# Supplementary material for: Method for Identifying Essential Proteins by Key Features of Proteins in a Novel Protein-Domain Network
Source: Front Genet. 2021 Jun 29;12:708162. doi: 10.3389/fgene.2021.708162 (PMC8276041; doi:10.3389/fgene.2021.708162)
Supplement: Supplementary file 1 [file Table_1.XLSX]

## Sheet: Sheet1
Q0050	YER142C
Q0080	YBL099W
Q0080	YJR121W
Q0085	YBL099W
Q0085	YDR298C
Q0085	YDR377W
Q0085	YJR121W
Q0085	YKL016C
Q0085	YML081C-A
Q0085	YPL078C
Q0130	YBL099W
Q0130	YJR121W
Q0250	YBR024W
Q0250	YBR037C
Q0250	YER154W
Q0275	YER154W
R0020C	YBL056W
R0020C	YBR217W
R0020C	YDR523C
R0030W	YOR101W
R0030W	YOR351C
YAL001C	YBR123C
YAL002W	YCL018W
YAL002W	YDR171W
YAL002W	YGL206C
YAL002W	YKR026C
YAL002W	YLR148W
YAL002W	YLR396C
YAL002W	YMR231W
YAL002W	YPL045W
YAL003W	YBR118W
YAL003W	YKL081W
YAL003W	YML064C
YAL004W	YGL181W
YAL004W	YML109W
YAL005C	YAR002W
YAL005C	YCL028W
YAL005C	YDR192C
YAL005C	YHR069C
YAL005C	YLR310C
YAL005C	YLR335W
YAL005C	YLR347C
YAL005C	YNL007C
YAL005C	YNL064C
YAL005C	YNL077W
YAL005C	YOR098C
YAL005C	YOR151C
YAL005C	YOR160W
YAL005C	YPL240C
YAL005C	YPR010C
YAL007C	YAR002C-A
YAL007C	YBR036C
YAL007C	YBR183W
YAL007C	YCL025C
YAL007C	YDL054C
YAL007C	YDR087C
YAL007C	YDR101C
YAL007C	YDR127W
YAL007C	YEL002C
YAL007C	YEL063C
YAL007C	YER110C
YAL007C	YGL200C
YAL007C	YGR060W
YAL007C	YHR026W
YAL007C	YHR110W
YAL007C	YHR140W
YAL007C	YJL117W
YAL007C	YLR342W
YAL007C	YML012W
YAL007C	YMR290C
YAL007C	YNL130C
YAL007C	YPL076W
YAL007C	YPL211W
YAL007C	YPL264C
YAL007C	YPR201W
YAL009W	YDL040C
YAL009W	YDR211W
YAL009W	YHR004C
YAL009W	YJL176C
YAL009W	YLR310C
YAL009W	YLR342W
YAL010C	YFL048C
YAL010C	YJL066C
YAL010C	YMR203W
YAL010C	YPL235W
YAL011W	YBL007C
YAL011W	YDL181W
YAL011W	YDR225W
YAL011W	YDR334W
YAL011W	YER081W
YAL011W	YGR002C
YAL011W	YHR158C
YAL011W	YIR018W
YAL011W	YNL107W
YAL011W	YOL012C
YAL011W	YOR127W
YAL011W	YOR269W
YAL012W	YBR055C
YAL012W	YJR091C
YAL012W	YMR101C
YAL012W	YMR300C
YAL012W	YPL149W
YAL013W	YGL061C
YAL013W	YNL330C
YAL014C	YER133W
YAL014C	YIL034C
YAL015C	YBR020W
YAL015C	YBR127C
YAL015C	YCL018W
YAL015C	YCL064C
YAL015C	YDL029W
YAL015C	YDL059C
YAL015C	YDR214W
YAL015C	YEL030W
YAL015C	YEL060C
YAL015C	YFL037W
YAL015C	YFL039C
YAL015C	YGR282C
YAL015C	YJL066C
YAL015C	YJL088W
YAL015C	YJR045C
YAL015C	YJR068W
YAL015C	YJR077C
YAL015C	YML085C
YAL015C	YMR012W
YAL015C	YMR058W
YAL015C	YMR146C
YAL015C	YMR214W
YAL015C	YNL037C
YAL015C	YPR110C
YAL016W	YAL024C
YAL016W	YDL134C
YAL016W	YDL188C
YAL016W	YDR482C
YAL016W	YFR024C-A
YAL016W	YFR040W
YAL016W	YGL190C
YAL016W	YGR161C
YAL016W	YGR281W
YAL016W	YHR082C
YAL016W	YHR135C
YAL016W	YHR158C
YAL016W	YJL020C
YAL016W	YLR191W
YAL016W	YML109W
YAL016W	YMR109W
YAL016W	YMR273C
YAL016W	YNL127W
YAL016W	YNR032W
YAL016W	YOL113W
YAL016W	YOR014W
YAL016W	YPL152W
YAL017W	YCL027W
YAL017W	YDR099W
YAL017W	YDR190C
YAL017W	YER054C
YAL017W	YER133W
YAL017W	YFR053C
YAL017W	YGL112C
YAL017W	YKL035W
YAL017W	YLR258W
YAL017W	YMR205C
YAL017W	YOL045W
YAL017W	YPR160W
YAL018C	YBR036C
YAL018C	YBR290W
YAL018C	YCL025C
YAL018C	YDL017W
YAL018C	YDR331W
YAL018C	YHR026W
YAL018C	YHR114W
YAL018C	YLL028W
YAL018C	YLR034C
YAL018C	YLR264W
YAL018C	YMR001C
YAL019W	YBL088C
YAL019W	YBR084W
YAL019W	YBR160W
YAL019W	YDL117W
YAL019W	YJL124C
YAL019W	YOL045W
YAL021C	YBL099W
YAL021C	YBR020W
YAL021C	YBR072W
YAL021C	YBR127C
YAL021C	YCL018W
YAL021C	YCL028W
YAL021C	YCR093W
YAL021C	YDL165W
YAL021C	YDR171W
YAL021C	YDR188W
YAL021C	YDR190C
YAL021C	YDR443C
YAL021C	YER068W
YAL021C	YFL028C
YAL021C	YFL037W
YAL021C	YFL039C
YAL021C	YGL048C
YAL021C	YGL178W
YAL021C	YGL195W
YAL021C	YGR086C
YAL021C	YGR092W
YAL021C	YGR134W
YAL021C	YGR155W
YAL021C	YGR184C
YAL021C	YJL130C
YAL021C	YJR121W
YAL021C	YKR036C
YAL021C	YLL013C
YAL021C	YLR180W
YAL021C	YLR259C
YAL021C	YML085C
YAL021C	YMR214W
YAL021C	YNL025C
YAL021C	YNL064C
YAL021C	YNL071W
YAL021C	YNL288W
YAL021C	YNR052C
YAL021C	YOR027W
YAL021C	YPL042C
YAL021C	YPR072W
YAL022C	YBR159W
YAL022C	YDR497C
YAL022C	YGL132W
YAL022C	YHR140W
YAL022C	YJR117W
YAL023C	YAR027W
YAL024C	YBR160W
YAL024C	YHR030C
YAL024C	YHR158C
YAL024C	YIR009W
YAL025C	YJR044C
YAL025C	YOR005C
YAL025C	YOR267C
YAL026C	YAL053W
YAL026C	YDL192W
YAL026C	YPL146C
YAL027W	YBR196C
YAL027W	YCL024W
YAL027W	YDR174W
YAL027W	YDR381W
YAL027W	YDR507C
YAL027W	YLR044C
YAL027W	YML095C
YAL027W	YOL086C
YAL027W	YPL022W
YAL028W	YBL050W
YAL028W	YBR160W
YAL028W	YDL239C
YAL028W	YLR233C
YAL029C	YBR081C
YAL029C	YBR109C
YAL029C	YBR130C
YAL029C	YDR101C
YAL029C	YER110C
YAL029C	YFL039C
YAL029C	YGL106W
YAL029C	YGL195W
YAL029C	YHR023W
YAL029C	YKL130C
YAL029C	YLR249W
YAL029C	YMR139W
YAL029C	YMR186W
YAL029C	YMR309C
YAL029C	YOL086C
YAL029C	YOR181W
YAL030W	YDR468C
YAL030W	YGR009C
YAL031C	YBR160W
YAL031C	YCL027W
YAL031C	YER133W
YAL032C	YBR017C
YAL032C	YDL209C
YAL032C	YDR364C
YAL032C	YDR416W
YAL032C	YGL120C
YAL032C	YGL128C
YAL032C	YGR278W
YAL032C	YJL203W
YAL032C	YKL095W
YAL032C	YKL173W
YAL032C	YLL036C
YAL032C	YLR117C
YAL032C	YLR338W
YAL032C	YLR345W
YAL032C	YLR423C
YAL032C	YML049C
YAL032C	YMR213W
YAL032C	YMR288W
YAL032C	YNL189W
YAL032C	YOR036W
YAL032C	YPL151C
YAL032C	YPL213W
YAL033W	YBR167C
YAL033W	YJR115W
YAL034C	YBR198C
YAL034C	YER110C
YAL034C	YGR274C
YAL034C	YOL004W
YAL034C	YOL086C
YAL034W-A	YDL028C
YAL034W-A	YGL172W
YAL034W-A	YGR120C
YAL034W-A	YJR091C
YAL034W-A	YKL103C
YAL035W	YBR084W
YAL035W	YDL014W
YAL035W	YDR496C
YAL035W	YER036C
YAL035W	YER142C
YAL035W	YGL130W
YAL035W	YGR102C
YAL035W	YIL018W
YAL035W	YIR001C
YAL035W	YLR175W
YAL035W	YLR241W
YAL035W	YLR427W
YAL035W	YMR106C
YAL035W	YMR309C
YAL035W	YNL030W
YAL035W	YOR119C
YAL035W	YOR361C
YAL035W	YPR041W
YAL036C	YBR118W
YAL036C	YCL018W
YAL036C	YCR038C
YAL036C	YDL065C
YAL036C	YDL126C
YAL036C	YDR152W
YAL036C	YFL039C
YAL036C	YGR162W
YAL036C	YGR250C
YAL036C	YHR027C
YAL036C	YIL075C
YAL036C	YJL130C
YAL036C	YJL138C
YAL036C	YKL152C
YAL036C	YMR012W
YAL036C	YMR205C
YAL036C	YNR022C
YAL036C	YPL061W
YAL038W	YNL307C
YAL038W	YOR226C
YAL040C	YBR160W
YAL040C	YGL120C
YAL040C	YJL013C
YAL040C	YJL157C
YAL040C	YJR132W
YAL040C	YLL021W
YAL040C	YLR182W
YAL040C	YLR259C
YAL040C	YNL064C
YAL040C	YNL189W
YAL040C	YOR269W
YAL040C	YPL014W
YAL041W	YBL085W
YAL041W	YBR079C
YAL041W	YBR200W
YAL041W	YDR379W
YAL041W	YER114C
YAL041W	YGL052W
YAL041W	YGL127C
YAL041W	YGL233W
YAL041W	YGR152C
YAL041W	YGR221C
YAL041W	YGR268C
YAL041W	YHL007C
YAL041W	YIL079C
YAL041W	YJL008C
YAL041W	YJL157C
YAL041W	YJL187C
YAL041W	YKL130C
YAL041W	YKL172W
YAL041W	YLL008W
YAL041W	YLR206W
YAL041W	YLR229C
YAL041W	YLR357W
YAL041W	YMR298W
YAL041W	YNL007C
YAL041W	YNL118C
YAL041W	YNL175C
YAL041W	YOR212W
YAL041W	YPL161C
YAL041W	YPR129W
YAL042W	YDL239C
YAL042W	YML067C
YAL042W	YML130C
YAL043C	YDR195W
YAL043C	YDR228C
YAL043C	YDR301W
YAL043C	YDR311W
YAL043C	YER133W
YAL043C	YGR156W
YAL043C	YJL033W
YAL043C	YJR093C
YAL043C	YKL018W
YAL043C	YKL059C
YAL043C	YKR002W
YAL043C	YLR115W
YAL043C	YLR277C
YAL043C	YMR061W
YAL043C	YMR182C
YAL043C	YNL222W
YAL043C	YNL317W
YAL043C	YOR179C
YAL043C	YPR107C
YAL045C	YDR328C
YAL045C	YJR063W
YAL047C	YCL032W
YAL047C	YEL061C
YAL047C	YGL212W
YAL047C	YGR218W
YAL047C	YHR158C
YAL047C	YHR172W
YAL047C	YIL061C
YAL047C	YLR045C
YAL047C	YLR212C
YAL047C	YLR429W
YAL047C	YMR001C
YAL047C	YMR047C
YAL047C	YNL126W
YAL047C	YNL188W
YAL047C	YPL093W
YAL048C	YER114C
YAL049C	YDL025C
YAL049C	YNL094W
YAL051W	YOR363C
YAL053W	YER100W
YAL053W	YLR083C
YAL053W	YLR292C
YAL053W	YLR342W
YAL053W	YML072C
YAL053W	YOR153W
YAL054C	YHR041C
YAL054C	YLR049C
YAL054C	YNL189W
YAL055W	YDL065C
YAL055W	YDR265W
YAL055W	YGR133W
YAL055W	YMR026C
YAL055W	YOL044W
YAL055W	YOR098C
YAL056W	YER020W
YAL056W	YGL121C
YAL058W	YIL120W
YAL058W	YOR236W
YAL059W	YBR115C
YAL059W	YDR395W
YAL059W	YER110C
YAL059W	YER165W
YAL059W	YGL195W
YAL059W	YMR186W
YAL059W	YMR308C
YAL059W	YOL086C
YAL060W	YER081W
YAL061W	YMR308C
YAL062W	YLR267W
YAL062W	YNL189W
YAL063C-A	YPR154W
YAL064W	YHR114W
YAL064W	YKR011C
YAL064W	YMR149W
YAL064W-B	YPR126C
YAL066W	YJR091C
YAL067C	YER118C
YAL067C	YGR260W
YAL067C	YHR042W
YAL069W	YMR032W
YAR002C-A	YGL200C
YAR002C-A	YGR132C
YAR002C-A	YJR091C
YAR002C-A	YML012W
YAR002C-A	YNL030W
YAR002W	YBR160W
YAR002W	YCL027W
YAR002W	YDL229W
YAR002W	YER110C
YAR002W	YER165W
YAR002W	YGL097W
YAR002W	YLR293C
YAR002W	YLR335W
YAR002W	YLR347C
YAR002W	YMR047C
YAR002W	YNL189W
YAR002W	YOR133W
YAR003W	YBL026W
YAR003W	YBL099W
YAR003W	YBR175W
YAR003W	YBR258C
YAR003W	YCL040W
YAR003W	YDR069C
YAR003W	YDR140W
YAR003W	YDR469W
YAR003W	YER081W
YAR003W	YFR053C
YAR003W	YHR119W
YAR003W	YIL148W
YAR003W	YJL026W
YAR003W	YJL141C
YAR003W	YJR113C
YAR003W	YKL018W
YAR003W	YKL035W
YAR003W	YLR015W
YAR003W	YPL138C
YAR007C	YBL099W
YAR007C	YBR020W
YAR007C	YBR072W
YAR007C	YBR089C-A
YAR007C	YBR127C
YAR007C	YBR136W
YAR007C	YBR196C
YAR007C	YCR012W
YAR007C	YDL007W
YAR007C	YDL029W
YAR007C	YDR034C
YAR007C	YDR097C
YAR007C	YDR190C
YAR007C	YER078C
YAR007C	YER095W
YAR007C	YFL037W
YAR007C	YFL039C
YAR007C	YGL048C
YAR007C	YGL206C
YAR007C	YHR164C
YAR007C	YIR002C
YAR007C	YJL034W
YAR007C	YJL088W
YAR007C	YJL130C
YAR007C	YJL173C
YAR007C	YKL152C
YAR007C	YLR304C
YAR007C	YLR347C
YAR007C	YML032C
YAR007C	YML085C
YAR007C	YML124C
YAR007C	YMR116C
YAR007C	YMR214W
YAR007C	YMR234W
YAR007C	YNL312W
YAR007C	YOL090W
YAR007C	YPL240C
YAR008W	YBL051C
YAR008W	YJR091C
YAR008W	YLR105C
YAR008W	YMR059W
YAR008W	YPL083C
YAR014C	YBR186W
YAR014C	YCL028W
YAR014C	YCL031C
YAR014C	YDL070W
YAR014C	YDL240W
YAR014C	YDR010C
YAR014C	YDR085C
YAR014C	YDR100W
YAR014C	YDR107C
YAR014C	YDR122W
YAR014C	YDR195W
YAR014C	YDR259C
YAR014C	YDR277C
YAR014C	YDR480W
YAR014C	YER032W
YAR014C	YER054C
YAR014C	YER115C
YAR014C	YER133W
YAR014C	YER155C
YAR014C	YER158C
YAR014C	YER167W
YAR014C	YFL059W
YAR014C	YFR040W
YAR014C	YGL237C
YAR014C	YGR037C
YAR014C	YGR225W
YAR014C	YGR285C
YAR014C	YHL048W
YAR014C	YHR064C
YAR014C	YIL045W
YAR014C	YIL144W
YAR014C	YJL042W
YAR014C	YJL187C
YAR014C	YJR115W
YAR014C	YKR075C
YAR014C	YLR096W
YAR014C	YLR098C
YAR014C	YLR108C
YAR014C	YLR245C
YAR014C	YLR273C
YAR014C	YLR430W
YAR014C	YML052W
YAR014C	YMR018W
YAR014C	YMR026C
YAR014C	YMR071C
YAR014C	YMR104C
YAR014C	YMR116C
YAR014C	YMR258C
YAR014C	YNL025C
YAR014C	YNL044W
YAR014C	YNL206C
YAR014C	YNL229C
YAR014C	YNL333W
YAR014C	YOL033W
YAR014C	YOL154W
YAR014C	YOR047C
YAR014C	YOR062C
YAR014C	YOR178C
YAR014C	YOR229W
YAR014C	YOR284W
YAR014C	YOR329C
YAR014C	YOR355W
YAR014C	YOR358W
YAR014C	YPL049C
YAR014C	YPL204W
YAR018C	YBL106C
YAR018C	YDL239C
YAR018C	YDR216W
YAR018C	YGL181W
YAR018C	YGR032W
YAR018C	YGR285C
YAR018C	YHR064C
YAR018C	YIL061C
YAR018C	YIL070C
YAR018C	YJL098W
YAR018C	YLR342W
YAR018C	YML006C
YAR018C	YML064C
YAR018C	YMR116C
YAR018C	YNL077W
YAR018C	YOL054W
YAR018C	YOL083W
YAR018C	YOR167C
YAR018C	YPL093W
YAR019C	YBR118W
YAR019C	YDL047W
YAR019C	YDL126C
YAR019C	YDL185W
YAR019C	YDR099W
YAR019C	YER110C
YAR019C	YGR092W
YAR019C	YHL007C
YAR019C	YHR030C
YAR019C	YHR169W
YAR019C	YJR045C
YAR019C	YML064C
YAR019C	YMR205C
YAR019C	YNL223W
YAR023C	YDL217C
YAR023C	YHL048W
YAR027W	YAR028W
YAR027W	YAR030C
YAR027W	YBR106W
YAR027W	YBR135W
YAR027W	YBR159W
YAR027W	YCL073C
YAR027W	YDL198C
YAR027W	YDR406W
YAR027W	YEL041W
YAR027W	YEL063C
YAR027W	YGL129C
YAR027W	YGR014W
YAR027W	YGR060W
YAR027W	YGR284C
YAR027W	YHR048W
YAR027W	YIL004C
YAR027W	YIL016W
YAR027W	YIL111W
YAR027W	YIR033W
YAR027W	YJL002C
YAR027W	YJL093C
YAR027W	YJR040W
YAR027W	YKL196C
YAR027W	YKR105C
YAR027W	YLR018C
YAR027W	YLR214W
YAR027W	YML038C
YAR027W	YMR149W
YAR027W	YMR264W
YAR027W	YMR279C
YAR027W	YNL125C
YAR027W	YOL030W
YAR027W	YOL156W
YAR027W	YOR273C
YAR027W	YPL094C
YAR027W	YPR128C
YAR028W	YBR159W
YAR028W	YDR331W
YAR028W	YGL104C
YAR028W	YGR055W
YAR028W	YHR026W
YAR028W	YJL219W
YAR028W	YML067C
YAR028W	YML129C
YAR028W	YPL264C
YAR028W	YPR128C
YAR030C	YJR091C
YAR031W	YBR069C
YAR031W	YBR217W
YAR031W	YCL025C
YAR031W	YCR030C
YAR031W	YDL054C
YAR031W	YHR110W
YAR031W	YJR015W
YAR031W	YJR091C
YAR031W	YLL028W
YAR033W	YGL051W
YAR033W	YGR260W
YAR033W	YHL048W
YAR033W	YKL174C
YAR033W	YLL028W
YAR033W	YPL076W
YAR033W	YPR198W
YAR035W	YDR328C
YAR035W	YGR069W
YAR035W	YLR295C
YAR035W	YLR381W
YAR035W	YLR447C
YAR042W	YER120W
YAR042W	YGR192C
YAR042W	YLR191W
YAR042W	YLR397C
YAR042W	YMR047C
YAR047C	YJR063W
YAR064W	YBR109C
YAR064W	YGL070C
YAR066W	YDR074W
YAR066W	YLR145W
YAR066W	YMR047C
YAR066W	YPR086W
YAR068W	YMR032W
YAR069C	YPL215W
YAR071W	YLR453C
YAR073W	YDL213C
YAR073W	YLR383W
YAR073W	YOL115W
YBL001C	YDR510W
YBL001C	YER067W
YBL001C	YNL189W
YBL001C	YPL068C
YBL002W	YBR114W
YBL002W	YBR245C
YBL002W	YCR040W
YBL002W	YDL213C
YBL002W	YDR121W
YBL002W	YDR496C
YBL002W	YER142C
YBL002W	YGL241W
YBL002W	YGR054W
YBL002W	YGR067C
YBL002W	YHR197W
YBL002W	YIL035C
YBL002W	YIL126W
YBL002W	YJL020C
YBL002W	YJR090C
YBL002W	YKR001C
YBL002W	YKR048C
YBL002W	YLR074C
YBL002W	YMR036C
YBL002W	YMR091C
YBL002W	YNL068C
YBL002W	YNL157W
YBL002W	YNL262W
YBL002W	YOL006C
YBL002W	YOL054W
YBL002W	YOL087C
YBL002W	YOL108C
YBL002W	YOR116C
YBL002W	YOR207C
YBL002W	YOR304W
YBL002W	YPL082C
YBL002W	YPR010C
YBL002W	YPR175W
YBL002W	YPR190C
YBL003C	YBR017C
YBL003C	YCR057C
YBL003C	YDL188C
YBL003C	YOL004W
YBL003C	YOL054W
YBL003C	YPL153C
YBL004W	YBL038W
YBL004W	YBR143C
YBL004W	YBR247C
YBL004W	YBR251W
YBL004W	YCL059C
YBL004W	YCR057C
YBL004W	YDL213C
YBL004W	YDR060W
YBL004W	YDR280W
YBL004W	YER082C
YBL004W	YER100W
YBL004W	YGR090W
YBL004W	YGR220C
YBL004W	YHR089C
YBL004W	YJL095W
YBL004W	YKR086W
YBL004W	YLR074C
YBL004W	YNL030W
YBL004W	YNL110C
YBL004W	YNL284C
YBL004W	YOL139C
YBL004W	YPL043W
YBL004W	YPR137W
YBL005W	YBR200W
YBL005W	YCR009C
YBL005W	YCR088W
YBL005W	YDR176W
YBL005W	YDR388W
YBL005W-B	YMR032W
YBL006C	YDR489W
YBL007C	YBL037W
YBL007C	YBL047C
YBL007C	YBL088C
YBL007C	YBL105C
YBL007C	YBR059C
YBL007C	YBR098W
YBL007C	YBR108W
YBL007C	YBR136W
YBL007C	YBR150C
YBL007C	YBR205W
YBL007C	YBR250W
YBL007C	YCL008C
YBL007C	YCL031C
YBL007C	YCL034W
YBL007C	YCL045C
YBL007C	YCR030C
YBL007C	YCR088W
YBL007C	YCR095C
YBL007C	YCR100C
YBL007C	YDL002C
YBL007C	YDL028C
YBL007C	YDL091C
YBL007C	YDL117W
YBL007C	YDL139C
YBL007C	YDL146W
YBL007C	YDL203C
YBL007C	YDL206W
YBL007C	YDR172W
YBL007C	YDR271C
YBL007C	YDR277C
YBL007C	YDR382W
YBL007C	YDR388W
YBL007C	YDR423C
YBL007C	YDR520C
YBL007C	YEL068C
YBL007C	YER014W
YBL007C	YER025W
YBL007C	YER027C
YBL007C	YER110C
YBL007C	YER118C
YBL007C	YER133W
YBL007C	YER151C
YBL007C	YFL010C
YBL007C	YFR013W
YBL007C	YFR024C-A
YBL007C	YGL035C
YBL007C	YGL104C
YBL007C	YGL181W
YBL007C	YGL201C
YBL007C	YGL215W
YBL007C	YGL237C
YBL007C	YGL238W
YBL007C	YGR166W
YBL007C	YGR227W
YBL007C	YGR240C
YBL007C	YGR268C
YBL007C	YHL002W
YBL007C	YHL016C
YBL007C	YHR016C
YBL007C	YHR114W
YBL007C	YIL076W
YBL007C	YIL095W
YBL007C	YIL144W
YBL007C	YIL156W
YBL007C	YIL173W
YBL007C	YIR003W
YBL007C	YIR006C
YBL007C	YIR033W
YBL007C	YJL004C
YBL007C	YJL020C
YBL007C	YJL145W
YBL007C	YJL151C
YBL007C	YJL201W
YBL007C	YJR113C
YBL007C	YJR115W
YBL007C	YKL054C
YBL007C	YKL074C
YBL007C	YKR022C
YBL007C	YKR030W
YBL007C	YKR095W
YBL007C	YLL005C
YBL007C	YLL018C
YBL007C	YLR064W
YBL007C	YLR078C
YBL007C	YLR088W
YBL007C	YLR095C
YBL007C	YLR106C
YBL007C	YLR144C
YBL007C	YLR150W
YBL007C	YLR191W
YBL007C	YLR206W
YBL007C	YLR315W
YBL007C	YLR337C
YBL007C	YLR363W-A
YBL007C	YLR430W
YBL007C	YML075C
YBL007C	YML097C
YBL007C	YML109W
YBL007C	YML116W
YBL007C	YMR109W
YBL007C	YMR147W
YBL007C	YMR192W
YBL007C	YMR253C
YBL007C	YMR313C
YBL007C	YNL020C
YBL007C	YNL084C
YBL007C	YNL094W
YBL007C	YNL106C
YBL007C	YNL116W
YBL007C	YNL138W
YBL007C	YNL144C
YBL007C	YNL152W
YBL007C	YNL161W
YBL007C	YNL176C
YBL007C	YNL229C
YBL007C	YNL285W
YBL007C	YNR041C
YBL007C	YOL028C
YBL007C	YOR047C
YBL007C	YOR109W
YBL007C	YOR181W
YBL007C	YOR211C
YBL007C	YOR284W
YBL007C	YOR322C
YBL007C	YOR329C
YBL007C	YOR388C
YBL007C	YPL012W
YBL007C	YPL022W
YBL007C	YPL027W
YBL007C	YPL084W
YBL007C	YPL157W
YBL007C	YPL246C
YBL007C	YPL249C
YBL007C	YPR030W
YBL007C	YPR048W
YBL007C	YPR091C
YBL007C	YPR159W
YBL007C	YPR171W
YBL008W	YBR289W
YBL008W	YCL018W
YBL008W	YER082C
YBL008W	YGR180C
YBL008W	YJL115W
YBL008W	YJL176C
YBL008W	YOR038C
YBL008W	YOR290C
YBL009W	YDL053C
YBL009W	YER155C
YBL009W	YGL127C
YBL009W	YGR090W
YBL009W	YHR121W
YBL009W	YKL203C
YBL009W	YLR196W
YBL009W	YOL041C
YBL009W	YOR017W
YBL009W	YOR233W
YBL010C	YKR022C
YBL013W	YBR160W
YBL014C	YHL004W
YBL014C	YJL025W
YBL014C	YOR158W
YBL015W	YJR035W
YBL015W	YJR068W
YBL015W	YMR059W
YBL015W	YPR110C
YBL016W	YBL085W
YBL016W	YBR083W
YBL016W	YDL117W
YBL016W	YDL159W
YBL016W	YDR103W
YBL016W	YDR216W
YBL016W	YDR469W
YBL016W	YDR480W
YBL016W	YER075C
YBL016W	YER114C
YBL016W	YER167W
YBL016W	YFR028C
YBL016W	YGL057C
YBL016W	YGL158W
YBL016W	YGL178W
YBL016W	YGR097W
YBL016W	YHR005C
YBL016W	YHR084W
YBL016W	YHR168W
YBL016W	YIL169C
YBL016W	YJL076W
YBL016W	YLR342W
YBL016W	YLR362W
YBL016W	YML117W
YBL016W	YMR295C
YBL016W	YNL053W
YBL016W	YOL130W
YBL016W	YOR119C
YBL016W	YPL049C
YBL016W	YPR115W
YBL017C	YDR432W
YBL017C	YLR310C
YBL017C	YMR197C
YBL017C	YOR181W
YBL017C	YPL049C
YBL018C	YBR167C
YBL018C	YHR041C
YBL019W	YEL009C
YBL020W	YPR086W
YBL021C	YBL075C
YBL021C	YCL018W
YBL021C	YDL185W
YBL021C	YDR502C
YBL021C	YER103W
YBL021C	YGL237C
YBL021C	YHL006C
YBL021C	YJR045C
YBL021C	YJR121W
YBL021C	YML048W
YBL021C	YNL064C
YBL021C	YOR358W
YBL022C	YGR040W
YBL022C	YIL061C
YBL022C	YLR180W
YBL022C	YML029W
YBL022C	YOR136W
YBL023C	YBR126C
YBL023C	YDL017W
YBL023C	YDL171C
YBL023C	YDR052C
YBL023C	YEL032W
YBL023C	YIL150C
YBL023C	YJL194W
YBL023C	YLR103C
YBL023C	YLR274W
YBL023C	YOR080W
YBL023C	YOR196C
YBL023C	YPL001W
YBL023C	YPR019W
YBL023C	YPR120C
YBL024W	YBR084W
YBL024W	YDR382W
YBL024W	YGR237C
YBL024W	YNL284C
YBL025W	YBR274W
YBL025W	YDL113C
YBL025W	YDR247W
YBL025W	YER178W
YBL025W	YFR028C
YBL025W	YHR200W
YBL025W	YIL141W
YBL025W	YJR087W
YBL025W	YKL135C
YBL025W	YMR270C
YBL026W	YBL066C
YBL026W	YBL099W
YBL026W	YBR019C
YBL026W	YBR118W
YBL026W	YCL018W
YBL026W	YCL064C
YBL026W	YCR020C-A
YBL026W	YCR066W
YBL026W	YCR077C
YBL026W	YDL055C
YBL026W	YDL097C
YBL026W	YDL160C
YBL026W	YDL175C
YBL026W	YDR166C
YBL026W	YDR378C
YBL026W	YDR440W
YBL026W	YEL015W
YBL026W	YER025W
YBL026W	YER112W
YBL026W	YER146W
YBL026W	YFL037W
YBL026W	YFL039C
YBL026W	YFR053C
YBL026W	YGL173C
YBL026W	YGL185C
YBL026W	YGL234W
YBL026W	YGR077C
YBL026W	YGR091W
YBL026W	YGR158C
YBL026W	YGR282C
YBL026W	YHR165C
YBL026W	YIL048W
YBL026W	YIL066C
YBL026W	YIL132C
YBL026W	YJL008C
YBL026W	YJL066C
YBL026W	YJL124C
YBL026W	YJL157C
YBL026W	YJR022W
YBL026W	YJR077C
YBL026W	YJR121W
YBL026W	YLR039C
YBL026W	YLR074C
YBL026W	YLR120C
YBL026W	YLR126C
YBL026W	YLR128W
YBL026W	YLR147C
YBL026W	YLR264W
YBL026W	YLR275W
YBL026W	YLR438C-A
YBL026W	YML085C
YBL026W	YMR066W
YBL026W	YMR207C
YBL026W	YMR237W
YBL026W	YMR268C
YBL026W	YNL118C
YBL026W	YNL147W
YBL026W	YNL264C
YBL026W	YNL287W
YBL026W	YOL102C
YBL026W	YOL149W
YBL026W	YOR017W
YBL026W	YOR043W
YBL026W	YOR191W
YBL026W	YPL042C
YBL026W	YPL115C
YBL026W	YPL119C
YBL026W	YPL249C-A
YBL026W	YPR032W
YBL026W	YPR132W
YBL026W	YPR184W
YBL027W	YDR388W
YBL027W	YGR069W
YBL027W	YHR114W
YBL027W	YJL020C
YBL027W	YMR032W
YBL029W	YKR036C
YBL030C	YBL050W
YBL030C	YBR017C
YBL030C	YBR109C
YBL030C	YBR217W
YBL030C	YDL059C
YBL030C	YDL132W
YBL030C	YDR388W
YBL030C	YEL020W-A
YBL030C	YER100W
YBL030C	YER161C
YBL030C	YER171W
YBL030C	YFR028C
YBL030C	YGL137W
YBL030C	YGL237C
YBL030C	YGR040W
YBL030C	YGR082W
YBL030C	YGR262C
YBL030C	YHR005C-A
YBL030C	YHR133C
YBL030C	YHR166C
YBL030C	YHR197W
YBL030C	YJL173C
YBL030C	YKR026C
YBL030C	YLR233C
YBL030C	YLR268W
YBL030C	YML058W
YBL030C	YMR059W
YBL030C	YMR106C
YBL030C	YOR181W
YBL030C	YPL150W
YBL030C	YPL194W
YBL031W	YGR218W
YBL032W	YBR084W
YBL032W	YFR012W
YBL032W	YGL049C
YBL032W	YGR162W
YBL032W	YLR150W
YBL032W	YLR175W
YBL032W	YML105C
YBL032W	YML117W
YBL032W	YMR125W
YBL032W	YMR310C
YBL032W	YNL005C
YBL032W	YNL030W
YBL032W	YNL112W
YBL032W	YOL139C
YBL032W	YPL237W
YBL033C	YNL105W
YBL033C	YPR172W
YBL034C	YDR330W
YBL034C	YER177W
YBL034C	YFL037W
YBL034C	YNL118C
YBL035C	YBR084W
YBL035C	YBR087W
YBL035C	YDL058W
YBL035C	YIR008C
YBL035C	YKL045W
YBL035C	YNL102W
YBL035C	YNL290W
YBL035C	YNR052C
YBL035C	YOL094C
YBL035C	YOR217W
YBL036C	YBL099W
YBL036C	YBR196C
YBL036C	YCL040W
YBL036C	YDR023W
YBL036C	YDR226W
YBL036C	YDR342C
YBL036C	YDR343C
YBL036C	YFR053C
YBL036C	YGR087C
YBL036C	YMR319C
YBL036C	YOL055C
YBL036C	YOL078W
YBL036C	YPL061W
YBL037W	YBL105C
YBL037W	YJR005W
YBL037W	YJR058C
YBL037W	YNL118C
YBL037W	YOL062C
YBL038W	YCL014W
YBL038W	YDR164C
YBL038W	YDR237W
YBL038W	YDR322W
YBL038W	YDR462W
YBL038W	YER155C
YBL038W	YGR033C
YBL038W	YJL005W
YBL038W	YJL063C
YBL038W	YJL176C
YBL038W	YJR138W
YBL038W	YKR085C
YBL038W	YLR189C
YBL038W	YLR439W
YBL038W	YML025C
YBL038W	YMR024W
YBL038W	YNL005C
YBL038W	YNL284C
YBL038W	YOR150W
YBL038W	YOR290C
YBL038W	YPR100W
YBL039C	YBR017C
YBL039C	YDL029W
YBL039C	YDL047W
YBL039C	YDR260C
YBL039C	YDR388W
YBL039C	YDR394W
YBL039C	YEL056W
YBL039C	YER179W
YBL039C	YFR004W
YBL039C	YGL048C
YBL039C	YGL081W
YBL039C	YGR262C
YBL039C	YHR200W
YBL039C	YIL094C
YBL039C	YJL138C
YBL039C	YJR103W
YBL039C	YJR109C
YBL039C	YKL196C
YBL039C	YKR026C
YBL039C	YLR180W
YBL039C	YLR291C
YBL039C	YMR012W
YBL039C	YMR024W
YBL039C	YMR117C
YBL039C	YNR031C
YBL039C	YOL062C
YBL039C	YOL126C
YBL039C	YOL139C
YBL039C	YOR117W
YBL039C	YOR151C
YBL039C	YOR261C
YBL039C	YOR351C
YBL039C	YOR388C
YBL039C	YPL070W
YBL039C	YPL140C
YBL039C	YPL259C
YBL039C	YPR110C
YBL040C	YDR331W
YBL040C	YDR414C
YBL040C	YEL063C
YBL040C	YGR060W
YBL040C	YJR010C-A
YBL040C	YMR215W
YBL040C	YOL020W
YBL040C	YPR156C
YBL041W	YCR073C
YBL041W	YDL020C
YBL041W	YDL147W
YBL041W	YDL188C
YBL041W	YER012W
YBL041W	YER105C
YBL041W	YHR200W
YBL041W	YIL007C
YBL041W	YPR103W
YBL042C	YER021W
YBL042C	YNL121C
YBL043W	YBL100W-A
YBL043W	YDR099W
YBL044W	YJL159W
YBL044W	YLR074C
YBL044W	YMR304W
YBL045C	YDL179W
YBL045C	YDR339C
YBL045C	YDR388W
YBL045C	YGL137W
YBL045C	YIL061C
YBL045C	YKL095W
YBL045C	YLR090W
YBL045C	YLR442C
YBL045C	YML064C
YBL045C	YMR036C
YBL045C	YMR047C
YBL045C	YMR059W
YBL045C	YNL118C
YBL045C	YOR125C
YBL045C	YPL204W
YBL045C	YPR054W
YBL045C	YPR191W
YBL046W	YDL112W
YBL046W	YDR075W
YBL046W	YML010W
YBL046W	YNL201C
YBL047C	YBL105C
YBL047C	YBR059C
YBL047C	YBR109C
YBL047C	YCR030C
YBL047C	YDR192C
YBL047C	YDR348C
YBL047C	YMR066W
YBL047C	YNL243W
YBL047C	YOL016C
YBL047C	YOL054W
YBL047C	YOL087C
YBL047C	YPL153C
YBL047C	YPL204W
YBL049W	YBR020W
YBL049W	YBR072W
YBL049W	YBR118W
YBL049W	YCL039W
YBL049W	YDL143W
YBL049W	YDR255C
YBL049W	YER066C-A
YBL049W	YGL206C
YBL049W	YGL227W
YBL049W	YGR172C
YBL049W	YHL010C
YBL049W	YHR082C
YBL049W	YIL017C
YBL049W	YIL034C
YBL049W	YIL097W
YBL049W	YIL142W
YBL049W	YJL014W
YBL049W	YJL111W
YBL049W	YJR091C
YBL049W	YLR180W
YBL049W	YMR135C
YBL049W	YNL064C
YBL050W	YBR272C
YBL050W	YCR082W
YBL050W	YDL133W
YBL050W	YDL173W
YBL050W	YDR160W
YBL050W	YDR189W
YBL050W	YDR468C
YBL050W	YER101C
YBL050W	YER133W
YBL050W	YGL095C
YBL050W	YGR009C
YBL050W	YIL084C
YBL050W	YJR063W
YBL050W	YKL090W
YBL050W	YKL173W
YBL050W	YKL196C
YBL050W	YLL009C
YBL050W	YLR026C
YBL050W	YLR093C
YBL050W	YLR117C
YBL050W	YLR130C
YBL050W	YLR268W
YBL050W	YLR273C
YBL050W	YMR197C
YBL050W	YNL204C
YBL050W	YOL018C
YBL050W	YOL032W
YBL050W	YOL036W
YBL050W	YOL135C
YBL050W	YOR036W
YBL050W	YOR106W
YBL050W	YOR158W
YBL050W	YOR245C
YBL050W	YOR307C
YBL050W	YPL192C
YBL051C	YGL127C
YBL051C	YIL151C
YBL051C	YJL138C
YBL051C	YKR096W
YBL051C	YPL204W
YBL051C	YPL235W
YBL052C	YBR274W
YBL052C	YGL207W
YBL052C	YNL258C
YBL052C	YOR064C
YBL052C	YPL129W
YBL053W	YEL069C
YBL053W	YJR091C
YBL053W	YPR165W
YBL054W	YNL118C
YBL056W	YBR039W
YBL056W	YBR097W
YBL056W	YBR247C
YBL056W	YCL018W
YBL056W	YCL064C
YBL056W	YCR009C
YBL056W	YDL059C
YBL056W	YDL060W
YBL056W	YDL145C
YBL056W	YDR071C
YBL056W	YDR076W
YBL056W	YDR148C
YBL056W	YGL173C
YBL056W	YGR205W
YBL056W	YGR240C
YBL056W	YHL030W
YBL056W	YJL088W
YBL056W	YJR077C
YBL056W	YJR121W
YBL056W	YMR246W
YBL056W	YNL064C
YBL056W	YNL250W
YBL056W	YOR020C
YBL056W	YOR086C
YBL056W	YPL204W
YBL058W	YBR114W
YBL058W	YBR223C
YBL058W	YDL126C
YBL058W	YDL190C
YBL058W	YKL213C
YBL058W	YOR098C
YBL059W	YCR099C
YBL059W	YJR091C
YBL061C	YBR023C
YBL061C	YDR247W
YBL061C	YEL015W
YBL061C	YIL007C
YBL061C	YNL233W
YBL063W	YIL061C
YBL064C	YDR069C
YBL064C	YDR488C
YBL064C	YLR310C
YBL064C	YNR031C
YBL065W	YER022W
YBL066C	YDR099W
YBL066C	YDR247W
YBL066C	YEL015W
YBL066C	YGR117C
YBL066C	YPL026C
YBL066C	YPR154W
YBL067C	YHL002W
YBL067C	YJL203W
YBL068W	YHL011C
YBL068W	YKL181W
YBL068W	YOL061W
YBL071C	YCL027W
YBL071C	YNL261W
YBL072C	YBR135W
YBL072C	YDR459C
YBL072C	YFL017C
YBL072C	YLR140W
YBL072C	YMR047C
YBL074C	YDL208W
YBL074C	YDR283C
YBL074C	YHR165C
YBL074C	YKL173W
YBL075C	YBR017C
YBL075C	YBR055C
YBL075C	YCR002C
YBL075C	YDL047W
YBL075C	YDL132W
YBL075C	YDL145C
YBL075C	YDL225W
YBL075C	YDR128W
YBL075C	YDR142C
YBL075C	YDR328C
YBL075C	YGL004C
YBL075C	YGL130W
YBL075C	YGL190C
YBL075C	YGR092W
YBL075C	YHR135C
YBL075C	YHR186C
YBL075C	YHR199C
YBL075C	YIL142W
YBL075C	YJL128C
YBL075C	YKR026C
YBL075C	YKR036C
YBL075C	YLR291C
YBL075C	YLR310C
YBL075C	YLR429W
YBL075C	YNL007C
YBL075C	YNL077W
YBL075C	YNL135C
YBL075C	YOL133W
YBL075C	YOL139C
YBL075C	YOR212W
YBL075C	YOR250C
YBL075C	YPL259C
YBL076C	YBR055C
YBL076C	YBR058C
YBL076C	YBR109C
YBL076C	YDL100C
YBL076C	YLR016C
YBL076C	YNL244C
YBL076C	YOR080W
YBL076C	YPR110C
YBL078C	YHR171W
YBL078C	YIL004C
YBL078C	YLR093C
YBL078C	YNL223W
YBL078C	YNR007C
YBL078C	YOL083W
YBL078C	YOR100C
YBL078C	YOR106W
YBL079W	YBR200W
YBL079W	YGR052W
YBL079W	YHR135C
YBL079W	YJL061W
YBL079W	YKL068W
YBL079W	YOR098C
YBL080C	YCR106W
YBL080C	YMR104C
YBL081W	YDL167C
YBL081W	YOR167C
YBL082C	YKL210W
YBL084C	YDL008W
YBL084C	YDR118W
YBL084C	YFR036W
YBL084C	YGL240W
YBL084C	YHR166C
YBL084C	YKL022C
YBL084C	YLR127C
YBL084C	YNL172W
YBL084C	YOR249C
YBL085W	YBR003W
YBL085W	YBR102C
YBL085W	YBR108W
YBL085W	YBR200W
YBL085W	YBR238C
YBL085W	YCL024W
YBL085W	YCL031C
YBL085W	YDL155W
YBL085W	YDL176W
YBL085W	YDR036C
YBL085W	YDR085C
YBL085W	YDR239C
YBL085W	YDR277C
YBL085W	YDR329C
YBL085W	YDR332W
YBL085W	YDR372C
YBL085W	YDR480W
YBL085W	YER008C
YBL085W	YER028C
YBL085W	YER032W
YBL085W	YER081W
YBL085W	YER124C
YBL085W	YER155C
YBL085W	YER158C
YBL085W	YER164W
YBL085W	YFR028C
YBL085W	YFR034C
YBL085W	YGL035C
YBL085W	YGL190C
YBL085W	YGL201C
YBL085W	YGR052W
YBL085W	YHL007C
YBL085W	YHL014C
YBL085W	YIL144W
YBL085W	YIR018W
YBL085W	YJL155C
YBL085W	YJR056C
YBL085W	YJR061W
YBL085W	YJR138W
YBL085W	YKL125W
YBL085W	YKL218C
YBL085W	YLL040C
YBL085W	YLR096W
YBL085W	YLR229C
YBL085W	YLR314C
YBL085W	YML109W
YBL085W	YMR032W
YBL085W	YMR124W
YBL085W	YMR139W
YBL085W	YMR244W
YBL085W	YMR273C
YBL085W	YNL025C
YBL085W	YNL078W
YBL085W	YNL206C
YBL085W	YNL234W
YBL085W	YNR016C
YBL085W	YOL019W
YBL085W	YOL070C
YBL085W	YOL135C
YBL085W	YOL156W
YBL085W	YOR047C
YBL085W	YPL038W
YBL085W	YPL049C
YBL085W	YPL115C
YBL085W	YPL158C
YBL086C	YJR040W
YBL086C	YLR322W
YBL088C	YLR025W
YBL088C	YLR191W
YBL088C	YNL030W
YBL088C	YNL265C
YBL088C	YPL110C
YBL089W	YBR068C
YBL089W	YJR091C
YBL089W	YLR325C
YBL089W	YOR082C
YBL089W	YPL022W
YBL090W	YBR251W
YBL090W	YHL004W
YBL091C	YNL290W
YBL092W	YDR026C
YBL092W	YDR398W
YBL092W	YHR197W
YBL093C	YBR193C
YBL093C	YCR081W
YBL093C	YDR308C
YBL093C	YDR443C
YBL093C	YER022W
YBL093C	YGL025C
YBL093C	YGL151W
YBL093C	YGR104C
YBL093C	YHR041C
YBL093C	YHR058C
YBL093C	YHR147C
YBL093C	YKL129C
YBL093C	YLR071C
YBL093C	YML007W
YBL093C	YMR109W
YBL093C	YMR112C
YBL093C	YNL236W
YBL093C	YNR010W
YBL093C	YOL051W
YBL093C	YOL135C
YBL093C	YOR140W
YBL093C	YOR174W
YBL093C	YPL042C
YBL093C	YPR070W
YBL093C	YPR168W
YBL094C	YJR091C
YBL094C	YMR047C
YBL095W	YBR162C
YBL095W	YLR453C
YBL097W	YLR373C
YBL098W	YDL226C
YBL099W	YBR017C
YBL099W	YBR039W
YBL099W	YBR088C
YBL099W	YBR114W
YBL099W	YBR217W
YBL099W	YBR223C
YBL099W	YBR264C
YBL099W	YBR288C
YBL099W	YCR001W
YBL099W	YCR014C
YBL099W	YCR079W
YBL099W	YDL004W
YBL099W	YDL013W
YBL099W	YDL017W
YBL099W	YDL029W
YBL099W	YDL132W
YBL099W	YDL147W
YBL099W	YDL164C
YBL099W	YDL181W
YBL099W	YDL200C
YBL099W	YDR075W
YBL099W	YDR131C
YBL099W	YDR143C
YBL099W	YDR200C
YBL099W	YDR227W
YBL099W	YDR298C
YBL099W	YDR322C-A
YBL099W	YDR377W
YBL099W	YDR419W
YBL099W	YDR523C
YBL099W	YER059W
YBL099W	YER100W
YBL099W	YER133W
YBL099W	YER142C
YBL099W	YER161C
YBL099W	YER171W
YBL099W	YER173W
YBL099W	YFR028C
YBL099W	YGL081W
YBL099W	YGL131C
YBL099W	YGL137W
YBL099W	YGL163C
YBL099W	YGR040W
YBL099W	YGR092W
YBL099W	YGR123C
YBL099W	YGR240C
YBL099W	YGR262C
YBL099W	YHR030C
YBL099W	YHR135C
YBL099W	YHR166C
YBL099W	YIL007C
YBL099W	YIL066C
YBL099W	YJL044C
YBL099W	YJL087C
YBL099W	YJL098W
YBL099W	YJL106W
YBL099W	YJL173C
YBL099W	YJL180C
YBL099W	YJR121W
YBL099W	YKL016C
YBL099W	YKL193C
YBL099W	YKL215C
YBL099W	YKR036C
YBL099W	YLL019C
YBL099W	YLR148W
YBL099W	YLR186W
YBL099W	YLR222C
YBL099W	YLR238W
YBL099W	YLR295C
YBL099W	YLR320W
YBL099W	YLR340W
YBL099W	YLR442C
YBL099W	YML064C
YBL099W	YML081C-A
YBL099W	YMR059W
YBL099W	YMR106C
YBL099W	YMR284W
YBL099W	YNL012W
YBL099W	YNL061W
YBL099W	YNL090W
YBL099W	YNL113W
YBL099W	YNL182C
YBL099W	YNL290W
YBL099W	YNL311C
YBL099W	YNL315C
YBL099W	YOL094C
YBL099W	YOL115W
YBL099W	YOL133W
YBL099W	YOR181W
YBL099W	YOR386W
YBL099W	YPL078C
YBL099W	YPL140C
YBL099W	YPL149W
YBL099W	YPL150W
YBL099W	YPL153C
YBL099W	YPL164C
YBL099W	YPL204W
YBL099W	YPL271W
YBL099W	YPR020W
YBL099W	YPR110C
YBL099W	YPR111W
YBL100C	YJL070C
YBL100W-A	YGR161W-B
YBL100W-A	YJL162C
YBL100W-A	YNL229C
YBL100W-A	YNL307C
YBL101C	YER125W
YBL101C	YER177W
YBL101C	YJL203W
YBL101C	YOL122C
YBL102W	YDR414C
YBL102W	YFL058W
YBL102W	YGR068C
YBL102W	YLR083C
YBL102W	YLR338W
YBL102W	YLR453C
YBL102W	YOR036W
YBL103C	YDL126C
YBL103C	YDR212W
YBL103C	YDR448W
YBL103C	YFR021W
YBL103C	YHR099W
YBL103C	YHR186C
YBL103C	YIR023W
YBL103C	YJL176C
YBL103C	YJR066W
YBL103C	YLR423C
YBL103C	YML091C
YBL103C	YMR033W
YBL103C	YNL006W
YBL103C	YNL076W
YBL103C	YNL098C
YBL103C	YNR023W
YBL103C	YOL067C
YBL103C	YOL108C
YBL103C	YPL204W
YBL104C	YDL132W
YBL104C	YDR316W
YBL104C	YGL190C
YBL104C	YLR096W
YBL104C	YNL054W
YBL104C	YNL307C
YBL104C	YOR080W
YBL104C	YPL204W
YBL104C	YPL259C
YBL105C	YBR045C
YBL105C	YBR059C
YBL105C	YBR160W
YBL105C	YCL027W
YBL105C	YCR030C
YBL105C	YEL002C
YBL105C	YER118C
YBL105C	YER165W
YBL105C	YFR024C-A
YBL105C	YGL022W
YBL105C	YGR221C
YBL105C	YGR254W
YBL105C	YJL002C
YBL105C	YJL020C
YBL105C	YML109W
YBL105C	YMR149W
YBL105C	YOL083W
YBL105C	YOR231W
YBL105C	YPR154W
YBL105C	YPR165W
YBL106C	YCL017C
YBL106C	YGR009C
YBL106C	YGR172C
YBL106C	YHR098C
YBL106C	YHR161C
YBL106C	YIL033C
YBL106C	YKR030W
YBL106C	YLR206W
YBL106C	YLR423C
YBL106C	YNL094W
YBL106C	YOR197W
YBL106C	YPL174C
YBL107C	YML116W
YBL108W	YHR135C
YBL112C	YML064C
YBL113C	YLR348C
YBR001C	YDR099W
YBR001C	YHR102W
YBR001C	YJL020C
YBR003W	YER022W
YBR003W	YJR022W
YBR003W	YLR310C
YBR004C	YLR082C
YBR006W	YDR382W
YBR006W	YKL023W
YBR007C	YOL133W
YBR008C	YMR047C
YBR010W	YCR084C
YBR010W	YDL159W
YBR010W	YDL200C
YBR010W	YDR224C
YBR010W	YDR225W
YBR010W	YDR227W
YBR010W	YDR440W
YBR010W	YDR477W
YBR010W	YER142C
YBR010W	YGL194C
YBR010W	YIL035C
YBR010W	YJL081C
YBR010W	YJL115W
YBR010W	YJL168C
YBR010W	YKL103C
YBR010W	YKR029C
YBR010W	YLR442C
YBR010W	YNL030W
YBR010W	YPL209C
YBR011C	YBR055C
YBR011C	YBR109C
YBR011C	YBR217W
YBR011C	YDL203C
YBR011C	YDR129C
YBR011C	YGL100W
YBR011C	YGL120C
YBR011C	YGL237C
YBR011C	YHR030C
YBR011C	YJR062C
YBR011C	YKL108W
YBR011C	YLR371W
YBR011C	YLR425W
YBR011C	YMR267W
YBR011C	YNL135C
YBR011C	YNL180C
YBR011C	YNL244C
YBR011C	YPL066W
YBR011C	YPL111W
YBR011C	YPL153C
YBR011C	YPL204W
YBR012C	YPL221W
YBR012W-B	YLR116W
YBR012W-B	YLR373C
YBR012W-B	YMR032W
YBR013C	YGR292W
YBR014C	YBR101C
YBR014C	YBR288C
YBR014C	YDL100C
YBR014C	YJR091C
YBR014C	YPR086W
YBR015C	YGR260W
YBR017C	YBR019C
YBR017C	YBR072W
YBR017C	YBR120C
YBR017C	YBR127C
YBR017C	YBR196C
YBR017C	YBR205W
YBR017C	YBR247C
YBR017C	YCL018W
YBR017C	YDL063C
YBR017C	YDL204W
YBR017C	YDL229W
YBR017C	YDR002W
YBR017C	YDR062W
YBR017C	YDR071C
YBR017C	YDR127W
YBR017C	YDR190C
YBR017C	YDR192C
YBR017C	YDR216W
YBR017C	YDR394W
YBR017C	YEL050C
YBR017C	YEL051W
YBR017C	YEL060C
YBR017C	YER110C
YBR017C	YER165W
YBR017C	YER177W
YBR017C	YFL037W
YBR017C	YFR030W
YBR017C	YFR053C
YBR017C	YGL008C
YBR017C	YGL105W
YBR017C	YGL122C
YBR017C	YGL195W
YBR017C	YGL256W
YBR017C	YGR005C
YBR017C	YGR094W
YBR017C	YGR119C
YBR017C	YGR254W
YBR017C	YGR282C
YBR017C	YHL007C
YBR017C	YHL030W
YBR017C	YHL034C
YBR017C	YHR020W
YBR017C	YHR089C
YBR017C	YIL061C
YBR017C	YIL094C
YBR017C	YIL124W
YBR017C	YJL052W
YBR017C	YJR009C
YBR017C	YJR045C
YBR017C	YJR077C
YBR017C	YKL009W
YBR017C	YKL060C
YBR017C	YKL068W
YBR017C	YKL104C
YBR017C	YKL120W
YBR017C	YKL212W
YBR017C	YKR046C
YBR017C	YLL018C
YBR017C	YLR044C
YBR017C	YLR259C
YBR017C	YLR293C
YBR017C	YLR310C
YBR017C	YLR355C
YBR017C	YML085C
YBR017C	YML124C
YBR017C	YMR012W
YBR017C	YMR047C
YBR017C	YMR105C
YBR017C	YMR108W
YBR017C	YMR145C
YBR017C	YMR241W
YBR017C	YNL035C
YBR017C	YNL037C
YBR017C	YNL124W
YBR017C	YNL169C
YBR017C	YNR069C
YBR017C	YOL123W
YBR017C	YOR098C
YBR017C	YOR141C
YBR017C	YOR176W
YBR017C	YOR185C
YBR017C	YOR259C
YBR017C	YOR317W
YBR017C	YOR374W
YBR017C	YOR375C
YBR017C	YPL049C
YBR017C	YPL240C
YBR017C	YPL266W
YBR018C	YDL047W
YBR018C	YDL134C
YBR018C	YDR128W
YBR018C	YDR142C
YBR018C	YDR165W
YBR018C	YDR398W
YBR018C	YER081W
YBR018C	YER123W
YBR018C	YFR021W
YBR018C	YGL137W
YBR018C	YGL180W
YBR018C	YHR030C
YBR018C	YKL108W
YBR018C	YLR229C
YBR018C	YML115C
YBR018C	YMR106C
YBR018C	YNL161W
YBR018C	YOL062C
YBR018C	YOL139C
YBR018C	YPL031C
[truncated: 22,743 more rows]
