# Supplementary material for: Method for Identifying Essential Proteins by Key Features of Proteins in a Novel Protein-Domain Network
Source: Front Genet. 2021 Jun 29;12:708162. doi: 10.3389/fgene.2021.708162 (PMC8276041; doi:10.3389/fgene.2021.708162)
Supplement: Supplementary file 4 [file Table_4.XLSX]

## Sheet: Sheet1
YLR331C	0.0556186	0.0739884	0.120318	0.0551181	0.030303	0.0261438	0.0130011	0.091954	0.0883777	0.0627803	0.0799087	0.0639594	0.15729	0.0795455	0.0654628	0.0593607	0.109253	0.0316327	0.0131446	0.0561555	0.108571	0.0360453	0.0965665	0.0675273	0.145299	0.114793	0.081448	0.0638945	0.0785124	0.0336134	0.108672	0.0902349	0.0538462	0.0688976	0.0616785	0.0342324
YLR332W	1.99432	1.80578	1.17367	1.14736	0.940516	0.930283	0.83857	1.06792	3.21671	1.64462	2.23973	2.69036	2.16533	1.92955	1.50903	0.821918	1.0301	0.888775	0.86451	2.97732	2.73143	2.19773	2.70601	2.67627	2.57265	1.47811	1.25566	1.01521	1.01033	0.857143	0.976948	3.52658	2.53516	2.31988	2.67341	2.96577
YLR333C	22.5165	11.0775	19.8445	17.4994	17.2031	18.3867	19.4572	23.999	50.0036	33.2948	36.153	24.9391	15.4983	12.3773	14.6986	17.0388	23.1639	16.6653	19.6188	32.1382	36.3337	24.5118	24.5258	20.6574	25.6496	14.4237	18.3586	15.5984	17.6281	18.9128	22.4577	40.5909	28.9319	20.9488	21.2801	21.8143
YLR334C	0.00567537	0.00462428	0.0499432	0.0134983	0.00448934	0.0305011	0.00650054	0.00835946	0.0121065	0.00560538	0.0502283	0.0071066	0.00688863	0.0136364	0.0507901	0.0114155	0.025641	0.00612245	0.00505561	0.024838	0.00457143	0.00411947	0.00751073	0.00496524	0.00732601	0.0331361	0.00565611	0.0344828	0.00309917	0.0052521	0.00548847	0.00494438	0.00769231	0.00984252	0.00808898	0.00311203
YLR335W	2.2202	1.90636	2.36663	1.84364	1.73401	1.86057	1.68472	2.01358	3.17676	1.92825	2.34018	2.65584	2.16533	1.92841	1.80926	1.73973	2.06689	1.73367	1.84732	2.6879	2.936	2.4171	2.82618	2.37041	2.62393	2.11361	1.98643	1.75862	1.58678	1.80147	1.96268	2.97899	2.27802	2.28839	2.73306	2.85685
YLR336C	0.657208	0.635838	0.656073	0.905512	1.12795	1.00109	1.06934	1.02299	2.91768	0.491031	0.603881	1.38985	0.475316	0.475	0.738149	0.643836	1.51282	1.3602	0.977755	2.53888	0.890286	0.745623	0.916309	1.08342	0.601954	0.604734	0.835973	0.98073	1.21694	1.4916	1.03293	4.37083	0.647253	0.806102	0.938322	0.895228
YLR337C	3.3462	3.78497	3.57094	3.76715	3.14478	3.40632	2.66847	2.53187	1.21186	1.84978	2.00571	1.73096	3.83467	3.43864	3.72912	3.82877	3.46488	2.94898	2.79272	2.39741	3.59314	2.17714	2.49893	3.02681	3.7265	4.14201	3.29525	2.19675	2.20041	2.29517	2.7629	1.67244	3.47692	1.9124	2.01618	2.38174
YLR338W	0.0261067	0.0289017	0.191827	0.156355	0.0179574	0.0392157	0.0303359	0.0647858	0.11138	0.0280269	0.0251142	0.0233503	0.0952928	0.0693182	0.0406321	0.136986	0.0356745	0.0132653	0.0273003	0.0421166	0.0422857	0.0175077	0.0118026	0.0218471	0.035409	0.123077	0.0599548	0.0324544	0.0268595	0.0766807	0.0175631	0.0630408	0.0208791	0.00787402	0.0111223	0.0186722
YLR339C	0.315551	0.0890173	0.167991	0.0843645	0.191919	0.157952	0.276273	0.355277	0.417676	0.28139	0.239726	0.261929	0.312285	0.186364	0.177201	0.344749	0.372352	0.220408	0.237614	0.36933	0.410286	0.249228	0.206009	0.187686	0.352869	0.0390533	0.106335	0.114604	0.26343	0.286765	0.291987	0.281829	0.140659	0.313976	0.262892	0.118257
YLR295C	29.9115	26.6659	32.1669	22.4724	15.6723	10.6939	14.9523	12.4848	13.6538	20.602	32.726	24.7411	29.5316	25.4216	24.1242	16.3413	15.1338	13.8255	12.2123	14.1469	22.5326	21.3244	25.2328	20.1221	29.2833	29.0864	23.8462	17.1217	13.1508	15.9086	16.1515	14.2583	26.0769	21.3829	26.2942	26.5664
YLR296W	0.264472	0.116763	0.170261	0.151856	0.14927	0.077342	0.162514	0.101358	0.177966	0.205157	0.389269	0.389848	0.258324	0.209091	0.162528	0.0159817	0.139353	0.0755102	0.106168	0.0701944	0.355429	0.237899	0.296137	0.353525	0.269841	0.170414	0.245475	0.116633	0.105372	0.120798	0.143798	0.145859	0.253846	0.192913	0.296259	0.380705
YLR297W	1.5857	3.21387	3.71964	3.66592	4.05724	4.17756	4.2026	2.95716	1.43947	1.57287	1.89041	1.08223	1.86338	3.43864	2.79345	2.48744	4.86176	3.64898	3.66229	2.06803	1.97371	1.4552	1.07511	1.02185	2.43834	3.21183	3.42421	3.42089	3.75103	4.29097	4.80681	1.88504	2.4956	1.77165	1.18301	1.2417
YLR298C	0.700341	0.89711	1.05562	0.942632	0.940516	1	0.979415	0.996865	1.41525	0.470852	0.952055	0.91066	0.673938	1.13977	1.22799	0.929224	1.35897	1.1	0.86451	1.26782	0.904	0.662204	0.69206	0.82721	0.946276	1.26864	1.17647	1.10548	1.30682	1.26891	1.21734	1.22497	0.718681	0.704724	0.869565	0.8361
YLR299W	4.19637	4.3341	3.58343	3.84139	3.9248	3.29085	3.18418	3.48589	1.65133	3.85987	2.91781	2.52589	4.90586	4.00795	3.35327	3.55137	3.70346	2.94388	2.77856	3.63283	6.976	3.33677	3.13305	3.20655	4.98046	4.68284	3.57692	2.66836	2.98864	2.75945	3.54885	3.70087	7.21868	2.77657	2.64307	3.17842
YLR300W	4.94779	9.03006	14.1396	9.08774	9.34792	6.63617	5.33911	6.60502	12.3935	8.38117	12.6975	10.6041	5.01263	11.7557	9.73702	8.16438	8.79822	5.23163	5.16279	12.0335	7.19543	9.89495	12.1395	9.31579	5.35287	12.4544	10.2081	6.88337	5.9845	5.29622	6.27662	15.843	6.23077	10.1014	11.5784	10.9025
YLR301W	3.31215	2.53064	2.94779	3.01125	2.66554	2.19826	2.81148	3.4023	2.57869	1.90247	2.81164	3.62944	2.86567	3.30568	3.1772	2.6758	3.91639	2.85408	2.61982	3.75486	2.30514	2.25026	3.31652	2.95035	4.19536	2.53373	2.84955	2.70284	2.86467	2.93172	3.11087	4.20148	1.81538	2.64961	3.32558	3.5695
YLR302C	0.0181612	0.0265896	0.0567537	0.0213723	0.0538721	0.0337691	0.0238353	0.0512017	0.133172	0.0392377	0.0159817	0.013198	0.0264064	0.0704545	0.0180587	0.0228311	0.110368	0.00612245	0.0788675	0.0161987	0.024	0.0195675	0.0118026	0.0139027	0.0488401	0.0757396	0.020362	0.0172414	0.0216942	0.0210084	0.0680571	0.0148331	0.0835165	0.015748	0.0131446	0.0093361
YLR303W	43.2974	25.9399	41.9478	43.5343	36.9978	33.8322	36.013	31.3009	37.9116	40.9989	40.1929	41.735	44.93	24.3216	38.2968	26.661	35.8172	26.9592	28.8524	40.4989	63.4663	37.3852	45.573	35.9106	48.0659	22.6296	36.4615	28.1014	31.3419	32.3592	35.3919	43.6885	44.5846	34.7234	39.0334	39.1317
YLR304C	40.5221	39.9318	34.63	26.7514	24.3255	23.3083	22.2048	16.3553	6.86562	27.6895	27.4829	26.5208	36.7543	36.4909	25.9639	25.4612	26.9454	17.0908	20.271	12.1976	30.4251	33.7755	32.1738	28.7537	45.7668	40.3929	29.888	19.1024	19.9721	19.2721	19.2261	7.27318	30.5637	27.1939	29.2336	28.6556
YLR305C	2.99092	2.72486	2.33485	2.79528	3.18743	2.96841	2.78332	2.75549	3.22881	2.01457	2.26941	2.67208	2.84156	2.63977	2.54515	2.9258	2.79933	2.71531	2.74823	2.77862	3.02057	3.10299	3.01717	2.68222	3.02686	2.52899	2.78167	2.98783	2.77789	2.66071	2.80132	3.30779	2.45934	3.01083	2.91709	2.95228
YLR306W	0.6084	0.893642	0.679909	0.782902	0.912458	0.751634	0.648971	0.673981	0.313559	0.39574	0.430365	0.525888	0.619977	0.902273	0.858916	0.785388	0.45262	0.673469	0.546006	0.406047	0.307429	0.554068	0.581545	0.601788	0.587302	0.736095	0.66629	0.810345	0.621901	0.597689	0.639956	0.433869	0.230769	0.549213	0.622851	0.625519
YLR307W	1.01589	0.709827	0.987514	0.967379	1.04377	0.997821	1.13651	0.972832	0.191283	0.454036	0.490868	0.708629	0.686567	1.00114	1.1693	1.10959	0.934225	1.30612	0.951466	0.849892	0.992	1.08136	0.909871	0.870904	1.25763	1.13254	1.4129	1.37221	1.46074	1.16702	1.3315	0.760198	0.654945	1.23327	0.939333	0.988589
YLR308W	0.0181612	0.016185	0.0329171	0.0787402	0.138047	0.100218	0.254605	0.0334378	0.027845	0.0213004	0.0125571	0.0568528	0.0172216	0.118182	0.137698	0.0296804	0.32107	0.139796	0.14459	0.0194384	0.0811429	0.0854789	0.054721	0.0158888	0.02442	0.0343195	0.106335	0.239351	0.283058	0.237395	0.233809	0.039555	0.0164835	0.0629921	0.0182002	0.0746888
YLR309C	2.79909	2.70751	2.03065	2.33071	2.51178	1.84205	1.30228	1.721	2.39831	1.9204	1.97374	3.41015	2.63835	3.23409	1.64786	0.746575	1.4359	1.59898	2.12235	2.31965	3.38629	3.08342	3.13949	2.67726	1.9939	2.30533	2.03846	2.34077	2.31818	1.7563	2.22613	2.36218	2.18681	2.25492	2.99292	2.89315
YLR310C	0.964813	0.954913	0.661748	1.04049	0.992144	0.587146	0.403034	0.794148	0.765133	0.599776	0.802511	0.700508	0.776119	1.03523	0.670429	0.356164	0.700111	0.438776	0.976744	0.983801	0.461714	0.738414	0.785408	0.644489	0.559219	0.904142	0.761312	1.34381	0.84814	0.412815	0.737651	0.533993	0.340659	0.490157	0.815976	0.759336
YLR311C	1.2202	2.54682	1.31669	2.21372	2.05948	1.7451	1.37378	1.84744	0.48063	0.756727	0.646119	0.817259	1.31803	2.49432	1.47178	1.35959	1.39019	1.22245	2.09606	0.852052	1.00571	0.787848	0.857296	0.790467	0.710623	2.15148	1.80882	2.71095	1.9969	1.20588	1.59495	0.191595	1.03077	0.726378	0.791709	0.965768
YLR312C	6.49149	10.2462	7.51192	8.64567	8.37598	7.60566	7.5948	7.02821	1.48668	1.80045	1.74201	2.2203	5.56946	10.4739	7.01016	8.01027	6.61427	5.73367	6.76845	3.24406	2.008	1.82698	1.41738	2.47468	3.8779	11.5609	8.23416	7.67039	7.52479	8.12815	6.01098	1.67491	2.69451	1.82776	2.01921	2.8444
YLR313C	0.648127	0.582659	0.740068	0.373453	0.718294	0.698257	0.729144	0.61024	0.285714	1.43049	0.995434	0.854822	0.603904	0.605682	0.41535	0.624429	0.569677	0.517347	0.604651	0.533477	0.881143	1.47477	1.27253	1.05958	0.666667	0.681657	0.65724	0.421907	0.530992	0.609244	0.702525	0.281829	1.27802	1.21752	0.962588	0.725104
YLR314C	2.45743	2.3896	2.03973	1.48032	0.854097	0.957516	0.985915	0.360502	1.55085	1.33632	2.49087	2.53706	2.27555	2.5875	1.24831	1.24429	0.871795	0.72449	1.20728	1.33693	1.88686	2.43254	2.42167	2.41311	1.10867	2.21775	1.29864	1.47465	0.987603	1.05147	0.278814	1.65884	1.89121	2.81102	2.62487	2.68465
YLR315W	0.750284	0.547977	0.772985	0.587177	0.6633	0.605664	0.804984	0.615465	0.267554	0.769058	0.722603	0.462944	1.11366	0.597727	0.537246	0.565068	0.535117	0.535714	0.573306	0.399568	0.598857	0.668383	0.650215	0.597815	0.518926	0.708876	0.71267	0.435091	0.460744	0.447479	0.455543	0.260816	0.608791	0.583661	0.391304	0.556017
YLR316C	1.40409	1.36532	1.76958	1.51969	1.9046	1.62418	1.96966	2.29781	3.69855	1.41928	1.62557	1.25076	1.56142	1.38977	1.71219	1.50342	1.05909	1.25102	1.6633	3.90821	1.68914	1.64882	1.71245	1.89076	0.976801	1.31361	1.66855	1.08519	1.39773	1.59664	1.87596	5.79481	1.58352	1.43012	1.44186	1.57988
YLR274W	0.936436	1.25318	1.65721	1.60067	1.72278	1.31808	1.49946	1.88924	3.65133	2.42489	1.40068	1.24975	0.904707	1.53182	1.79007	1.77854	1.31773	1.34592	1.50556	2.22138	3.66514	1.76725	1.42167	1.35154	1.28449	1.66036	2.07353	1.52333	1.40702	1.2416	1.70911	2.68356	3.1044	1.65157	1.35389	1
YLR275W	0.678774	0.723699	0.903519	0.63667	0.602694	0.74183	0.934995	0.936259	1.08354	0.404709	0.369863	0.606091	0.442021	0.729545	0.625282	0.420091	0.487179	0.712245	0.908999	0.888769	0.644571	0.54068	0.483906	0.581927	0.703297	0.546746	0.730769	0.676471	0.684917	0.676471	0.80461	0.852905	0.268132	0.511811	0.639029	0.513485
YLR276C	0.846765	0.732948	1.27923	1.37008	1.45567	1.33333	1.67172	2.08673	11.4964	1.55381	1.05822	2.27614	1.05166	0.925	1.49097	0.742009	1.83835	1.4449	2.09606	7.18575	3.31429	1.42122	1.96888	2.28203	1.11477	0.862722	1.41742	1.42191	1.43492	1.79307	2.45664	11.3473	1.37473	1.4626	2.56623	2.24274
YLR277C	1.73326	1.77688	2.04881	2.27447	2.2963	2.05991	1.78332	2.43365	2.58596	1.87556	1.96119	2.26091	2.29392	1.83295	1.61174	0.861872	1.88294	1.62245	2.62386	2.65767	2.66629	2.65294	2.5397	2.2006	1.62149	1.94438	2.59389	1.73529	1.52376	1.98634	2.87816	3.02349	1.48022	1.73425	2.35389	2.40249
YLR278C	1.64472	1.96416	2.01362	2.42407	2.09989	2.16558	2.18093	2.66771	3.11501	1.50785	1.65069	1.63147	1.73364	2.00909	1.33183	1.45091	2.07915	1.71837	2.64611	3.68359	1.37143	1.70134	1.56545	1.46375	1.44933	2.42485	2.75339	1.71602	1.98554	1.31408	2.52909	2.68232	1.4033	1.14173	1.5632	1.67739
YLR279W	0.556186	0.499422	0.455165	0.527559	0.391695	0.447712	0.457205	0.416928	0.641647	0.494395	0.449772	0.349239	0.438576	0.384091	0.37246	0.464612	0.467113	0.258163	0.466127	0.425486	0.411429	0.333677	0.498927	0.204568	0.40293	0.662722	0.625566	0.451318	0.390496	0.296219	0.540066	0.239802	0.317582	0.265748	0.238625	0.259336
YLR280C	11.5539	11.1491	7.95233	10.0765	14.4108	8.02288	6.82665	5.81818	2.31114	7.15359	5.46233	7.86599	8.18714	8.95227	6.18623	6.85616	7.4214	6.12143	5.65116	3.15875	4.42514	5.20185	6.77897	5.78749	6.62393	14.0556	13.6244	8.57099	10.7603	10.8603	9.59715	3.52658	7.16374	6.78543	6.73306	6.73133
YLR281C	1.40522	1.53179	1.38138	1.39483	1.56453	1.31046	1.12134	0.648903	0.197337	0.871076	0.941781	0.855838	1.29162	1.45455	1.00903	1.4258	1.18618	0.99898	1.0273	0.471922	0.502857	0.740474	0.777897	0.847071	0.997558	1.98107	1.88575	1.35903	1.43698	1.35399	0.917673	0.419036	0.712088	0.864173	0.748231	0.906639
YLR282C	0.128263	0.117919	0.213394	0.178853	0.170595	0.149237	0.16468	0.121212	0.142857	0.113229	0.163242	0.117766	0.142365	0.168182	0.154628	0.176941	0.168339	0.116327	0.138524	0.0647948	0.166857	0.105046	0.0697425	0.0714995	0.0866911	0.0757396	0.150452	0.144016	0.128099	0.131303	0.116356	0.108776	0.0956044	0.108268	0.0798787	0.0985477
YLR283W	0.886493	0.569942	0.653803	0.568054	0.757576	0.627451	0.501625	0.701149	0.225182	0.528027	0.913242	0.805076	0.717566	0.615909	0.668172	0.473744	0.545151	0.379592	0.647118	0.610151	0.504	0.716787	0.670601	0.873883	0.3663	0.594083	0.64819	0.789047	0.744835	0.735294	0.306257	0.363412	0.453846	0.822835	0.743175	0.761411
YLR284C	9.01816	19.6659	13.4677	11.1766	11.2783	9.60349	8.62188	8.04284	1.4322	0.841928	0.941781	1.15025	9.15155	21.6432	13.2709	11.9612	8.89967	7.8449	7.08595	4.5378	0.688	0.866117	0.939914	1.572	9.45055	16.6237	14.2059	9.14402	10.1105	8.93382	7.20198	3.21508	0.805495	0.863189	0.965622	1.40456
YLR285W	2.70715	1.81734	1.46084	1.64679	1.40404	1.36601	1.44095	2.41379	4.11743	2.1065	2.01827	2.28223	2.5132	1.93068	1.307	1.03653	1.17726	1.14082	1.72295	3.18791	1.18514	2.27394	1.90129	2.62661	2.90842	1.61183	1.5181	1.33063	1.52273	1.4937	1.38749	4.30408	1.05275	1.93406	2.01213	1.96577
YLR286C	2.92282	8.42543	45.6141	69.7728	60.6577	49.4248	40.1939	23.5057	19.0061	4.12108	4.46918	3.29949	3.67853	11.4261	52.5282	65.3836	56.1806	31.699	28.1405	14.7117	10.032	4.34604	4.6824	3.75372	3.74115	17.1266	55.1244	42.643	41.5775	35.374	28.0494	19.8022	6.08571	3.93406	3.78564	2.89938
YLR287C	0.124858	0.171098	0.246311	0.269966	0.407407	0.352941	0.390032	0.747126	0.909201	0.23991	0.373288	0.418274	0.227325	0.126136	0.341986	0.381279	0.439242	0.421429	0.482305	1.38661	0.260571	0.363543	0.346567	0.487587	0.203907	0.19645	0.280543	0.462475	0.458678	0.483193	0.43798	1.8801	0.181319	0.363189	0.347826	0.332988
YLR287C-A	47.0942	33.9757	34.7639	45.0169	46.3446	43.5545	47.7194	35.9018	62.0787	50.6659	55.9715	40.2975	43.7658	34.0125	38.5564	50.7888	54.4705	30.899	38.1648	44.0907	59.9109	39.4264	37.4056	39.8103	47.3126	32.8757	44.2262	35.2018	40.9328	46.6943	38.1515	54.555	35.5341	36.2785	37.4237	37.2977
YLR288C	1.29398	1.37688	1.24858	1.93363	1.7587	2.03595	2.40087	2.38767	1.26998	1.10426	1.5411	1.05279	1.4822	1.45568	1.62754	2.26484	2.8796	1.76429	1.92214	1.57559	1.54971	1.34398	1.35622	1.50844	1.52259	1.30533	1.81222	1.46349	1.93285	1.85189	1.34907	1.62917	1.14835	1.32382	1.33873	1.17324
YLR289W	1.916	1.10867	0.555051	0.734533	0.599327	0.636166	0.713976	0.69488	0.622276	0.876682	1.76712	1.07919	1.95637	1.19091	0.72009	0.812785	0.77592	0.529592	0.704752	0.588553	1.66629	1.56231	1.54614	1.56405	1.86691	0.697041	0.765837	0.429006	0.616736	0.497899	0.357849	0.637824	1.07033	1.77657	1.66633	1.84129
YLR290C	3.82747	4.93179	3.59591	5.4117	2.72054	5.58388	5.05417	6.02926	1.1247	2.50673	3.75114	2.6599	4.04707	5.24091	4.81603	6.54795	6.91862	4.9551	4.0455	3.27322	3.11429	2.84964	3.0794	3.23337	4.76435	4.01183	5.7138	4.51927	6.25207	6.37395	3.51592	2.77627	2.71429	3.20866	2.9818	2.79461
YLR291C	1.74801	2.60347	1.78207	2.81102	2.49944	2.82462	3.16685	3.25392	6.31719	2.08296	2.27626	1.96751	2.52813	2.10341	1.89165	2.96575	2.88294	2.06429	2.29323	4.69438	5.72914	2.71988	3.53112	3.46872	2.15629	1.03195	2.58145	1.68458	2.24587	2.25	2.34029	8.61187	4.51868	2.79134	2.53792	2.4751
YLR292C	1.86039	1.64393	1.70375	1.83015	1.49383	1.50327	1.84724	2.33751	3.95884	2.2926	3.24886	2.6934	1.99656	1.92045	1.95034	1.86644	2.08138	2.27245	1.13953	2.07235	3.03657	2.2379	2.61159	2.26018	2.00855	2.41893	2.34502	2.37525	1.90599	2.20903	1.3831	4.26329	3.02308	2.71949	3.05865	2.80083
YLR293C	8.3689	4.33757	9.06924	7.42182	9.43098	6.89651	7.50163	8.55277	28.8632	9.86996	15.1279	12.1289	11.1424	6.20568	8.03612	6.35388	5.15162	7.85816	6.13347	18.2754	15.7543	12.4964	15.2253	10.8461	9.99512	6.68521	7.4457	6.60041	5.33264	7.77416	9.03293	29.822	14.3857	13.0236	16.9474	15.9222
YLR294C	23.4052	23.1769	29.4586	19.6052	17.4007	11.5806	13.3261	11.6343	11.6247	15.5841	29.097	21.2051	24.0804	24.092	21.9108	15.5959	14.6945	13.6429	12.7897	11.243	20.5234	17.2461	21.6041	16.9136	26.293	29.2272	24.2919	15.2921	14.0103	14.0126	13.4215	11.6193	20.1132	17.4577	21.3903	23.2956
YLR253W	8.17707	4.02543	2.63451	2.45219	2.26824	1.9793	2.32178	2.62487	2.78329	4.75	7.39612	6.52893	8.39036	3.33977	2.38713	2.13128	1.6767	1.63469	2.13852	2.87365	4.216	6.73532	6.69528	7.74081	6.16483	2.22485	2.46833	1.74949	1.94731	1.83403	1.58617	2.87268	3.87143	5.93799	6.3367	7.20954
YLR254C	2.3042	5.1237	3.11351	4.48256	4.31762	3.96732	4.06826	4.47649	2.5109	2.40583	2.14155	1.56345	2.64753	5.01136	4.51693	4.51826	4.60201	4.04898	3.60263	3.0108	2.40114	2.54789	1.54828	1.715	2.88034	4.35621	4.52036	4.16329	4.38636	4.53466	3.77058	3.49815	2.23297	2.37008	1.40142	1.46784
YLR255C	0.339387	0.243931	0.173666	0.182227	0.242424	0.196078	0.296858	0.247649	0.31477	0.325112	0.262557	0.143147	0.204363	0.2875	0.193002	0.176941	0.204013	0.116327	0.212336	0.149028	0.162286	0.125644	0.18133	0.200596	0.365079	0.272189	0.253394	0.13286	0.152893	0.157563	0.222832	0.181706	0.116484	0.103346	0.169869	0.236514
YLR256W	2.3916	5.87283	6.33144	7.70754	8.80022	8.18954	7.97616	7.03657	4.76876	3.22646	2.89041	2.05584	2.31917	3.90568	6.38826	8.37215	8.11037	7.08469	8.05561	3.52808	4.59657	3.44284	1.90343	2.63853	2.40415	5.40118	7.66855	6.59026	7.91736	7.52311	6.8112	3.96044	3.56374	2.95768	2.03438	2.10685
YLR257W	4.85812	4.27283	3.37457	4.86502	5.37374	4.64706	4.60563	5.38453	6.13801	5.91592	6.1016	5.24772	5.49483	4.52386	4.26298	5.11986	5.7592	4.36633	4.05561	4.45788	13.5977	6.45211	4.67167	6.87587	5.25031	3.7432	4.29299	4.63387	4.85227	5.11345	4.21844	6.22868	8.93846	6.23819	4.70576	5.48236
YLR258W	3.41771	12.1341	9.77185	11.8144	9.33446	8.8268	8.96858	6.01985	0.521792	1.63004	1.54452	1.21117	3.70034	11.3955	11.4289	11.839	13.4259	6.16531	5.70475	1.98488	2.008	1.72503	1.27039	1.58987	3.9072	13.2485	13.8518	7.0497	7.72211	6.26891	4.75741	1.15451	1.42747	1.44193	0.953488	1.29668
YLR259C	42.8331	45.2936	31.3689	38.0967	32.9641	31.8366	35.6771	32.7241	14.3753	36.5224	53.8162	33.4904	51.6762	35.3511	27.2427	36.1016	40.3679	22.0714	22.3691	17.7041	42.5817	36.2441	38.1824	35.5392	51.812	36.4047	31.983	18.0832	25.7531	25.0441	22.1482	14.3894	34.9484	32.1083	34.728	36.2147
YLR260W	1.65153	1.31445	1.30079	1.6288	1.18967	1.77996	2.06934	2.40125	1.30145	1.52803	2.1016	1.19695	1.87486	1.04205	1.12415	1.88242	2.19621	1.38163	1.63498	2.20518	2.51657	1.59938	1.7382	1.7855	1.77167	1.03077	1.58032	0.958418	1.48967	1.45483	1.32162	1.71075	1.74615	1.61319	1.44692	1.47718
YLR261C	1.57435	1.57457	1.09308	1.8369	0.573513	1.69063	1.88082	2.22571	1.87893	1.40022	1.50571	1.28426	1.56372	1.71364	1.0316	2.88242	2.47603	1.65	1.71486	2.15227	2.11886	1.41092	1.6073	2.15988	1.9768	1.12426	1.8009	1.58114	2.2438	2.18067	0.872667	2.46354	1.97912	1.5689	1.69161	1.64419
YLR262C	0.992055	0.809249	0.746879	0.410574	0.191919	0.630719	0.687974	0.946708	1.00242	0.441704	1.00571	0.511675	0.952928	0.988636	0.367946	0.96347	1.01449	0.840816	0.463094	0.319654	0.942857	0.61174	0.600858	0.944389	0.901099	0.650888	1.19005	1.45639	0.715909	0.792017	0.131723	0.891224	0.949451	0.491142	1.03236	0.981328
YLR262C-A	5.37003	2.66936	3.80023	3.63105	3.08866	2.37037	2.93933	2.82968	8.85956	6.10875	7.71575	7.35228	3.31573	4.375	4.3544	3.09932	4.5039	4.79796	3	4.2689	5.32914	4.65396	5.29614	4.88878	4.8254	6.72544	5.07127	5.95639	5.55165	6.55987	3.49287	7.08282	5.05934	5.62598	6.07583	5.7749
YLR263W	0.177072	0.121387	0.0397276	0.152981	0.191919	0.148148	0.305525	0.222571	0.422518	0.156951	0.333333	0.164467	0.154994	0.0897727	0.209932	0.146119	0.324415	0.17449	0.247725	0.237581	0.212571	0.225541	0.189914	0.188679	0.162393	0.287574	0.142534	0.197769	0.127066	0.237395	0.321625	0.304079	0.179121	0.284449	0.244692	0.203319
YLR264W	14.5437	7.72139	13.7208	16.036	18.1908	15.3932	16.0661	23.8077	51.8826	34.6054	30.0057	29.0416	17.0241	8.73977	14.6467	13.968	13.0111	18.3939	13.1507	33.8164	42.7463	29.1596	33.9785	20.4141	16.4872	6.61538	12.7952	9.93306	14.3306	18.9254	20.2108	49.6477	42.6451	24.7982	26.2427	23.5622
YLR265C	0.00681044	0.00346821	0.00567537	0.00337458	0.0123457	0.00653595	0.00541712	0.00626959	0.0484262	0.00896861	0.010274	0.0284264	0.00688863	0.00340909	0.00790068	0.00684931	0.00668896	0.00204082	0.00404449	0.0334773	0.00228571	0.00411947	0.00321888	0.00297915	0.010989	0.00710059	0.0124434	0.00507099	0.00309917	0.0115546	0.00658617	0.07911	0.0032967	0.00590551	0.00303337	0.00726141
YLR266C	0.402951	0.436994	0.712826	0.512936	0.586981	0.412854	0.374865	0.347962	0.273608	0.411435	0.555936	0.391878	0.373134	0.689773	0.443567	0.456621	0.622074	0.573469	0.343782	0.142549	0.316571	0.420185	0.335837	0.378352	0.518926	0.500592	0.450226	0.51217	0.567149	0.559874	0.36663	0.200247	0.363736	0.51378	0.564206	0.423236
YLR267W	0.473326	1.16185	1.08967	1.1766	1.1257	1.05882	0.827736	0.852665	0.211864	0.246637	0.583333	0.364467	0.590126	1.16023	0.808126	0.71347	1.27202	1.05306	0.786653	0.401728	0.155429	0.369722	0.406652	0.224429	0.369963	1.10533	0.849548	0.923935	0.850207	0.902311	0.978046	0.281829	0.308791	0.379921	0.360971	0.242739
YLR268W	1.15664	1.0474	1.08286	0.887514	0.679012	0.720044	0.827736	0.748171	1.03995	0.899103	1.37215	1.13198	0.931114	1.05227	0.911964	0.702055	1.07135	0.684694	0.717897	0.984881	1.04229	1.23172	1.13841	0.865938	1.15995	0.945562	0.975113	0.976673	0.619835	0.815126	0.840834	1.13597	0.815385	1.13386	1.23761	1.16286
YLR269C	0.0408627	0.0381503	0.0544835	0.0551181	0.0976431	0.037037	0.071506	0.0135841	0.0375303	0.0190583	0.0502283	0.0416244	0.0195178	0.0113636	0.0733634	0.0456621	0.0858417	0.0367347	0.0212336	0.00863931	0.0125714	0.0360453	0.0257511	0.00794439	0.023199	0.0556213	0.0192308	0.0212982	0.0144628	0.0756303	0.0702525	0.0432633	0.0450549	0.0393701	0.00808898	0.030083
YLR270W	4.02611	8.52486	7.23837	6.95726	6.34231	5.89216	5.31853	4.49634	0.81477	2.34305	1.91096	2.21421	4.02181	8.16477	6.67494	5.59132	5.31996	4.96531	4.83519	2.76134	3.696	3.09681	2.38734	2.15889	4.37607	6.84497	6.60068	5.83266	4.70868	5.17542	5.54775	2.06675	3.21209	3.2126	2.4186	2.75934
YLR271W	0.676504	0.53526	0.528944	0.544432	0.419753	0.538126	0.591549	0.516196	0.113801	0.276906	0.353881	0.337056	0.576349	0.571591	0.521445	0.707763	0.950948	0.57449	0.529828	0.478402	0.322286	0.404737	0.357296	0.306852	0.587302	0.643787	0.584842	0.643002	0.804752	0.692227	0.541164	0.283065	0.354945	0.470472	0.334681	0.379668
YLR272C	0.933031	0.646243	0.657208	0.660293	0.632997	0.498911	0.561213	0.501567	0.990315	0.758969	1.06507	1.04365	0.810563	0.585227	0.56772	0.60274	0.740245	0.447959	0.63094	0.692225	0.650286	1.2173	1.13949	1.14101	1.0696	0.678106	0.58371	0.530426	0.450413	0.54937	0.565313	0.867738	0.668132	1.38189	1.28817	1.1639
YLR273C	0.716232	2.29827	3.36776	2.71204	2.19529	2.45207	1.98158	1.85684	0.509685	1.42713	0.769406	0.682233	0.908152	2.49205	2.57449	2.33562	2.62096	1.81633	2.00607	1.30562	1.81143	1.09166	0.733906	0.576961	1.33578	2.33136	2.39819	1.72515	1.83368	1.98214	2.03183	0.592089	2.07253	1.01476	0.737108	0.585062
YLR232W	0.22361	0.149133	0.198638	0.220472	0.414141	0.173203	0.204767	0.271682	0.196126	0.152466	0.204338	0.147208	0.300804	0.251136	0.232506	0.204338	0.19621	0.217347	0.220425	0.166307	0.242286	0.140062	0.151288	0.14995	0.230769	0.186982	0.149321	0.173428	0.165289	0.189076	0.249177	0.169345	0.149451	0.19685	0.119312	0.108921
YLR233C	0.388195	0.371098	0.449489	0.292463	0.291807	0.14488	0.210184	0.236155	0.0544794	0.353139	0.210046	0.170558	0.424799	0.365909	0.29684	0.297945	0.314381	0.141837	0.211325	0.143629	0.387429	0.369722	0.312232	0.242304	0.473748	0.44497	0.315611	0.257607	0.168388	0.271008	0.300768	0.0346106	0.206593	0.253937	0.328615	0.270747
YLR234W	0.418842	0.334104	0.552781	0.456693	0.361392	0.303922	0.421452	0.406479	0.11017	0.375561	0.58105	0.535025	0.725603	0.367045	0.386005	0.206621	0.698997	0.339796	0.527806	0.465443	0.328	0.527291	0.538627	0.444886	0.590965	0.715976	0.472851	0.376268	0.30062	0.377101	0.439078	0.330037	0.458242	0.392717	0.483316	0.568465
YLR235C	0.3042	0.202312	0.459705	0.290214	0.298541	0.321351	0.32286	0.301985	0.094431	0.210762	0.310502	0.191878	0.3031	0.343182	0.327314	0.0593607	0.25864	0.133673	0.266936	0.236501	0.205714	0.226571	0.167382	0.135055	0.291819	0.353846	0.381222	0.233266	0.233471	0.233193	0.420417	0.173053	0.218681	0.168307	0.192113	0.151452
YLR236C	0.186152	0.193064	0.123723	0.105737	0.0639731	0.250545	0.212351	0.218391	0.0811138	0.0695067	0.126712	0.150254	0.197474	0.142045	0.185102	0.300228	0.263099	0.187755	0.0728008	0.12959	0.24	0.0885685	0.0622318	0.111221	0.103785	0.191716	0.113122	0.160243	0.146694	0.178571	0.200878	0.128554	0.140659	0.177165	0.142568	0.131743
YLR237W	12.5165	13.1769	17.0704	30.5894	37.8765	37.4401	36.6771	41.6698	70.931	24.0191	21.3288	20.2376	17.3605	12.7795	19.7788	27.6941	34.019	33.7092	30.6259	58.3337	48.0583	20.7868	27.8755	20.6951	14.6264	12.6118	17.8846	19.0913	28.5486	30.0945	44.0033	75.754	32.178	18.3986	22.5531	20.4191
YLR238W	1.48127	1.6948	1.60613	1.45332	1.24579	1.29085	1.23185	1.22048	1.12107	1.03251	1.28767	1.18477	1.19977	1.55	1.45711	1.24315	1.60981	1.19592	1.23862	1.47084	1.59543	1.33265	1.31545	1.46872	1.32723	1.33018	1.41176	1.12069	1.04959	1.13025	1.35016	1.54017	1.41319	1.32087	1.36198	1.26452
YLR239C	4.22474	3.10751	2.2395	1.85264	1.51964	1.40959	1.65114	1.41902	0.808717	2.94395	3.2032	2.97462	4.03215	2.48864	1.64108	1.01941	1.31438	1.42041	1.49848	1.42117	2.49714	3.45005	3.36159	3.50546	4.07326	2.80237	1.97851	0.98783	1.18492	1.29727	1.6685	1.00865	2.16264	3.13583	3.26188	3.54461
YLR240W	2.90579	2.7896	2.27923	2.70304	2.39843	2.36275	2.39978	1.90805	0.932203	1.59865	1.60274	2.04467	2.89782	2.59545	2.84876	1.82877	2.42475	2.05408	2.05763	1.84557	2.6	2.29866	2.18348	2.2145	2.39805	2.76923	2.5181	2.08012	2.16012	1.97269	2.40834	1.50309	1.89451	2.25886	2.24065	2.32573
YLR241W	3.46652	3.94104	3.78888	4.07987	3.87542	4.03813	3.35103	3.00731	0.972155	2.16256	2.02397	2.33503	2.89667	3.47045	3.34876	3.00457	3.59643	3.05918	3.12639	2.45788	2.51657	2.78373	2.6985	2.17676	2.87057	3.1858	3.50679	3.27789	3.23244	2.84244	3.20307	1.76267	2.14176	2.74803	2.45399	2.51141
YLR242C	0.359818	0.36185	0.363224	0.335208	0.400673	0.351852	0.343445	0.417973	0.582324	0.29148	0.328767	0.354315	0.397245	0.370455	0.38939	0.48516	0.423634	0.44898	0.444894	0.412527	0.250286	0.319258	0.401288	0.313803	0.401709	0.305325	0.358597	0.434077	0.349174	0.411765	0.233809	0.487021	0.194506	0.268701	0.367037	0.315353
YLR243W	1.46765	1.36532	1.99092	1.87739	1.63636	1.6329	2.02817	2.80355	7.04964	1.83184	1.58904	1.84975	1.49713	1.53523	1.59029	1.78082	1.534	1.49694	2.3822	5.87257	2.65943	1.90628	1.67382	1.88282	1.82051	1.98343	2.05204	1.50203	1.52583	1.61555	2.40944	7.11743	1.63956	1.77854	1.80081	1.87759
YLR244C	0.791146	1.01734	1.1294	1.31159	1.3064	1.18736	1.53846	1.85266	5.5799	1.07848	0.977169	1.47005	0.719862	0.960227	1.18962	0.523973	0.871795	1.33061	1.64408	4.72462	2.90286	1.80947	1.66631	1.58788	0.89011	0.944379	0.980769	1.214	1.09298	1.14811	1.93743	6.02472	1.10659	1.61122	1.65723	1.31328
YLR245C	1.13734	1.12832	1.26788	1.28121	1.4624	1.13399	1.15818	1.60293	1.85351	0.859865	0.687215	1.21218	1.25832	1.42841	1.27991	0.5879	1.51394	1.00306	1.29626	2.87149	1.62057	1.15551	1.67167	1.51043	1.12454	0.998817	1.16063	1.25152	1.12603	1.17647	1.35126	2.90606	1.08571	1.11811	1.33367	1.27386
YLR246W	1.62089	1.30983	2.04427	1.67379	1.74635	1.77233	1.11484	1.58621	1.65617	1.16816	1.371	1.4934	1.97704	1.78636	1.24379	0.813927	1.35006	1.3051	1.909	2.16091	2.03314	1.86406	1.64056	1.30387	1.34799	1.85089	1.76471	1.47262	1.41942	1.3813	1.87047	1.55501	1.80659	1.3563	1.61982	1.50207
YLR247C	2.9773	3.03468	2.07491	3.35208	3.45567	2.70806	2.85807	3.10867	1.42736	2.5639	2.2968	2.11168	3.10448	2.87955	1.57675	1.73744	2.39576	2.34796	3.29424	1.48704	3.07771	2.60762	2.33906	1.7567	1.96948	2.85089	3.00679	2.4787	2.74897	1.79937	2.7146	0.73424	2.23516	1.65748	2.07988	2.35062
YLR248W	8.04767	7.46358	6.73439	8.98875	9.41975	8.19717	9.06501	7.76803	8.37651	8.09866	5.61986	5.97563	9.8186	7.83182	5.10158	7.19292	6.63545	5.45408	7.49141	7.94168	10.824	7.75489	7.42489	5.95631	8.72405	6.5716	8.31109	6.92495	6.88533	6.06933	8.75412	6.8356	9.88352	6.91732	6.63296	7.24585
YLR249W	35.2168	11.3561	18.4733	23.0686	25.6891	24.9139	32.9317	38.7304	76.5194	44.6581	39.9555	39.7878	39.8255	13.9364	14.6749	22.7123	20.3478	19.349	30.8635	55.3294	42.9326	34.6478	40.0494	35.424	26.5043	13.7988	21.6097	18.4331	20.2138	25.4349	34.7881	60.1817	41.1747	31.9498	37.1496	40.0944
YLR250W	2.12713	1.93295	2.33031	2.30371	1.87654	2.11874	1.99458	0.966562	1.36199	1.26794	1.61301	1.80812	1.76923	2.1375	1.90632	1.83105	1.96656	1.38367	2.22649	1.7905	1.14857	1.71061	1.53326	1.7855	1.2674	2.51953	1.95928	3.09534	2.27479	3.02941	0.765093	1.43263	1.12857	2.02362	1.39636	1.61826
YLR251W	2.12826	2.70289	2.76731	3.57593	4.09091	3.76471	3.84832	2.87043	0.617433	1.04036	1.47831	1.15939	2.05052	3.34318	2.53273	3.61416	3.76254	3.38061	3.2184	1.42873	1.06514	1.51905	1.05579	0.969216	1.72283	2.93728	3.10294	3.78905	4.28306	4.82248	2.94512	1.16316	1.1011	1.52854	0.814965	0.931535
YLR252W	2.74007	2.8474	3.26788	3.67042	3.96409	3.64488	3.58288	3.79728	0.717918	1.24552	1.81279	1.43756	2.40873	3.42386	3.25959	3.31621	2.85061	3.19184	3.69161	1.7473	0.970286	1.76004	1.16094	1.36842	2.06471	3.09349	3.35634	3.71298	3.79236	3.85189	2.93085	1.12855	1.36703	1.4813	1.10516	1.25104
YLR209C	3.35868	3.16185	2.42792	2.54218	2.18743	1.83115	2.12568	2.01358	1.99758	2.82848	3.14384	3.44975	3.81286	2.7625	2.26862	2.25114	2.19621	1.67755	1.91709	2.49244	3.70629	4.15345	4.18026	3.53327	3.71062	2.76095	2.33145	1.857	1.55682	1.65546	2.06586	2.69716	3.02747	3.93701	3.8362	3.79979
YLR210W	0.92168	1.13179	0.92849	0.961755	0.925926	0.857298	1.01842	0.912226	1	0.775785	0.866438	1.13198	0.932262	1.0625	1.0158	0.865297	0.724638	0.811224	0.872599	1.31317	1.03771	1.31926	1.38412	1.10526	0.965812	0.861539	0.989819	0.887424	0.748967	0.711134	0.908891	1.41286	0.7	1.18996	1.28311	1.15768
YLR211C	1.26334	1.49595	2.61521	1.8279	2.13692	1.65904	2.66414	2.29049	0.453995	1.0157	0.827626	0.777665	1.3054	1.88523	2.35214	1.73288	1.86734	2.51429	2.17189	1.53564	1.09371	0.943357	0.825107	1.01589	1.52625	2.27811	2.88462	1.48377	2.56095	1.90546	2.94841	0.793572	0.874725	0.788386	0.968655	0.758299
YLR212C	1.65834	1.29133	1.50624	1.31384	0.952862	0.920479	1.10076	1.20167	0.795399	1.73206	1.51598	1.66802	1.50746	1.24886	1.12077	0.550228	0.830546	0.834694	1.19616	1.11771	2.39314	2.4655	2.0279	1.70606	1.56899	1.08639	1.3405	1.01217	0.858471	0.829832	1.15807	0.826947	1.57473	1.84547	1.87159	1.55602
YLR213C	0.182747	0.304046	0.288309	0.373453	0.291807	0.270153	0.244854	0.331243	0.37046	0.214126	0.253425	0.17868	0.225029	0.388636	0.329571	0.163242	0.38796	0.246939	0.334681	0.37149	0.328	0.252317	0.20279	0.160874	0.257631	0.383432	0.298643	0.344828	0.313017	0.34874	0.354555	0.501854	0.185714	0.165354	0.226491	0.203319
YLR214W	0.253121	0.235838	0.191827	0.221597	0.219978	0.167756	0.178765	0.234065	0.35109	0.179372	0.232877	0.33198	0.280138	0.221591	0.129797	0.136986	0.124861	0.113265	0.209302	0.224622	0.188571	0.194645	0.248927	0.22145	0.21978	0.229586	0.207014	0.180527	0.160124	0.179622	0.227223	0.232386	0.157143	0.183071	0.264914	0.246888
YLR215C	0.752554	0.650867	0.646992	1.027	1.10101	1.1634	1.12026	1.71264	2.57385	1.00897	0.84589	0.966497	0.902411	0.65	0.453725	0.635845	0.772575	0.873469	1.41557	2.36393	0.932571	1.10608	1.08584	0.923535	0.747253	0.805917	0.908371	0.995943	1.0031	0.994748	1.41822	1.48208	0.818681	0.893701	1.17088	1.12448
YLR216C	9.26334	15.1896	12.9137	21.324	24.2918	20.6275	21.6533	17.7492	5.35835	11.5067	9.83904	8.47614	9.79908	14.5159	10.2562	17.161	17.34	15.349	18.7836	13.9687	8.67314	13.0227	10.6148	7.27905	6.05494	13.2615	16.8292	18.1542	18.064	18.1723	19.1065	9.1063	10.5319	12.4961	8.39636	8.91494
YLR217W	0.360953	0.436994	0.558456	0.767154	1.2963	0.698257	0.815818	0.516196	0.254237	0.461883	0.280822	0.340102	0.459242	0.742046	0.431151	0.869863	0.777035	0.467347	0.759353	0.476242	0.318857	0.416066	0.316524	0.270109	0.351648	0.418935	0.600679	0.542596	0.630165	0.757353	0.478595	0.34487	0.353846	0.601378	0.214358	0.186722
YLR218C	4.916	3.1237	2.28604	1.92913	1.72054	1.33007	1.43337	1.25287	0.242131	2.14013	2.58333	2.82843	4.14007	3.22273	1.85214	1.83447	1.92419	1.43571	1.27806	0.470842	1.864	2.3275	2.11588	2.86991	4.3138	3.78225	2.59955	1.68763	1.80269	1.76471	1.5225	0.233622	1.93626	2.04429	1.94843	2.59129
YLR219W	4.48695	5.20116	6.07037	6.02475	6.0303	5.77887	5.9935	5.82027	1.39588	2.037	3.05479	2.73604	4.88978	4.76136	4.82844	5.6347	4.88183	4.22653	5.21537	3.41469	2.63886	2.862	3.02682	3.07845	4.10623	5.83195	5.92308	4.8073	5.07231	5.02626	4.62569	2.13721	2.57033	2.54921	2.42265	2.50207
YLR220W	4.43246	4.45896	5.63678	5.35883	5.98541	5.62963	4.87216	5.39289	3.79661	2.79821	4.2774	4.12487	4.2101	4.21818	4.77088	4.18379	2.78149	4.07959	5.22649	5.1933	4.18971	4.79815	4.82082	4.4717	3.24908	3.49231	4.8733	5.13083	5.02686	5.31303	3.11636	4.75649	4.4	4.25197	4.18605	4.38485
YLR221C	0.719637	0.403468	0.656073	0.843645	0.665544	0.64488	0.691224	1.14734	4.45036	1.00336	0.960046	1.39188	0.784156	0.356818	0.599323	0.554794	0.677815	0.663265	0.849343	2.9514	0.568	0.976313	1.12768	1.42304	0.632479	0.392899	0.572398	0.742393	0.715909	0.72584	0.620198	4.822	0.546154	0.865157	1.16785	1.22822
YLR222C	0.396141	0.147977	0.488082	0.721035	0.786756	0.849673	1.35753	2.71996	10.4697	1.4361	1.58105	1.92081	0.53961	0.173864	0.685102	0.597032	1.03456	0.888775	1.51668	7.22138	0.808	1.39444	1.42382	1.91261	0.683761	0.229586	0.634615	0.789047	0.97624	1.33824	1.79144	10.8752	0.689011	1.35531	1.76138	1.51349
YLR223C	0.535755	0.443931	0.703746	0.827897	0.964085	0.901961	1.27952	1.78474	4.23608	0.857623	1.35388	1.27817	0.749713	0.411364	0.889391	0.872146	1.42363	0.904082	1.24267	6.5108	0.405714	0.852729	1.35193	1.41112	0.733822	0.417751	0.835973	0.881339	1.02376	1.07143	1.27991	8.87392	0.338462	0.875	1.26997	1.20436
YLR224W	1.94552	1.30289	1.49262	1.51744	1.87205	1.75381	2.39112	3.13793	3.34504	1.44507	1.93493	1.48223	2.04822	1.04773	1.2009	1.88927	2.12709	1.50408	2.25784	5.82937	2.57257	1.54377	1.79721	2.12115	2.3663	1.34083	1.58032	1.18154	1.52583	1.73634	2.00768	5.30779	1.4011	1.27657	1.66835	1.73237
YLR225C	1.57662	1.50636	1.2849	1.49606	1.54433	1.59913	1.80932	1.721	1.26877	1.47197	1.34703	1.35431	1.48909	1.25795	1.40632	1.62671	2.07358	1.53265	1.54499	1.63391	2.66057	1.41195	1.25429	1.68421	1.18193	1.27101	1.65724	1.68458	1.83988	1.85819	1.17344	1.22373	1.24176	1.40748	1.27401	1.39834
YLR226W	0.565267	0.610405	0.682179	0.80315	0.87991	1.03159	1.02167	1.77011	1.71429	0.954036	1.04795	0.785787	0.892078	0.369318	0.705418	0.976027	1.30769	0.80102	0.898888	3.91253	2.08457	1.15139	1.21137	1.36346	0.69475	0.52426	0.800905	0.654158	0.916322	1.07248	0.727772	5.32633	1.30769	1.47539	1.47118	1.16805
YLR227C	0.280363	0.726012	0.603859	0.460068	0.514029	0.428105	0.509209	0.525601	0.745763	0.252242	0.428082	0.303553	0.523536	0.838636	0.69526	0.773973	0.977703	0.487755	0.394338	0.75486	0.562286	0.327497	0.195279	0.269116	0.389499	0.791716	1.07466	0.439148	0.778926	0.625	0.174533	0.933251	0.28022	0.379921	0.32457	0.263485
YLR228C	2.44041	3.16416	2.51078	3.49606	0.875421	2.92593	2.28169	2.04389	1.54479	0.789238	1.50457	1.20102	2.77842	2.70227	2.27088	3.7169	3.301	2.20306	1.92417	0.914687	2.50057	1.13491	1.53648	1.63357	2.44933	2.47692	4.06335	2.36105	2.63946	2.48319	1.11416	1.1026	1.61978	1.2628	1.39232	1.63589
YLR229C	13.6958	13.2046	8.02838	10.8886	6.26375	9.6525	11.3034	11.6416	16.0763	14.1099	13.3562	8.25584	15.1768	11.2295	8.0237	11.7934	12.0647	7.34796	8.2002	10.7473	20.1943	12.6272	13.9056	14.6922	14.1282	6.86154	10.991	6.66227	8.66116	8.38025	5.21844	15.246	16.9253	11.1663	12.178	12.251
YLR230W	0.379115	0.282081	0.374574	0.278965	0.329966	0.20915	0.226436	0.358412	0.495157	0.403587	0.462329	0.321827	0.693456	0.427273	0.297968	0.332192	0.432553	0.252041	0.21638	0.158747	0.630857	0.299691	0.262876	0.279047	0.551893	0.269822	0.245475	0.25355	0.258264	0.266807	0.125137	0.493201	0.348352	0.478346	0.325581	0.232365
YLR231C	4.09194	2.55607	3.83655	3.60405	4.20875	3.21786	3.78765	3.19436	2.61985	2.89462	4.39155	3.50457	4.25947	3.04659	3.65237	3.42694	3.5864	3.73878	2.75834	3.33801	4.072	3.17714	4.11588	3.58292	3.63858	3.86746	3.97964	3.76166	2.92045	3.9895	4.00659	4.36465	4.68462	3.96457	4.58645	4.48237
YLR189C	2.77072	3.04277	3.19296	3.25647	3.55107	3.26362	3.18093	3.15674	1.22518	1.5796	2.14612	2.32081	2.85075	2.57955	3.12641	2.68151	2.04571	2.61122	2.84125	2.16847	1.81029	1.90937	2.02361	2.21053	2.66789	2.26035	3.0181	3.20994	3.26756	3.42227	2.22503	1.44252	1.80769	1.73327	1.89484	2.13589
YLR190W	5.39728	5.81734	4.02043	3.92576	2.80359	2.50654	2.2286	2.11808	0.970944	1.57287	1.85274	2.39188	5.31917	3.86364	4.47065	3.32877	2.74136	1.79694	1.93124	1.86285	1.27086	2.15551	2.33584	3.7428	4.75946	2.86627	4.17986	2.73529	2.44835	1.70168	1.98353	1.5822	1.82967	2.01673	2.2184	3.23133
YLR191W	1.95573	0.783815	0.752554	0.987627	0.835017	0.894336	1.05634	1.24033	1.35351	1.12556	1.75457	1.33604	1.83123	0.561364	0.887133	0.949772	1.13935	0.813265	1.04044	1.12095	0.932571	1.36663	1.54721	1.92751	2.06716	0.848521	0.917421	0.808316	0.825413	0.851891	1.00659	1.15328	0.815385	1.32382	1.42366	1.5
YLR192C	8.36322	7.31907	8.4756	9.21147	9.46689	9.04684	9.81257	9.86102	12.3923	8.09081	10.1347	6.95635	9.29162	5.28182	7.64334	9.06849	9.34671	6.91735	8.23559	9.37905	10.6354	9.61792	9.01502	9.23833	10.0391	6.29349	8.04864	6.30122	7.32851	7.32143	8.64544	11.6131	7.60769	7.76378	7.636	7.24274
YLR193C	5.03405	6.1815	7.06697	4.39145	4.54994	4.45534	4.39328	4.26228	2.69249	2.36323	3.76827	2.94924	5.35362	3.55455	4.05418	4.26941	4.05463	2.97347	4.54904	2.90605	4.00229	3.28527	2.71996	4.0149	6.18193	6.34911	5.1629	4.03043	3.83781	3.92752	2.38419	3.05192	2.29121	2.75787	3.49848	3.32261
YLR194C	1.67083	6.3237	10.235	7.00225	6.06846	4.71678	3.75623	3.279	4.97458	2.79036	2.78767	2.05787	1.89552	6.54545	7.83747	6.86187	6.18841	3.04184	2.48635	1.82181	3.65371	2.2482	1.95386	2.20258	1.67521	9.31716	8.14027	3.89959	3.70661	2.65546	1.76948	2.11125	1.81868	1.44193	1.35187	1.39627
YLR195C	2.32463	1.13757	0.970488	1.26997	1.14029	1.30283	1.29469	1.96343	2.89588	2.69731	3.30023	2.27411	2.48335	1.15568	1.38375	1.56621	1.88629	1.37041	1.35187	2.59395	3.208	2.80742	2.2618	2.4578	2.45543	1.37041	1.69231	1.09939	1.59091	1.42437	0.559824	3.46724	2.63846	2.79528	2.73003	2.33195
YLR196W	0.545971	0.262428	0.84109	0.96063	0.996633	1.11656	1.86024	3.87983	19.178	1.53027	1.65297	1.75635	0.768083	0.385227	0.697517	1.05822	1.8573	1.37143	2.091	9.88553	3.11086	1.22966	1.99142	2.12612	1.0464	0.395266	1.33145	0.643002	1.13843	1.27206	2.02525	19.4153	2.02198	1.5	2.07786	1.88174
YLR197W	1.69807	0.544509	1.2815	1.30821	0.371493	1.65142	2.11809	4.06897	17.9988	3.54036	3.24886	3.20203	2.04822	0.598864	0.805869	1.75114	1.93311	1.52653	2.25278	10	7.61714	3.12873	3.49356	4.81132	2.03541	0.623669	1.42195	1.0284	1.59401	1.91387	1.18661	17.2435	4.48352	3.32283	3.89181	3.91183
YLR198C	0.827469	0.359538	0.555051	0.799775	0.396184	0.956427	0.733478	1.53605	3.00847	1.07735	0.616438	0.55736	1.18255	0.468182	0.490971	1.1153	1.21405	0.593878	0.812942	1.85529	2.20114	0.69001	0.745708	1.06653	0.802198	0.301775	0.649321	0.51217	0.729339	1.06933	0.417124	2.60692	0.957143	0.862205	0.86451	0.701245
YLR199C	3.28717	3.94913	4.79682	4.12936	4.28283	4.34205	5.32503	5.43678	3.98063	3.17601	4.49543	3.33299	3.91045	4.04091	4.10045	4.75685	5.23969	4.6051	3.86249	3.7527	4.61371	3.8033	3.98605	3.08242	4.02808	4.26391	4.86312	4.12069	3.75826	3.8813	3.36443	5.28554	4.62637	3.43898	3.86046	3.88174
YLR200W	1.23042	0.928324	1.40068	1.13948	1.23008	0.672113	1.62297	1.36259	3.10291	0.996637	1.69292	1.96751	1.30425	1.02386	1.71445	0.980594	1.19732	1.86224	0.959555	2.14039	1.728	1.20082	1.55901	1.285	1.06838	1.33491	1.38235	1.74138	1.26963	1.69433	0.925357	3.12361	1.82857	1.75098	2.01213	1.87241
YLR201C	5.83655	7.00462	8.9546	6.28571	5.82043	3.83551	5.45829	4.07001	2.23002	3.1648	5.45548	4.05076	6.44317	7.50341	6.80023	4.85046	5.0602	5.07143	4.03337	3.10583	3.47771	4.0484	4.51609	3.01986	5.1978	9.50059	7.65045	5.12982	4.44215	5.66492	5.73655	3.54017	3.86593	3.88583	4.37411	4.64212
YLR202C	23.8854	23.1168	23.7934	15.6074	13.8676	11.549	10.4897	10.2226	13.3947	19.2298	20.5365	19.2406	25.031	26.0023	15.6174	9.83333	12.1048	10.852	9.68251	9.59287	16.2103	22.8929	21.4946	18.4121	26.1941	24.2118	17.5034	10.5974	12.25	12.0714	14.0494	10.6638	22.3132	19.2992	22.0536	24.0695
YLR203C	6.8706	9.72948	4.87401	4.6288	4.3064	3.74074	3.99458	3.12121	3.08838	7.61099	8.04338	6.67817	9.48795	8.46364	4.46275	3.55594	3.6689	2.95408	2.96259	2.43737	7.88686	8.95057	8.55901	7.3714	10.5128	7.42959	4.27941	2.55172	3.09401	2.7584	3.96268	2.60198	8.73517	8.41535	7.95652	7.96162
YLR204W	7.95914	6.09595	4.41998	3.64005	2.57576	2.29303	2.48321	2.12226	1.77724	6.00112	7.34475	6.85584	8.10563	5.70682	3.44808	3.41438	3.45039	2.25918	1.97371	1.58747	4.52343	6.21318	5.71137	5.67825	8.53114	6.70414	4.4129	2.77688	2.93595	2.46113	2.77058	1.32756	5.0956	5.13484	6.17998	6.79357
YLR205C	10.1884	19.3503	17.2872	9.71879	6.21773	4.60131	4.51138	3.90178	1.53753	0.984305	1.7911	2.48528	10.7348	20.2136	15.4616	8.51712	5.068	3.45	3.273	2.06479	3.16457	0.935118	1.9721	3.5144	11.1013	19.8249	15.7704	5.69371	3.38636	2.6145	4.07574	1.11248	1.33407	0.970472	2.13043	3.86929
YLR206W	3.18161	4.33526	4.18275	3.64792	3.32884	3.15033	3	2.05329	1.55569	2.15247	2.18721	2.32487	3.32377	4.35341	3.68962	3.12215	3.26533	2.92551	2.84226	1.43737	4.34514	2.85273	2.96781	3.16584	3.52381	4.13965	3.86312	2.76166	2.51653	2.47059	2.94731	1.28183	3.44835	2.54331	2.31749	2.68257
YLR207W	1.29171	1.49827	1.59024	1.67379	1.57127	1.40087	1.46262	1.29467	0.590799	1.21076	1.16895	1.1401	1.41332	1.14205	1.30926	1.51027	1.3311	1.24796	1.19414	1.14795	1.54857	1.27909	1.11481	1.25919	1.44444	1.40118	1.56109	1.18357	1.2345	1.17752	1.58617	0.975278	1.08901	1.28937	1.21638	1.14212
YLR208W	10.6981	12.163	11.0692	11.5253	11.4949	10.2397	10.8992	10.1463	8.09806	7.71076	6.2226	8.44264	10.4937	12.6568	11.1129	9.52968	10.7503	8.1949	8.98989	9.36825	10.4251	8.39547	8.81545	7.58491	9.76923	10.9385	11.3167	8.2931	8.73657	9.15756	10.2184	9.17058	7.57363	7.95374	8.58645	8.15041
YLR167W	38.0363	20.1908	35.3541	26.6187	33.2929	27.8105	32.1094	39.4305	64.0109	40.454	53.3219	39.5421	35.2962	27.5136	28.6005	28.6416	40.5719	32.3122	22.5865	25.1836	55.5829	31.3656	35.3412	25.4459	38.7863	29.9444	37.4491	37.0538	27.6942	36.3435	21.9199	53.3906	44.9407	34.4193	39.4429	37.5539
YLR168C	5.17821	1.40231	1.97049	1.22272	0.859708	0.633987	0.842904	1.07732	3.83293	2.90359	8.6895	7.95533	5.32147	1.88977	1.71445	0.815069	0.888517	1.0398	0.569262	1.68898	7.86057	5.12976	8.28433	6.04369	4.38706	1.85325	1.42081	1.11765	0.613636	0.969538	0.792536	2.40544	5.31209	5.74705	8.42568	8.52697
YLR169W	0.190692	0.104046	0.0896708	0.197975	0.378227	0.236383	0.188516	0.240334	0.098063	0.273543	0.0947489	0.204061	0.241102	0.209091	0.302483	0.43379	0.391304	0.206122	0.194135	0.167387	0.0788571	0.118435	0.273605	0.122145	0.42735	0.318343	0.242081	0.166329	0.257231	0.383403	0.201976	0.171817	0.223077	0.277559	0.233569	0.060166
YLR170C	2.07605	1.44509	2.11805	1.92688	1.57239	0.924837	1.31961	1.30617	1.09201	1.26345	1.84932	1.77767	1.73364	1.54545	2	1.42123	1.57971	1.62551	1.33064	1.09503	1.53029	1.40886	1.68133	1.51936	2.52625	1.75621	2.03507	1.80122	1.63533	1.60399	1.71021	1.07169	1.48132	1.58661	1.71992	1.55083
YLR171W	0.492622	0.43237	0.735528	0.471316	0.56229	0.28976	0.346696	0.384535	0.420097	0.348655	0.48516	0.445685	0.591274	0.615909	0.711061	0.576484	0.532887	0.391837	0.373104	0.334773	0.425143	0.301751	0.422747	0.26713	0.455433	0.569231	0.488688	0.408722	0.373967	0.355042	0.50933	0.306551	0.414286	0.371063	0.36906	0.338174
YLR172C	4.75142	1.71561	3.78888	3.90889	3.7587	3.3366	4.64464	4.25601	11.7821	4.59866	5.17352	5.17462	5.71068	1.90795	3.09255	3.31507	4.00223	3.09796	3.18301	6.45788	7.69486	3.66014	5.32403	5.32373	5.33333	1.9929	3.6052	2.51927	2.92769	2.6355	4.47969	10.0643	5.45714	3.27657	5.14459	5.89315
YLR173W	0.402951	0.309827	0.502838	0.754781	0.760943	0.697168	0.734561	0.889237	0.40678	0.273543	0.440639	0.493401	0.499426	0.265909	0.575621	0.674658	0.87068	0.764286	0.686552	0.987041	0.716571	0.449022	0.495708	0.702085	0.608059	0.370414	0.664027	0.605477	0.716942	0.710084	0.933041	0.875154	0.389011	0.427165	0.527806	0.616183
YLR174W	10.7787	11.8058	12.7673	11.0056	9.34905	8.40959	7.54388	6.49112	1.92736	2.56951	5.04224	6.0599	11.3249	13.0443	11.0192	9.82534	10.534	7.80102	6.51062	4.79374	5.05371	4.10505	5.32082	5.19563	11.3932	13.4722	11.31	8.88438	8.01343	7.47794	7.45884	3.7466	3.73407	4.74508	5.90091	6.5778
YLR175W	3.71396	1.54566	5.03632	4.92576	4.94501	4.98584	6.43554	10.3553	35.6308	8.3935	9.16553	9.9533	5.3651	2.125	4.64673	4.66553	4.62765	5.18878	7.13852	24.3488	16.0629	8.40783	9.69635	8.87388	4.98901	2.1432	4.74208	3.60142	4.18079	5.26155	9.46213	31.5958	8.75275	7.13976	10.2154	9.32054
YLR176C	1.23496	1.05665	1.08173	1.01687	0.934905	0.884532	0.897075	0.911181	2.27603	1.29036	1.25342	1.29949	1.13892	1.04659	0.959368	0.792237	0.724638	0.760204	0.911021	1.28078	1.86857	1.53553	1.18133	1.31778	1.14408	0.734911	1.01018	0.8357	0.849173	0.801471	0.906696	1.58344	1.71319	1.54429	1.2457	1.30705
YLR177W	5.28944	3.84046	2.91714	2.48706	2.41975	2.21786	2.33803	1.61442	1.08111	2.04484	1.89612	2.10558	4.85189	3.73977	2.4684	2.48516	2.19509	2.13673	1.90495	0.739741	3.29714	2.51596	2.18026	2.39225	5.30281	4.45325	3.03167	2.22515	2.16632	2.19118	2.3831	0.690977	2.73626	2.07972	1.9909	2.61515
YLR178C	12.6379	37.4046	27.5221	33.5118	31.9719	30.0556	30.1311	23.3177	3.63438	6.33744	5.40868	4.68731	13.9874	36.0432	30.3397	28.0959	34.2453	23.6041	23.2497	11.9914	9.984	10.2626	5.87768	4.95432	13.4432	33.4059	31.1233	23.7941	26.0661	24.6239	26.6202	9.6131	10.0824	9.30315	5.30334	5.68568
YLR179C	5.64359	1.68324	1.37911	1.65467	1.82828	1.44009	1.4182	2.39812	16.517	5.0583	4.81279	6.9868	6.33869	1.46477	1.46388	1.24543	1.44036	1.35612	1.60768	8.7959	13.512	5.5242	7.51395	7.29692	6.83883	1.40473	1.78281	1.57099	1.51653	1.70483	2.36224	20.0779	8.61978	6.40354	8.0637	8.5944
YLR180W	54.6652	10.896	31.4711	29.4488	23.3311	16.4673	21.7627	34.1076	71.7191	43.0818	49.29	55.3168	55.2009	12.9943	29.7348	21.2089	16.7938	14.1153	17.7209	50.8315	78.7543	39.1617	55.4238	47.861	62.033	14.116	29.1391	18.6389	15.5579	15.6607	26.315	64.4166	49.6791	39.5689	50.6228	51.362
YLR181C	1.92849	2.00231	2.30306	1.58493	1.53423	1.14379	1.72698	1.30303	0.560533	0.817265	1.04452	0.951269	1.39036	2.30455	1.96163	0.784247	1.04682	1.09592	1.47826	1.73542	1.04686	1.1483	1.11051	1.13108	1.55189	1.93491	1.64819	1.32556	1.06715	1.2584	1.88694	0.820766	0.810989	1.15059	1.25986	1.15975
YLR182W	2.59251	3.12717	2.7639	2.24297	1.73962	1.2146	0.907909	1.40021	1.91646	1.58744	1.76712	2.25482	2.8473	3.5625	2.62077	0.990868	1.73021	0.92551	1.37917	1.43305	2.34286	2.24614	2.34657	2.25819	2.91453	3.34083	2.51923	1.89858	1.28306	1.14811	1.41273	1.36341	1.44066	1.56693	2.28008	2.18361
YLR183C	0.780931	0.289017	0.202043	0.12261	0.179574	0.105664	0.127844	0.104493	0.0544794	1.54148	1.01826	1.19188	0.743973	0.434091	0.142212	0.1621	0.118172	0.103061	0.140546	0.102592	0.589714	2.37796	1.50429	1.0427	0.531136	0.360947	0.225113	0.13286	0.108471	0.0766807	0.121844	0.0519159	0.923077	1.57874	1.18099	1.04357
YLR184W	0.0249716	0.0323699	0.0170261	0.0899888	0.102132	0.130719	0.0953413	0.0564263	0.152542	0.0426009	0.010274	0.0395939	0.180253	0.0886364	0.00225734	0.105023	0.103679	0.05	0.0384226	0.0982721	0.056	0.0226571	0.0901287	0.0387289	0.0866911	0.0402367	0.061086	0.0669371	0.0516529	0.10084	0.106476	0.013597	0.10989	0.0442913	0.0566228	0.112033
YLR185W	31.3076	13.3376	23.9955	31.2565	33.4624	32.6503	40.013	35.9749	63.0969	52.2657	41.7603	38.0061	36.2698	15.0841	19.5237	28.0308	33.3222	25.9041	28.9444	43.1058	54.8594	36.4562	39.72	29.5899	30.4078	14.5941	28.4367	19.1623	26.1818	29.2563	35.6487	50.3548	42.2813	31.4547	32.6512	33.5539
YLR186W	0.933031	0.861272	1.62883	1.79528	2.21886	2.14924	2.69447	2.57158	14.1513	3.23206	2.56393	3.14315	1.24569	1.02841	1.29797	1.78082	1.82274	1.85612	2.91709	9.7095	2.39543	2.91864	3.34549	3.00397	0.761905	1.18107	1.84955	1.8428	1.70455	2.30147	2.22173	14.3597	2.69011	2.78346	3.20627	2.87967
YLR187W	1.2815	1.18497	1.44949	1.43757	1.47138	1.45207	1.62405	1.12017	2.32688	1.63341	1.91553	1.27919	1.84271	1.05455	1.14447	1.6153	1.38239	1.01224	1.53792	1.2797	2.31429	1.90525	1.73605	1.83714	1.6044	1.25325	1.53959	0.872211	0.978306	1.02731	1.32931	1.48826	1.97363	1.44094	1.40647	1.33817
YLR188W	4.9353	4.1237	5.42679	4.07087	4.46914	4.14597	4.47779	4.16928	3.67918	5.15583	5.77626	4.89949	5.49943	3.55341	3.73363	4.16667	2.90301	2.96429	3.91608	4.85529	3.792	5.82904	6.0397	5.02979	5.00244	3.9858	4.40837	3.0568	3.45661	3.37185	3.06476	4.88752	4.6	4.95866	4.50859	4.10788
YLR140W	2.54257	2.87861	3.48468	2.4162	2.96296	2.33224	2.42904	1.57576	2.28935	1.49664	1.67808	1.56345	1.50402	1.9625	2.52032	2.53767	3.25418	1.52245	1.55005	1.21706	2.55657	1.38826	2.10622	1.75472	1.89499	3.14201	3.04638	1.48986	1.58988	1.69748	1.72887	1.78492	1.89231	1.26476	1.34479	1.44502
YLR141W	0.813848	1.08324	1.2815	1.06074	1.23906	1.13617	1.49621	1.11076	0.441889	0.406951	0.562785	0.633503	1.00574	0.939773	1.00226	1.03196	1.17614	0.907143	0.908999	0.638229	0.474286	0.626159	0.75	0.698113	0.899878	0.795266	1.39819	0.782961	0.998967	0.982143	1.01427	0.6267	0.445055	0.741142	0.669363	0.676348
YLR142W	11.2577	5.79191	8.07265	10.667	10.9753	9.17865	11.1311	11.5873	16.2881	7.09305	6.34589	9.12284	8.19747	5.67386	9.65011	6.09018	8.13935	8.95204	10.9585	11.3164	22.0937	7.9207	8.92382	8.74578	9.16239	6.73018	10.9796	9.94523	9.41529	7.78782	12.3425	10.9394	11.767	7.69685	10.1446	9.95954
YLR143W	0.182747	0.25896	0.217934	0.224972	0.457912	0.368192	0.44312	0.526646	0.788136	0.226457	0.139269	0.260914	0.0390356	0.220455	0.221219	0.103881	0.235229	0.408163	0.498483	0.720302	0.446857	0.346035	0.201717	0.285998	0.01221	0.255621	0.223982	0.448276	0.377066	0.384454	0.468716	0.86403	0.308791	0.411417	0.397371	0.286307
YLR144C	1.76504	1.30058	1.34279	1.17548	1.3165	1.1122	1.21777	1.34483	1.73487	1.38789	1.29452	1.76447	1.6062	1.35114	1.29233	0.608447	0.853958	0.931633	1.24166	1.49784	2.20229	1.64573	1.62446	1.63456	1.78632	1.07337	1.47964	1.10649	1.29545	1.18908	1.51701	1.77256	1.31978	1.36122	1.68756	1.59544
YLR145W	0.587968	0.683237	0.684449	0.572553	0.52413	0.481481	0.52546	0.61442	0.937046	0.45852	0.613014	0.877157	0.597015	0.673864	0.616253	0.376712	0.628763	0.485714	0.624874	0.936285	0.784	0.661174	0.679185	0.600794	0.538462	0.821302	0.576923	0.584179	0.563017	0.54937	0.591658	0.872682	0.5	0.515748	0.726997	0.741701
YLR146C	0.735528	0.427746	0.46765	0.525309	0.338945	0.424837	0.385699	0.555904	1.99516	0.565022	0.743151	0.927919	0.580941	0.468182	0.255079	0.204338	0.338907	0.308163	0.60364	1.29806	0.808	0.884655	0.783262	0.771599	0.406593	0.609467	0.355204	0.459432	0.330579	0.284664	0.428101	0.940667	0.503297	0.672244	0.916077	1.01763
YLR147C	1.87174	1.44046	1.48468	1.76828	1.76094	1.69281	1.91333	2.05643	3.65012	2.16928	1.77169	2.14112	1.70723	1.47386	1.1772	1.34361	1.55295	1.57143	2.03539	3.07235	1.85829	1.86818	1.74034	1.78749	1.93407	1.70414	1.93439	1.91785	2.03306	1.80462	1.94512	2.34981	1.72527	1.82185	1.8362	2.05187
YLR148W	0.257662	0.206936	0.249716	0.181102	0.259259	0.217865	0.210184	0.126437	0.242131	0.176009	0.304795	0.264975	0.254879	0.171591	0.1614	0.15411	0.177258	0.141837	0.254803	0.215983	0.173714	0.201854	0.215665	0.28004	0.212454	0.27929	0.158371	0.301217	0.248967	0.231092	0.212953	0.168109	0.103297	0.318898	0.255814	0.325726
YLR149C	4.71737	8.30983	6.1067	6.53881	6.6633	6.27233	5.78873	2.63009	0.743341	1.46188	1.13356	1.31168	4.85304	7.32727	4.67156	6.83562	4.89409	3.76224	5.40849	1.78186	2.00229	1.70134	1.32725	1.70209	2.87546	6.50059	7.28167	5.45943	4.7314	5.2416	3.74424	1.08405	2.0989	1.56201	1.15369	1.58506
YLR150W	22.7491	15.7884	19.899	21.6907	23.3187	23.1351	26.0509	20.2665	40.7954	32.8969	30.8836	24.7574	25.5821	14.1977	16.0169	22.6769	19.5295	17.2571	23.4752	32.3218	38.3463	30.3141	28.1148	25.7517	19.2503	14.4817	19.8597	15.0061	19.0403	20.5966	18.8584	37.419	29.7747	25.9606	23.2659	21.805
YLR151C	2.76845	4.57225	4.57548	3.1901	3.0303	2.81481	2.10184	1.90909	0.359564	1.13677	1.25114	1.0599	3.10103	3.15455	3.0474	2.71575	1.71349	1.96122	1.96967	0.836933	0.693714	1.72297	1.86159	1.36346	2.57875	3.12663	3.54072	2.54462	2.45558	2.06933	1.45664	0.47466	1.02418	1.47736	1.05157	1.04357
YLR152C	6.29171	4.74335	5.10897	4.61417	6.44444	7.68192	8.73781	7.19331	1.73971	1.86547	3.22945	3.37056	6.0597	3.11818	3.72686	4.11758	3.96433	5.63163	8.03741	5.23974	1.73029	3.69619	4.14378	4.69315	5.14896	3.37751	4.78507	4.143	6.72624	7.79412	6.91109	3.29172	1.7989	3.63484	3.37209	3.84751
YLR153C	16.5846	8.66936	9.24291	11.3442	10.5814	9.83987	9.44854	10.0596	6.44189	10.8857	16.0046	14.0274	16.8852	5.33864	9.65688	10.8505	10.9487	7.13061	8.92922	9.38337	5.10857	12.7827	13.9689	16.0417	15.8694	8.23195	10.2568	9.56897	8.6374	8.375	7.78595	8.56737	8.29011	12.2362	13.912	14.0073
YLR154C	1.84449	2.62197	1.91941	2.50844	2.3367	2.19608	2.31203	2.29049	0.986683	2.31502	2.66667	1.88426	1.88175	2.00568	2.31716	2.14041	2.4136	2.01531	1.99292	1.64471	1.592	2.72194	2.01824	2.22939	1.77778	2.59763	2.37557	1.64402	2.01343	2.10189	2.16356	1.24598	1.67912	2.03839	1.85339	1.7168
YLR155C	14.3008	10.9908	8.66856	10.8875	11.2963	10.4303	9.94041	10.6322	6.03148	9.65695	11.6815	9.4802	15.0896	8.82159	8.4763	10.8059	10.5552	7.80714	9.32861	7.63607	12.1577	10.0669	10.1148	11.2056	15.2247	11.4817	9.94909	8.82454	10.0744	10.0819	10.4051	9.11372	8.61319	9.67126	10.3822	10.3817
YLR156W	0.821793	1.41734	0.795687	0.660293	0.91358	0.662309	0.694475	0.503657	0.378935	0.377803	0.329909	0.368528	1.05626	1.13636	1.08014	0.928082	0.888517	0.615306	0.530839	0.266739	0.809143	0.336766	0.427039	0.618669	1.06838	1.51361	0.929864	0.579108	0.577479	0.59979	0.521405	0.283065	0.663736	0.375	0.376137	0.460581
YLR162W	0.600454	0.56185	0.603859	1.29471	0.728395	0.82244	1.07801	0.745037	1.16586	0.639013	0.518265	0.475127	1.29047	0.578409	1.1693	0.989726	1.38239	0.682653	0.614762	0.734341	1.24229	0.449022	0.356223	0.424032	0.763126	0.714793	0.549774	0.56288	0.569215	0.602941	0.608123	0.833127	0.368132	0.545276	0.412538	0.335062
YLR163C	6.61294	4.39884	2.67877	2.82565	2.43996	2.80828	2.75948	3.39498	2.40799	4.51794	6.02397	4.733	7.13433	3.2	2.60722	3.21689	3.34002	2.28673	2.63195	2.35205	5.42971	5.1174	5.18991	5.53227	6.82784	3.03195	2.62896	1.76065	2.54959	2.38025	1.31943	2.47095	4.68352	5.31496	5.83013	5.51556
YLR164W	0.813848	2.60462	2.16232	3.42295	6.00898	5.84532	6.34236	6.85998	1.21429	0.569507	0.558219	0.588832	0.832377	1.93636	2.97178	3.29795	3.74025	5.12857	3.94742	2.99028	0.888	0.798146	0.583691	0.754717	1.26618	1.82367	3.84729	2.78702	4.77789	4.30672	5.31504	2.17923	1.10769	0.716535	0.715875	0.437759
YLR165C	0.591373	0.804624	0.68899	0.735658	0.151515	0.678649	0.767064	0.656217	0.311138	0.310538	0.507991	0.313706	0.525832	0.693182	0.34763	0.956621	1.05797	0.666327	0.605662	0.557235	0.622857	0.479918	0.386266	0.574975	0.494505	0.566864	0.779412	0.730223	1.04132	0.934874	0.240395	0.556242	0.551648	0.509843	0.535895	0.462656
YLR166C	1.76958	1.78497	0.886493	1.87852	0.566779	2.15251	1.90032	2.37618	1.57264	1.42377	1.44406	0.803046	1.47532	1.72841	0.717833	2.34817	2.07804	1.66735	1.49545	1.5594	1.95886	1.42327	1.50858	1.78749	1.32967	1.06746	1.57014	1.64402	2.43595	2.40546	0.596048	1.95179	1.95495	1.20571	1.68554	1.48444
YLR119W	1.03178	1.01387	1.28377	1.13611	1.43771	1.43573	1.31528	1.10136	0.348668	0.610987	0.742009	0.762437	0.908152	0.720455	0.878104	1.08447	1.05128	1.19286	1.3003	1.054	0.913143	0.948507	0.756438	0.869911	0.798535	0.930178	1.29864	1.16836	1.29855	1.20483	1.05269	0.792336	0.752747	0.926181	0.836198	0.762448
YLR120C	6.61862	6.83468	7.93871	6.90889	7.35241	7.07516	7.63489	7.093	3.71792	5.59865	5.14384	4.40102	6.75316	5.30795	5.35102	5.95434	3.2029	4.50306	5.53488	4.02052	4.01714	5.62925	4.93133	4.17577	5.92186	4.21065	6.45136	4.48986	5.18698	5.25525	5.24259	3.35352	5.04835	4.5689	3.8908	3.7832
YLR121C	0.826334	0.752601	0.85244	0.692913	0.91807	0.74183	1.03575	0.954023	0.909201	1.36996	0.871005	0.843655	0.910448	0.614773	0.751693	0.622146	0.752508	0.435714	0.692619	0.909287	0.712	1.1967	1.17167	0.885799	0.722833	0.791716	0.792986	0.560852	0.606405	0.546219	0.501647	0.773795	0.836264	1.01083	0.86451	0.866183
YLR122C	0.349603	0.267052	0.286039	0.409449	0.515152	0.43573	0.371614	0.370951	0.361985	0.414798	0.287671	0.279188	0.438576	0.25	0.28781	0.372146	0.401338	0.297959	0.283114	0.279698	0.262857	0.270855	0.236051	0.292949	0.299145	0.32071	0.276018	0.321501	0.403926	0.267857	0.246981	0.289246	0.231868	0.251969	0.292214	0.28527
YLR123C	0.220204	0.16185	0.275823	0.265467	0.196409	0.249455	0.252438	0.170324	0.125908	0.17713	0.227169	0.2	0.281286	0.159091	0.273138	0.22032	0.307692	0.161224	0.21638	0.153348	0.187429	0.225541	0.20279	0.293942	0.253968	0.31716	0.226244	0.262677	0.192149	0.247899	0.18551	0.116193	0.213187	0.214567	0.206269	0.267635
YLR124W	0.245176	0.23237	0.296254	0.293588	0.262626	0.172113	0.301192	0.241379	0.263923	0.151345	0.144977	0.162437	0.277842	0.269318	0.272009	0.3379	0.209587	0.17449	0.245703	0.206263	0.24	0.202884	0.186695	0.20854	0.214896	0.307692	0.308824	0.193712	0.201446	0.237395	0.184413	0.182942	0.215385	0.216535	0.143579	0.133817
YLR125W	0.23269	0.220809	0.192963	0.339708	0.305275	0.303922	0.256771	0.187043	0.125908	0.106502	0.101598	0.145178	0.277842	0.163636	0.1614	0.288813	0.461538	0.254082	0.173913	0.138229	0.110857	0.148301	0.0536481	0.243297	0.147741	0.128994	0.244344	0.127789	0.217975	0.194328	0.117453	0.128554	0.0428571	0.143701	0.199191	0.177386
YLR126C	1.6118	1.1896	0.927355	1.5973	1.38833	1.60458	1.82232	2.03239	0.98063	1.29596	1.24772	0.900508	1.49828	0.860227	1.10835	1.51941	1.48606	1.32143	1.51062	1.71706	1.75886	1.33162	1.11266	1.29692	1.22222	0.872189	1.55543	0.939148	1.38843	1.42542	1.11526	2.02967	1.61429	1.37106	1.43984	1.20539
YLR127C	0.410897	0.477457	0.293984	0.498313	0.205387	0.501089	0.440953	0.480669	0.504843	0.236547	0.392694	0.24264	0.487945	0.430682	0.211061	0.586758	0.3534	0.379592	0.393327	0.37905	0.402286	0.395469	0.390558	0.533267	0.434676	0.269822	0.40724	0.321501	0.481405	0.436975	0.111965	0.416564	0.459341	0.445866	0.395349	0.338174
YLR128W	1.23156	1.36879	0.953462	1.3937	0.613917	1.6329	1.65114	1.45455	0.66586	0.882287	0.973744	0.613198	1.1791	1.05909	0.662528	1.78539	1.41918	1.25714	1.2821	1.24514	1.46629	1.03708	0.986051	1.05462	0.986569	0.626036	1.28054	0.89858	1.28926	1.26261	0.816685	1.25711	1.32857	0.932087	0.926188	0.873444
YLR129W	0.444949	0.298266	0.337117	0.563555	0.320988	0.575163	0.964247	1.53605	9.53027	1.10762	1.14726	1.09543	0.440873	0.302273	0.266366	0.810502	0.886288	1.00816	0.767442	3.37041	1.54629	1.0103	1.15987	1.70606	0.394383	0.20355	0.651584	0.72211	0.859504	0.834034	0.422613	8.92336	1.1978	0.781496	1.55409	1.58817
YLR130C	1.56186	1.44971	2.563	1.34083	1.70707	1.46841	1.7844	2.02508	4.03632	1.05045	2.19064	1.53807	1.6682	1.73636	1.45598	1.3105	2.02787	1.63776	1.27401	2.08855	1.81143	1.17405	1.54506	0.944389	1.59463	2.29231	2.32579	1.59229	1.15496	1.49055	1.09001	5.37083	1.86374	1.1998	1.54095	1.76141
YLR131C	3.58002	4.79884	5.14302	2.92913	2.07295	0.936819	0.960997	0.748171	0.691283	0.35426	1.19521	1.59797	3.44547	4.20909	3.58916	2.36758	1.64549	1.04286	0.634985	0.512959	0.556571	0.591143	1.31867	2.00993	2.88889	5.54793	3.75226	2.09533	1.17355	0.946429	0.711306	0.530284	0.558242	0.668307	1.40849	2.60685
YLR132C	1.48922	0.625434	1.69012	0.989876	0.836139	0.553377	0.853738	0.922675	0.318402	0.674888	1.51484	1.27513	1.50517	0.923864	1.24492	0.908676	0.67447	0.807143	0.722952	0.680346	0.835429	1.02266	1.40343	1.30487	1.74481	1	1.32014	0.87931	0.674587	0.803571	0.819978	0.548826	0.683517	1.06791	1.38018	1.38589
YLR133W	6.77639	3.07283	5.48468	4.21372	3.48036	2.22331	2.73889	3.32915	1.16828	2.77466	5.36301	4.65584	6.69001	3.04773	4.1851	3.51256	2.78818	2.66531	2.77149	3.29158	3.944	3.94851	4.62446	4.91559	6.89133	3.32663	4.26357	2.87627	2.75	2.60294	3.81669	2.31644	3.84725	3.77559	4.74115	5.18983
YLR134W	2.65721	2.32717	2.33939	1.82002	1.69921	1.1841	1.45829	1.22989	13.1344	3.34978	2.82763	2.61015	2.40758	2.04659	1.75508	1.57648	1.54069	1.30306	1.12437	1.50324	4.99657	2.60041	2.78863	2.76465	2.7619	2.73491	2.09502	1.40061	1.26653	1.1208	1.427	3.81335	4.5044	2.12992	2.33266	2.42842
YLR135W	0.530079	0.397688	0.372304	0.337458	0.319865	0.440087	0.457205	0.396029	0.432203	0.753363	0.809361	0.594924	0.508611	0.313636	0.301354	0.34589	0.48495	0.386735	0.328615	0.596112	0.571429	0.715757	0.598712	0.368421	0.461538	0.573964	0.519231	0.396552	0.267562	0.406513	0.568606	0.461063	0.826374	0.498031	0.566229	0.672199
YLR136C	0.83882	0.500578	0.31328	0.431946	0.45679	0.425926	0.453954	0.444096	0.121065	0.732063	0.538813	0.416244	0.810563	0.485227	0.242664	0.458904	0.467113	0.4	0.343782	0.335853	0.465143	0.700309	0.436695	0.457795	0.622711	0.544379	0.308824	0.402637	0.440083	0.452731	0.525796	0.165637	0.567033	0.50689	0.376137	0.438797
YLR137W	0.849035	1.62659	1.31101	1.21822	1.2615	0.861656	0.934995	0.730408	0.355932	0.550448	0.504566	0.478173	0.699196	1.26932	1.00226	0.938356	0.946488	0.753061	0.634985	0.207343	0.931429	0.487127	0.496781	0.556107	0.787546	1.6213	1.14932	0.638945	0.842975	0.732143	0.8573	0.182942	0.568132	0.41437	0.436805	0.587137
YLR138W	0.987514	1.01503	1.15551	0.964004	1.19865	0.990196	1.00867	1.39185	2.49637	1.00785	0.91895	0.932995	1.2434	0.863636	1.07449	1.24315	1.08027	1.13469	1.07685	1.42765	2.22514	1.04943	0.840129	1.05164	1.10501	1.10414	1.05656	0.822515	0.979339	0.985294	1.54116	1.8937	1.37582	0.942913	0.951466	1.10685
YLR139C	0.729852	0.490173	0.634506	0.380202	0.344557	0.369281	0.257855	0.257053	0.710654	0.684978	0.776256	0.641624	0.819748	0.376136	0.418736	0.297945	0.493868	0.295918	0.444894	0.37581	1.27886	0.750772	0.727468	0.921549	0.854701	0.652071	0.579186	0.306288	0.271694	0.295168	0.351262	0.629172	0.849451	0.633858	0.729019	0.802905
YLR096W	1.66742	1.97457	1.41317	2.51856	0.856341	2.79521	2.73239	2.73041	4.4431	1.30717	1.48516	1	1.87486	1.76136	0.744921	2.90183	2.68896	2.00204	2.11628	2.54104	2.41257	1.61586	1.51288	1.77557	1.22466	1.08639	1.90271	1.82657	2.32128	2.20588	0.817783	4.30779	2.16703	1.38583	1.47321	1.43983
YLR097C	1.03065	1.25549	1.20772	0.705287	0.667789	1.31373	1.06392	1.42947	0.513317	0.729821	0.924658	0.788832	1.14466	1.10682	0.961625	1.14726	1.3757	1.23878	0.731041	0.515119	1.02629	0.91967	0.685622	1.04072	0.752137	0.854438	1.44683	1.08722	1.2376	1.44328	0.49506	0.601978	1.24615	0.768701	0.91911	0.849585
YLR098C	1.37457	0.786127	1.46084	0.943757	0.91807	0.775599	0.749729	1.12748	1.8523	0.684978	2.23174	1.76853	1.3054	1.05114	1.09707	0.729452	1.14716	1.65408	0.724975	0.430886	0.810286	1.00824	1.62232	0.853029	0.843712	1.41183	1.54864	1.89452	0.759297	1.19223	0.557629	1.43387	1.49451	1.32972	1.88271	1.74378
YLR099C	2.97616	2.72832	3.22247	3.027	3.75982	3.29194	3.58938	4.19854	4.46731	2.62668	3.94406	3.36853	4.27095	3.02159	3.22461	2.73174	1.9097	3.62551	2.50961	3.14255	4.56229	4.33677	4.62768	3.32969	3.10256	2.73846	2.90498	2.16937	2.24793	2.69118	3.29089	3.56242	5.44615	4.09941	3.7452	3.97095
YLR100W	9.50511	5.32948	6.97389	5.74128	4.95847	3.86928	5.69014	5.47962	5.28571	6.95964	8.67922	8.79188	9.99196	5.91591	5.64786	5.32877	5.0903	4.88878	4.1547	5.07991	7.98171	6.28527	8.41202	7.22145	12.2698	7.42604	6.42195	4.72312	4.60744	5.43382	5.3326	5.47342	7.69231	6.13976	8.69666	9.62448
YLR101C	0.683314	0.522543	0.651532	0.470191	0.566779	0.250545	0.315276	0.373041	0.386199	0.497758	0.525114	0.690355	0.858783	0.596591	0.565463	0.462329	0.710145	0.347959	0.407482	0.37041	0.668571	0.407827	0.492489	0.428004	1.00122	0.52071	0.554299	0.306288	0.344008	0.491597	0.431394	0.431397	0.351648	0.551181	0.375126	0.417012
YLR102C	1.78774	3.35838	3.56754	2.75591	2.24242	1.54575	1.84724	1.42111	0.656174	1.04933	1.35616	1.29746	1.99196	2.78977	2.89955	2.06393	2.5039	2.06837	1.63296	1.13175	1.05829	1.19053	1.14378	1.21251	2.33944	4.05444	3.0905	1.9929	2.18388	1.92857	2.0472	1.0136	1.14176	0.944882	1.19818	1.38278
YLR103C	0.772985	0.506358	0.466515	0.384702	0.326599	0.339869	0.47779	0.282132	0.443099	2.80605	2.14155	1.84162	0.687715	0.451136	0.468397	0.297945	0.358974	0.316327	0.375126	0.272138	1.67771	2.38414	1.90236	1.46276	0.726496	0.713609	0.461538	0.3357	0.348141	0.347689	0.246981	0.23115	2.27582	1.95177	1.87159	1.51245
YLR104W	1.38252	1.35029	1.29285	1.42182	1.27385	1.27124	1.46804	1.34065	1.16223	1.6648	1.57648	1.59188	1.47761	1.17841	1.21219	1.33447	1.77815	1.37857	1.23862	1.31102	2.09143	1.33368	1.49678	1.14499	1.45055	1.79763	1.45249	1.02434	1.3626	1.49055	1.58617	1.45859	1.78681	1.41043	1.36097	1.1722
YLR105C	1.56527	1.56416	1.38706	1.5973	1.62626	1.63181	1.58722	1.65622	2.10048	1.6435	1.65868	1.58883	1.82664	1.45114	1.45034	1.59247	1.82943	1.56939	1.43074	1.80778	2.57486	1.98867	1.92704	1.45184	1.84005	1.77041	1.54525	1.27992	1.375	1.48634	1.66081	1.96663	1.96813	1.71457	1.75632	1.66909
YLR106C	3.19183	1.79538	2.11464	2.04499	1.76431	2.19826	2.18635	2.50679	12.5061	2.34417	2.15525	2.4203	2.80367	1.25455	1.62528	1.67466	2.16611	2.07653	2.50455	3.7959	11.6971	2.30999	2.66953	3.56504	2.9768	0.945562	1.45362	1.67444	1.5031	1.76471	3.03293	6.74289	6.61209	2.07776	3.01921	3.69813
YLR107W	1.03292	0.894798	0.982974	1.05174	1.01459	1.05011	1.07584	1.75862	1.85714	0.90583	0.986301	1.55635	1.09644	0.925	1.03386	0.757991	0.939799	1.19796	1.14965	4.41685	1.12914	1.20597	1.30794	1.28401	1.27473	0.92426	1.00339	1.13489	1.08884	1.29832	1.45335	4.16687	1.07582	1.25591	1.46815	1.36929
YLR108C	1.40068	2.2578	2.10216	2.97188	3.37935	3.20697	3.28277	2.95089	0.292978	0.327354	0.630137	1.12386	1.40873	2.05455	2.307	2.01712	3.46823	3.3602	3.1456	0.951404	0.586286	0.666323	1.01073	1.12413	1.20513	2.69231	2.3043	2.82454	3.13017	3.45693	3.6213	0.449938	0.37033	0.890748	1.08999	1.2666
YLR109W	21.1793	35.5803	34.0125	38.3453	40.0337	34.7146	36.364	34.3292	10.0387	11.083	13.968	16.1655	22.186	27.9739	34.4797	28.9247	42.0925	28.0061	30.7644	26.1371	13.8731	16.9567	19.765	16.2701	22.2259	31.7231	36.2421	29.4888	31.7479	30.6029	31.7673	28.1421	13.7593	17.9035	17.5794	17.4627
YLR110C	80.5675	92.5098	100.824	107.01	98.7508	75.6373	85.7096	78.1411	97.6283	90.9036	84.355	73.9746	106.551	99.992	102.063	100.895	101.506	59.5398	60.1244	79.0367	100.902	59.7456	75.7897	65.145	120.092	100.671	106.598	58.7586	68.7686	66.1198	70.6422	83.5711	78.0055	53.7815	60.7139	64.8008
YLR111W	0.0431328	0.0531792	0.0283768	0.0382452	0.0426487	0.0315904	0.0151679	0.0208986	0.0690073	0.014574	0.053653	0.0294416	0.0355913	0.0238636	0.0327314	0.0114155	0.0178372	0.0142857	0.0212336	0.0205184	0.0365714	0.0226571	0.0354077	0.0238332	0.025641	0.0224852	0.0441176	0.0283976	0.0165289	0.0115546	0.0120746	0.0185414	0.0142857	0.0216535	0.0121335	0.0197095
YLR112W	1.97843	0.910983	1.00227	0.755906	0.714927	0.331155	0.448537	0.3093	0.461259	0.412556	0.430365	0.907614	0.934558	1.06023	0.867946	0.407534	0.361204	0.304082	0.34277	0.264579	0.533714	0.69001	0.802575	1.08044	0.927961	1.05325	0.955882	0.599392	0.440083	0.484244	0.538968	0.362175	0.501099	0.580709	0.762386	1.11722
YLR113W	6.31555	5.75723	5.08513	4.58155	3.87542	3.09368	2.93283	2.9185	4.01332	3.64013	4.09703	4.3665	6.70034	4.91364	4.54966	2.31279	2.63991	2.10306	2.86046	4.76242	7.66743	4.93718	5.16953	4.76465	6.88156	5.65799	4.93439	2.85801	2.54959	2.2395	3.39846	5.60445	4.82967	3.66437	4.40344	5.04046
YLR114C	0.553916	0.560694	0.681044	0.602925	0.69248	0.457516	0.317443	0.543365	0.493947	0.316144	0.421233	0.604061	0.616533	0.351136	0.663657	0.439498	0.428094	0.247959	0.657229	0.632829	0.544	0.509784	0.70279	0.670308	0.43956	0.656805	0.533937	0.882353	0.506198	0.487395	0.521405	0.355995	0.338462	0.327756	0.677452	0.717842
YLR115W	1.07378	1.20347	1.21226	1.30371	1.41414	1.3268	1.38678	1.26228	0.410412	0.570628	0.902968	1.10558	1.35247	1.12727	0.665914	0.788813	0.791527	0.970408	1.20526	1.64255	0.371429	1.12049	1.19421	1.04767	0.869353	1.4071	1.21946	1.17951	1.14359	0.860294	1.07355	0.763906	0.70989	1.19291	1.0728	1.24689
YLR116W	1.09081	1.39075	1.37003	1.61417	1.99327	1.68736	1.67281	1.56531	1.52906	1.11547	0.984018	1.14112	1.30425	1.11023	1.00564	1.71347	1.55853	1.43163	1.63903	2.3013	1.71314	1.3275	1.40558	1	0.910867	1.2142	1.74208	1.28702	1.43285	1.44853	1.8573	2.48702	1.56593	1.22638	1.09808	1.14938
YLR117C	0.875142	1.2104	0.656073	0.917885	1.1055	0.706972	0.720477	0.222571	0.62954	0.289238	0.432648	0.603046	0.904707	0.842045	0.700903	0.700913	0.767001	0.590816	0.800809	0.759179	0.262857	0.428424	0.492489	0.723933	0.48718	1.07219	0.972851	1.18966	0.89876	0.971639	0.364435	0.84796	0.27033	0.49311	0.469161	0.491701
YLR118C	2.20204	2.23237	1.63224	1.93813	2.77441	2.53377	2.39653	1.53605	1.11864	1.84305	1.32763	1.59797	2.10333	1.27386	1.43454	2.35845	1.74359	1.73061	2.35288	2.25162	1.19086	2.1967	2.04936	1.94141	1.2149	1.41538	1.78054	2.2931	1.97934	2.23004	1.75082	2.59332	2.14506	2.09646	1.68655	1.41079
YLR074C	0.85017	1.54104	2.0681	2.10911	2.17957	2.35512	3.47346	5.70324	16.5	1.35762	1.02854	1.85888	1.50517	1.74545	2.11625	2.04909	1.95987	2.32245	3.10617	19.5529	3.92457	1.21421	1.84549	1.9285	1.59829	2.1787	2.38235	1.73834	1.90702	2.38655	4.75412	26.335	2.41648	1.12402	1.9909	1.76037
YLR075W	48.395	37.7503	43.5743	48.1597	49.5073	48.5098	55.3803	53.0836	69.086	54.6603	43.6119	44.064	48.7681	36.725	42.8713	42.6244	58.3322	37.498	43.3458	49.4698	69.4651	41.7127	45.3562	38.2651	57.7448	42.5467	49.4491	34.2059	41.6209	46.9191	51.2064	57.9988	51.967	37.6831	42.9272	43.5394
YLR076C	0.704881	0.590751	0.785471	0.691789	1.29181	0.713508	0.634886	0.765935	0.745763	0.589686	0.320776	0.717766	1.06889	0.907955	1.03047	0.613014	1.24972	0.72449	0.695652	0.599352	0.802286	0.547889	0.483906	0.456802	1.13309	0.411834	0.713801	0.610548	0.721074	0.79937	0.69045	0.627936	0.431868	0.677165	0.42366	0.325726
YLR077W	2.84222	2.5711	1.64813	1.76715	1.9248	1.58824	1.63164	1.64368	0.535109	1.99552	2.02283	2.53503	2.98507	1.83977	1.69639	0.979452	1.41583	1.48163	1.53792	1.30346	1.82286	3.22863	2.92811	2.91261	3.19536	1.85444	1.79751	1.39757	1.3719	1.15231	1.50165	1.17676	1.91868	3.02461	2.70779	2.66286
YLR078C	2.11918	3.06127	2.56073	3.05287	2.83053	2.19935	1.987	2.52038	2.63559	2.14462	2.23973	2.80406	1.63146	1.93864	3.44921	0.880137	1.77815	2.56633	2.30131	2.40929	3.26629	2.90422	2.31545	2.03078	1.62271	2.54556	3.57353	3.3428	3.28512	2.78046	2.9045	2.78986	1.85055	2.69783	2.60971	2.14834
YLR079W	1.87174	6.15607	10.0341	6.12486	5.12458	3.73094	2.47237	2.03239	1.90194	1.55493	1.38584	1.38071	2.02296	6.26818	8.28442	3.13584	2.33779	2.37959	2.37614	1.87581	3.168	2.09269	1.68026	1.7855	2.68132	8.33018	8.75566	4.17546	3.46074	2.53676	2.78815	1.822	1.73297	1.43012	1.41153	1.639
YLR080W	1.30079	1.90173	1.53235	2.14736	2.0853	2.23856	1.51896	1.6813	0.271186	0.980942	0.802511	0.804061	1.14811	1.51023	1.60835	1.19863	1.89409	1.58061	2.01416	1.02052	0.953143	1.27085	0.655579	0.726912	1.67277	2.06627	2.13348	2.1501	2.31095	2.26155	2.21405	0.422744	0.813187	0.920276	0.785642	0.871369
YLR081W	0.241771	0.59422	0.392736	0.349831	0.318743	0.215686	0.171181	0.214211	0.272397	0.190583	0.0479452	0.203046	0.269805	0.3875	0.181716	0.25	0.251951	0.165306	0.209302	0.112311	0.222857	0.119464	0.156652	0.128103	0.152625	0.627219	0.386878	0.300203	0.25	0.347689	0.271131	0.108776	0.250549	0.142717	0.0920121	0.154564
YLR082C	0.817253	0.823121	0.83882	0.904387	0.763187	0.791939	0.772481	0.752351	0.686441	0.459641	0.526256	0.785787	0.795637	0.484091	0.453725	0.708904	0.717949	0.762245	0.778564	0.592873	0.384	0.637487	0.833691	0.663357	0.5116	0.975148	0.958145	1.27586	0.919421	0.894958	0.698134	0.33869	0.464835	0.954724	0.850354	0.772822
YLR083C	4.35074	2.3341	2.39841	3.25084	3.64646	3.30719	3.59588	2.78892	13.9225	4.91256	5.35959	6.74518	4.8806	1.93409	1.67607	2.5274	2.35786	2.63469	3.76239	8.48164	6.22514	6.34398	8.04721	5.16882	3.43346	2.22485	2.96267	2.97667	2.73554	3.33929	3.02854	11.5575	5.31648	6.25197	7.06269	6.09751
YLR084C	1.63224	1.09942	0.951192	0.771654	0.694725	0.344227	0.373781	0.281087	0.911622	0.811659	0.90411	1.15736	1.31343	0.8	0.624153	0.785388	0.394649	0.253061	0.312437	0.861771	0.754286	0.705458	0.891631	1.41907	0.776557	0.925444	1.16403	0.654158	0.410124	0.371849	0.270033	1.12485	0.69011	0.786417	0.924166	1.15975
YLR085C	3.02384	2.3896	2.70034	2.64454	2.844	2.77342	3.16685	2.23511	2.22155	2.48767	2.06621	2.09949	3.17681	1.91932	2.11738	2.74886	2.30992	1.87245	2.71689	2.61879	2.42971	2.52523	2.23498	2.32373	2.30403	2.31953	3.20588	2.10751	2.2469	2.45798	2.45445	2.43881	2.45495	2.17224	1.97674	1.66805
YLR086W	0.360953	0.220809	0.282633	0.219348	0.300786	0.311547	0.31961	0.326019	0.282082	0.17713	0.260274	0.364467	0.374282	0.111364	0.189616	0.262557	0.230769	0.2	0.355915	0.406047	0.265143	0.404737	0.372318	0.381331	0.338217	0.197633	0.200226	0.290061	0.283058	0.32563	0.254665	0.315204	0.173626	0.384843	0.38726	0.356846
YLR087C	1.49943	2.43699	1.52894	1.8054	2.44332	2.01307	1.50921	1.63845	0.968523	0.764574	1.09132	1.36548	1.91274	1.09659	1.45711	2.04795	0.852843	1.75714	1.58847	1.2905	0.675429	1.38929	1.22854	1.48659	1.17582	0.886391	1.44344	1.86815	1.50207	1.57458	0.872667	1.57108	0.859341	1.50591	1.34277	1.36307
YLR088W	2.96595	2.94798	2.49603	3.63892	4.20763	3.53159	3.27086	3.67816	2.87046	2.53812	3.46918	3.32589	3.31343	2.12614	2.87133	2.73973	3.6087	3.06531	2.98382	3.16415	1.55086	3.96807	3.34335	3.75472	2.70696	1.43787	2.75566	2.73327	3.21798	3.13761	3.00439	3.79234	2.16813	3.36909	3.23964	3.04772
YLR089C	20.4563	27.0243	17.5732	17.4038	16.6027	13.6841	14.4594	13.7503	15.4189	25.0135	20.0011	16.066	24.6028	22.4818	17.474	14.9543	15.786	11.0327	11.5541	11.8326	25.2777	25.1123	20.8101	19.4171	23.967	21.4036	18.7036	11.1045	12.1942	11.3277	14.4226	14.5661	24.4176	19.6142	18.2396	18.8589
YLR090W	5.99205	3.62428	2.30306	1.92463	2.00673	1.68736	1.70423	2.08777	2.23608	4.59081	5.16438	4.07817	6.01263	2.60795	1.88036	1.84018	2.02118	1.54286	1.50253	2.1933	4.416	4.91761	4.15773	5.04072	7.25031	3.44142	2.44231	1.38134	1.76653	1.65336	1.81778	2.53276	3.56154	4.21752	4.04954	4.26763
YLR091W	0.298524	0.336416	0.407492	0.308211	0.448934	0.319172	0.349946	0.370951	0.374092	0.164798	0.22032	0.22335	0.32147	0.295455	0.345372	0.377854	0.42029	0.305102	0.345804	0.302376	0.213714	0.175077	0.223176	0.283019	0.311355	0.457988	0.372172	0.325558	0.342975	0.335084	0.307355	0.405439	0.142857	0.17815	0.249747	0.196058
YLR092W	6.13848	0.938728	3.1941	3.18898	3.05051	2.50109	3.10943	4.69801	6.82082	6.29484	8.5879	7.91167	5.15959	0.994318	2.61061	2.88014	3.41472	2.59286	3.53185	7.35529	19.7451	8.53141	8.24034	10.0675	3.31746	1.18107	2.60633	2.46146	2.75517	2.58298	3.3809	13.1545	7.56813	8.83169	7.87968	6.35892
YLR093C	3.6765	5.36763	5.85812	4.69516	5.11785	4.51525	4.48754	4.03971	2.09443	2.48094	2.95776	2.31371	3.6349	6.1875	5.02483	6.91667	6.79153	4.45306	3.7361	2.72786	3.272	2.59011	1.91524	2.90169	3.54579	6.46746	6.43326	3.81542	4.96591	4.94643	3.24808	2.33004	3.0978	2.42323	1.98888	2.07054
YLR094C	1.44268	1.53757	1.2622	1.77278	2.30527	2.07843	2.32069	2.29258	0.77724	0.51009	0.953196	0.723858	2.00689	1.90568	1.62528	1.93265	1.534	1.72245	1.38524	0.859611	1.32	1.0309	0.780043	1.26713	1.65934	1.08166	1.45475	0.776876	1.47624	1.23424	1.08013	0.941903	0.975824	0.870079	0.903943	0.961618
YLR095C	2.62089	2.55029	2.48014	2.74466	1.36027	2.50218	2.99783	2.67607	2.12107	2.26345	3.34817	1.79898	3.10333	2.39773	2.02935	3.1895	2.91639	2.14184	2.28311	2.32289	3.24	2.59526	2.88519	2.76663	2.42002	2.37751	2.88122	1.31034	2.02066	1.78887	1.78595	2.01731	2.33736	2.06398	2.11021	2.16805
YLR051C	0.91941	0.531792	1.27696	1.28009	1.47587	1.23747	1.9415	1.56635	9.43705	2.07175	1.93379	3.14924	1.07233	0.430682	0.775395	1.2032	1.2408	1.32143	2.10819	8.74514	2.22514	2.05149	2.33584	2.42999	0.616606	0.977515	1.4491	1.43611	1.54029	2.26891	2.0472	10.8752	1.68681	2.01969	2.47826	2.17739
YLR052W	1.13053	1.21156	1.90125	1.77053	1.66554	1.74619	1.56771	1.33751	2.50726	1.42265	1.12443	1.37766	1.59587	0.632955	1.39955	1.64612	1.49164	1.11122	2.04954	3.44708	1.47771	1.45829	1.38197	1.52334	0.996337	1.07456	1.49774	1.85091	1.69112	1.59769	1.0494	3.66502	1.05714	1.45866	1.26896	1.14834
YLR053C	4.64586	2.75029	1.29285	1.44432	1.50954	1.06863	0.977248	1.08986	0.40799	1.32511	1.84361	2.2264	4.46613	1.80682	1.807	1.67694	1.67336	1.44082	1.04044	0.731101	1.09257	1.84243	1.3176	1.27011	5.48107	3.35503	2.10181	2.02941	2.80165	2.35294	1.02964	0.524104	1.34396	2.01969	1.75329	1.65871
YLR054C	0.459705	0.300578	0.422247	0.376828	0.434343	0.394336	0.485374	0.474399	0.453995	0.669283	0.614155	0.530964	0.490241	0.257955	0.344244	0.321918	0.416945	0.336735	0.410516	0.548596	0.371429	0.830072	0.446352	0.575968	0.604396	0.395266	0.426471	0.364097	0.440083	0.443277	0.420417	0.470952	0.587912	0.46752	0.39636	0.48029
YLR055C	1.28604	1.32139	1.04313	1.33408	1.34456	1.14161	1.10726	1.10867	1.62107	1.1435	0.71347	1.0335	1.37773	0.970455	1.26524	1.09817	0.973244	0.958163	0.944388	1.2419	1.48571	1.10299	1.16094	1.37537	1.08913	1.11479	1.45475	0.841785	1.00103	0.855042	1.10867	1.55501	1.08791	0.944882	0.881699	1.06743
YLR056W	10.9796	3.13526	4.72304	5.3667	7.28956	8.6939	13.8342	17.9269	16.8729	19.8487	17.1735	15.4061	10.713	2.825	4.01242	3.9669	6.01338	6.65	11.7331	15.9352	22.712	14.3574	16.7564	16.3793	9.78877	3.20473	4.70701	3.30832	5.52893	7.82983	14.1032	12.6082	19.5484	11.625	14.5895	13.2438
YLR057W	0.702611	0.868208	0.958002	1.01912	1.14927	1.01743	0.945829	1.05643	2.20581	0.865471	0.990868	1.01827	0.792193	0.661364	0.767494	1.10731	0.878484	0.887755	0.926188	1.27646	1.18514	0.980433	0.917382	1.29394	0.852259	0.76568	0.927602	0.963489	1.03099	0.967437	0.757409	1.54017	0.761539	0.941929	1.11628	1.03942
YLR058C	4.6504	2.06012	1.92168	1.98425	3.33782	3.58932	4.66631	8.21839	26.7433	14.0919	8.61644	7.8467	6.3961	1.72727	1.65011	2.95548	3.17391	2.90612	4.83114	14.2214	21.3989	10.105	7.51288	10.1231	6.42735	2.28166	1.62104	2.21501	3.16839	3.53571	4.32602	27.6279	17.1253	8.9439	8.28008	6.78631
YLR059C	3.81044	4.07861	3.58229	3.05287	2.26712	1.94771	2.15601	2.33751	5.85472	3.91144	4.01941	3.15939	4.59127	3.8375	3.09029	3.36301	3.01895	1.54388	1.89585	4.40173	3.91314	3.72915	3.53112	3.70804	4.11844	4.24852	3.67081	1.73022	1.95041	1.70273	1.82547	7.19901	3.04176	2.93307	3.05763	3.01971
YLR060W	16.8751	11.1954	16.731	14.8403	12.7632	10.9815	14.8949	14.6144	51.3329	28.25	24.6484	16.999	19.6831	11.6	14.5722	17.1998	16.6399	8.68061	11.0182	27.0778	42.6651	18.793	21.5161	17.9424	15.6435	11.6604	16.4559	7.85598	9.20971	8.52416	12.337	38.9716	27.1319	14.9272	15.0961	14.8112
YLR061W	27.605	14.7052	25.8138	29.2452	29.2301	33.146	40.5103	45.232	75.96	47.1805	46.3847	30.7299	28.8473	17.0057	24.0034	33.7511	29.5953	25.0051	29.7199	46.176	67.5337	37.4604	36.8358	34.1182	24.7656	12.8533	29.5962	17.0984	27.2769	30.7006	26.7717	61.4697	47.2044	32.4252	32.0839	29.4243
YLR062C	0.353008	0.178035	0.360953	0.314961	0.260382	0.380174	0.314193	0.521421	0.905569	0.751121	0.484018	0.353299	0.626866	0.268182	0.17833	0.690639	0.791527	0.259184	0.385238	0.640389	0.964571	0.447992	0.296137	0.341609	0.484738	0.178698	0.291855	0.18357	0.40186	0.462185	0.291987	0.668727	0.430769	0.531496	0.370071	0.26971
YLR063W	0.0658343	0.0578035	0.115778	0.11811	0.141414	0.236383	0.299025	0.584117	0.979419	0.191704	0.182648	0.0923858	0.119403	0.0681818	0.0857788	0.218037	0.234114	0.195918	0.314459	2.28726	0.28	0.174047	0.127682	0.202582	0.161172	0.0591716	0.145928	0.114604	0.161157	0.186975	0.149287	3.03585	0.150549	0.126969	0.185035	0.242739
YLR064W	2.35301	2.99884	2.77072	3.4027	3.72166	3.8366	3.04442	3.90178	3.31598	2.50448	2.76256	1.91168	2.2744	2.61477	2.18623	3.03311	3.81271	3.50918	2.55612	2.63283	3.30171	2.4655	2.5633	2.52135	2.05128	2.85917	3.68326	3.99899	2.85537	3.42122	2.08013	4.12114	3.44286	2.61614	2.99697	2.6971
YLR065C	5.44835	3.06821	5.45176	5.01237	5.19641	4.25708	4.8169	6.47544	14.4492	7.40359	9.35616	7.67411	5.062	4.05795	5.10722	4.26712	5.12263	5.83571	3.96764	8.44276	7.81714	6.89392	7.38305	5.09037	5.95849	5.65207	6.05091	5.53955	4.92355	6.21219	5.33809	12.843	7.74176	6.79429	7.1547	6.29046
YLR066W	4.05221	2.96647	5.09875	3.90439	4.29517	2.85076	3.24702	3.51515	4.75545	3.98543	4.97489	4.64264	3.69116	4.02159	4.99549	3.19064	3.49164	4.37347	2.49747	3.76134	3.63657	4.47374	3.95172	3.15988	3.63614	4.97515	4.89932	4.714	4.125	4.50525	2.88694	5.89493	4.36813	5.05807	4.85035	4.4668
YLR067C	0.416572	0.360694	0.528944	0.350956	0.523008	0.154684	0.201517	0.290491	0.417676	0.479821	0.559361	0.62335	0.444317	0.386364	0.273138	0.199772	0.328874	0.27551	0.262892	0.24946	0.470857	0.592173	0.498927	0.576961	0.586081	0.372781	0.436652	0.374239	0.380165	0.335084	0.201976	0.354759	0.435165	0.805118	0.77452	0.740664
YLR068W	0.348468	0.239306	0.53916	0.355456	0.362514	0.389978	0.471289	0.54441	3.63196	0.415919	0.678082	0.805076	0.406429	0.292045	0.468397	0.356164	0.527313	0.432653	0.475227	1.90389	0.682286	0.487127	0.671674	0.649454	0.459096	0.422485	0.325792	0.392495	0.339876	0.463235	0.580681	3.39061	0.52967	0.530512	0.695652	0.709544
YLR069C	10.8445	6.20578	3.51532	2.28571	2.09989	1.40196	1.89382	1.67398	1.90557	6.51457	9.75	8.99188	11.8025	4.95795	2.84312	2.14726	2.3835	1.68265	1.48129	1.43844	4.064	8.79506	9.54399	9.66435	12.7863	5.33728	2.60973	1.64503	1.69938	1.65126	1.8079	1.37083	5.66813	7.19685	8.99899	9.81224
YLR070C	3.55732	11.4081	7.83201	7.80765	6.93042	6.23529	7.19393	4.37827	0.663438	1.43049	1.93721	1.52386	4.59587	9.46023	7.18172	7.19064	7.02118	5.33061	5.39838	2.36501	0.984	2.1689	1.86481	1.98908	4.49328	10.8568	7.19457	5.31237	5.35227	4.71744	5.93194	1.72188	1.60769	1.89173	1.7725	2.43776
YLR071C	2.16686	2.69364	3.68672	3.33183	2.81257	2.74728	2.67497	2.03866	3.50605	2.18722	2.31393	2.19391	2.36625	2.14659	2.64786	2.5468	2.92196	2.26837	2.2457	2.03024	4.06971	2.38517	2.45386	2.27408	2.22344	3.28994	3.1414	2.31846	2.28306	1.96113	2.6674	2.3424	2.46703	2.22638	2.26087	2.38693
YLR072W	1.85471	2.32832	2.64359	2.69066	2.7138	2.33987	2.09642	2.1954	0.946731	1.53363	1.6153	1.45787	2.06774	2.23409	2.56095	2.6016	2.27313	2.16327	1.79778	1.64687	3.10057	1.862	1.63734	1.72493	2.06105	2.79882	2.86086	1.85801	2.11467	2.01261	2.34248	1.20025	2.68791	1.68307	1.61375	1.60373
YLR073C	0.198638	0.224277	0.692395	0.677165	0.580247	0.812636	1.32069	2.14734	8.00847	0.593049	0.792237	0.971574	0.239954	0.244318	0.590293	0.681507	0.979933	0.846939	1.24671	8.19654	0.963429	0.608651	1.22103	1.02284	0.473748	0.261538	0.520362	0.598377	0.602273	0.853992	1.80681	10.8195	0.825275	0.61811	1.25076	0.942946
YLR031W	0.0953462	0.193064	0.212259	0.167604	0.0875421	0.404139	0.375948	0.502612	0.117433	0.141256	0.157534	0.0456853	0.145809	0.178409	0.0293454	0.319635	0.394649	0.24898	0.301314	0.197624	0.165714	0.07724	0.0665236	0.0913605	0.13431	0.126627	0.150452	0.209939	0.317149	0.384454	0.135016	0.121137	0.108791	0.0905512	0.0808898	0.0695021
YLR032W	0.494892	0.468208	0.206583	0.352081	0.13468	0.521787	0.508126	0.574713	0.366828	0.704036	0.599315	0.322843	0.370838	0.388636	0.205418	0.52968	0.386845	0.320408	0.311426	0.271058	0.963429	0.669413	0.388412	0.436941	0.420024	0.338462	0.536199	0.376268	0.419421	0.414916	0.260154	0.412855	0.821978	0.523622	0.410516	0.482365
YLR033W	0.69807	0.683237	0.496027	0.268841	0.373737	0.434641	0.501625	0.897597	1.81719	0.424888	1.40183	0.870051	0.598163	0.556818	0.603837	0.3379	0.457079	0.882653	0.320526	0.261339	0.614857	0.399588	0.543991	0.811321	0.547009	0.52071	0.70362	0.830629	0.515496	0.457983	0.367728	1.52658	0.696703	0.795276	1.0546	0.971992
YLR034C	1.9807	1.22081	2.15437	1.64679	2.0101	1.38235	1.3662	1.47335	1.8523	1.34305	2.01827	1.7868	1.59931	1.47614	1.80587	1.44749	1.23411	1.56327	1.19414	0.939525	1.96343	1.48919	2.11588	1.41212	1.42979	1.72663	1.81674	1.80933	1.39876	1.90231	1.39627	0.978986	2.33077	1.72638	2.02326	1.85996
YLR035C	0.510783	0.255491	0.575482	0.4027	0.538721	0.29085	0.489707	0.509927	0.363196	0.353139	0.531963	0.42335	0.504018	0.432955	0.411964	0.409817	0.492754	0.402041	0.381193	0.420086	0.293714	0.346035	0.476395	0.340616	0.514041	0.52426	0.437783	0.342799	0.365702	0.311975	0.421515	0.400494	0.391209	0.369094	0.390293	0.374481
YLR036C	0.432463	0.507514	0.614075	0.422947	0.432099	0.215686	0.310943	0.231975	0.326877	0.300448	0.477169	0.404061	0.428243	0.418182	0.451467	0.329909	0.597547	0.357143	0.319515	0.142549	0.416	0.30999	0.348712	0.378352	0.478633	0.576331	0.5181	0.457404	0.415289	0.42437	0.304062	0.112485	0.340659	0.363189	0.42366	0.432573
YLR037C	2.38593	3.25896	3.21339	3.2306	2.7688	2.01525	2.35753	1.93103	1.01211	0.982063	1.92123	1.6731	2.39265	2.8375	2.42212	1.90068	2.36901	1.92959	1.75531	1.01296	1.48343	1.4964	1.87554	1.3714	2.09402	3.90296	2.74774	1.99696	2.39463	2.14391	2.01976	0.634116	1.44615	1.43012	1.59757	1.68672
YLR038C	40.7128	48.9503	51.8207	46.7773	40.6162	31.0305	36.1907	30.6677	24.632	38.9451	43.9749	39.1726	43.8703	51.0636	45.6682	35.3916	43.6689	29.8806	26.6512	25.4255	41.928	33.0227	39.6009	34.288	52.0317	53.5858	46.2862	33.5041	37.2386	36.8792	32.8979	24.7602	37.378	30.0118	37.1881	38.6224
YLR039C	0.526674	0.610405	0.643587	0.624297	0.602694	0.654684	0.51571	0.339603	0.20339	0.382287	0.575342	0.559391	0.650976	0.620455	0.512415	0.357306	0.605351	0.50102	0.525784	0.412527	0.275429	0.511843	0.563305	0.531281	0.571429	0.572781	0.536199	0.668357	0.578512	0.522059	0.665203	0.34487	0.372528	0.485236	0.553084	0.502075
YLR040C	0.200908	0.121387	0.110102	0.0596176	0.135802	0.103486	0.137595	0.140021	0.307506	0.202915	0.211187	0.140102	0.166475	0.131818	0.0711061	0.0799087	0.119287	0.0887755	0.0637007	0.24514	0.257143	0.183316	0.232833	0.184707	0.216117	0.144379	0.140271	0.0770791	0.0495868	0.0682773	0.01427	0.291718	0.210989	0.13189	0.165824	0.1639
YLR041W	0.061294	0.0531792	0.119183	0.0809899	0.0606061	0.106754	0.0173348	0.0585162	0.0460048	0.058296	0.0753425	0.121827	0.0929966	0.122727	0.0665914	0.124429	0.114827	0.0520408	0.0930232	0.00863931	0.0502857	0.069001	0.0654506	0.0655412	0.130647	0.110059	0.170814	0.0466531	0.0764463	0.0829832	0.0735456	0.0123609	0.0604396	0.0423228	0.049545	0.0145228
YLR042C	0.244041	0.0843931	0.119183	0.129359	0.0561167	0.0980392	0.201517	0.0971787	0.0859564	0.188341	0.212329	0.227411	0.231917	0.131818	0.0835214	0.194064	0.183946	0.0918367	0.0960566	0.138229	0.189714	0.465499	0.342275	0.279047	0.144078	0.131361	0.141403	0.0892495	0.105372	0.101891	0.115258	0.145859	0.182418	0.288386	0.259858	0.328838
YLR043C	22.2157	22.0358	18.8751	22	20.4545	19.9368	20.5385	17.7795	20.5981	17.0034	17.4315	21.1695	20.2181	21.6068	20.9391	22.3048	21.854	18.851	15.5905	19.9417	18.1589	17.5602	22.2682	19.8282	24.7802	25.3373	25.2364	15.0619	20.1219	19.6555	19.82	23.8677	14.6846	14.8642	20.0121	20.029
YLR044C	34.5834	33.9954	15.7117	27.8988	37.5623	34.9129	36.1387	38.5444	43.7155	31.0247	29.3025	34.4518	35.3502	25.6045	17.5869	17.9395	38.6477	29.3316	31.4419	36.7721	38.6366	32.6807	36.0494	29.71	39.2125	28.9965	17.0011	25.1886	31.3967	32.438	36.1295	41.1187	34.3275	32.7864	34.2801	33.9606
YLR045C	2.82066	2.40809	2.09648	1.66142	1.34343	1.14379	1.11809	1.34692	1.2845	1.76682	2.43836	3.29645	3.14466	1.97045	1.89616	0.96347	1.49275	0.989796	1.13448	1.16091	1.84914	2.98146	3.63734	3.18371	2.77534	2.10059	2.17308	1.10142	1.19112	0.92437	1.09221	1.62794	1.36813	2.8563	3.3458	3.19295
YLR046C	0.347333	0.417341	0.30193	0.283465	0.315376	0.28976	0.235103	0.199582	0.266344	0.182735	0.227169	0.248731	0.19977	0.198864	0.402935	0.160959	0.354515	0.193878	0.322548	0.138229	0.316571	0.218332	0.246781	0.202582	0.218559	0.342012	0.385747	0.305274	0.18905	0.273109	0.18112	0.117429	0.174725	0.197835	0.22548	0.297718
YLR047C	0.259932	0.234682	0.273553	0.298088	0.327722	0.271242	0.347779	0.319749	0.168281	0.257848	0.15411	0.170558	0.228473	0.203409	0.200903	0.179224	0.218506	0.185714	0.319515	0.343413	0.306286	0.336766	0.236051	0.220457	0.260073	0.181065	0.300905	0.252535	0.242769	0.22584	0.318332	0.24351	0.205495	0.221457	0.18908	0.175311
YLR048W	33.5562	18.8694	34.4007	34.0101	36.7834	35.3105	40.4084	41.9248	69.3692	44.3756	40.5502	39.7949	37.2755	17.283	25.0914	32.8105	31.5295	26.6286	34.907	48.7721	63.9783	40.9011	41.8723	34.146	27.9744	24.3041	32.233	25.9067	26.844	29.02	36.6367	51.4734	46.0198	36.5846	37.2487	36.8869
YLR049C	0.567537	1.24971	1.66856	1.01462	1.34007	0.679739	0.450704	0.206897	0.156174	1.29933	0.606164	1.1198	0.665901	1.00682	0.734763	0.860731	0.471572	0.487755	0.417594	0.181425	0.742857	1.73635	1.09979	0.858987	0.557998	2.55385	1.35181	1.28702	0.868802	0.489496	0.233809	0.0556242	1.25934	1.62402	1.07583	0.958506
YLR050C	6.34393	3.78381	3.48581	4.50956	4.51066	4.0098	4.82665	2.88715	2.91525	7.1648	6.13356	5.78274	5.73479	3.68977	2.64898	4.57306	4.72798	3.31633	3.74216	4.04968	5.57486	5.70443	5.65773	4.44886	5.88034	5.29349	5.43778	3.31947	4.06921	4.24685	3.78485	3.15698	4.95714	4.8622	5.06775	4.89212
YLR009W	0.720772	0.628902	1.6538	1.5793	1.65544	1.63725	2.09534	3.06061	12.1659	1.76345	2.10959	2.31371	1.27899	0.802273	1.57336	1.45776	2.0223	1.82041	2.04247	8.71814	2.832	1.64058	2.63305	2.41907	1.4652	0.804734	1.46041	1.23631	1.48554	1.93803	2.8573	14.5253	2.19341	1.68996	2.7634	2.38382
YLR010C	0.498297	0.965318	0.956867	0.771654	0.895623	0.690632	0.550379	0.675026	0.337772	0.276906	0.344749	0.654822	0.56372	0.845455	0.963883	0.714612	0.837235	1	0.72093	0.613391	0.318857	0.378991	0.488197	0.477656	0.822955	0.688757	0.968326	1.1927	1.09298	0.997899	0.841932	0.437577	0.295604	0.389764	0.498483	0.3361
YLR011W	0.814983	0.77341	0.885358	0.806524	0.708193	0.676471	0.799567	0.649948	0.11138	0.497758	0.542237	0.822335	0.834673	0.755682	0.853273	1.03539	0.966555	0.852041	0.773509	0.676026	0.502857	0.630278	0.766094	0.708044	0.811966	1.08284	0.857466	0.796146	0.745868	0.797269	0.997805	0.590853	0.481319	0.589567	0.70273	0.75
YLR012C	0.0272418	0.0138728	0.0113507	0.0134983	0.00897868	0.00980392	0.0108342	0.0104493	0.00605327	0.00896861	0.0342466	0.013198	0.0665901	0.0727273	0.0496614	0.0388128	0.0222965	0.00510204	0.0121335	0.00539957	0.0125714	0.0102987	0.0182403	0.00893744	0.141636	0.0946746	0.0418552	0.0314402	0.0196281	0.00630252	0.00329308	0.00370828	0.0186813	0.0127953	0.0091001	0.0612033
YLR013W	0.061294	0.0346821	0.00681044	0.0269966	0.0347924	0.0141612	0.0769231	0.0219436	0.0121065	0.0470852	0.00799087	0.00609137	0.0149254	0.00909091	0.013544	0.0251142	0.0412486	0.0255102	0.0374115	0.00971922	0.0148571	0.0298661	0.00536481	0.00893744	0.013431	0.0106509	0.0633484	0.015213	0.0134298	0.0535714	0.0131723	0.00865266	0.00549451	0.0226378	0.0151668	0.00726141
YLR014C	0.634506	0.563006	0.485812	0.823397	1.15039	1.08388	1.21777	1.45141	4.37893	0.690583	0.472603	1.05279	0.663605	0.5375	0.786682	0.47032	0.813824	0.978571	1.16077	2.89201	0.859429	0.901133	1.01502	0.857994	0.526251	0.514793	0.777149	0.868154	1.03409	1.2395	1.36334	4.25958	0.545055	0.787402	1.04853	0.939834
YLR015W	0.742338	0.746821	0.547106	0.672666	0.612795	0.481481	0.68364	0.970742	0.887409	0.279148	0.308219	0.691371	0.591274	0.369318	0.714447	0.255708	0.445931	0.487755	0.740142	1.12095	0.446857	0.546859	0.519313	0.555114	0.68254	0.409467	0.720588	0.673428	0.647727	0.619748	0.715697	1.26082	0.318681	0.501969	0.682508	0.679461
YLR016C	1.01589	0.771098	1.00908	1.08999	0.919192	0.972767	0.875406	1.18182	1.42615	0.869955	0.876712	0.982741	1.13203	0.644318	1.02822	0.748858	0.665552	0.726531	1.10718	2.64255	1.32686	1.06385	0.978541	0.830189	0.969475	0.802367	1.11425	0.988844	0.998967	1.06933	1.36883	2.3424	0.854945	0.830709	1.01416	0.953319
YLR017W	1.03405	0.617341	1.42452	1.54668	1.63075	1.57952	1.72806	1.99687	6.13559	0.931614	0.694064	1.00508	1.13318	0.610227	1.31377	1.49886	1.51617	1.3102	2.19515	5.07127	2.43657	0.903193	0.98927	1.06256	0.989011	0.963314	1.42308	1.61866	1.32025	1.23634	2.00659	3.79357	1.09231	0.755906	1.26997	1.20747
YLR018C	0.538025	0.409249	0.757094	0.573678	0.728395	0.657952	0.750813	0.629049	1.33777	0.471973	0.682648	0.603046	0.636051	0.327273	0.384876	0.593607	0.736901	0.404082	0.753286	1.76566	0.882286	0.53553	0.695279	0.543198	0.32967	0.770414	0.691176	0.676471	0.411157	0.543067	0.695939	1.11001	0.513187	0.512795	0.637007	0.549793
YLR019W	1.85585	2.03584	2.10102	2.45332	2.47699	2.21242	2.2546	1.67085	1.47579	1.29036	1.27283	1.55736	2.07233	1.46136	1.14334	2.12215	1.41026	1.78367	2.25581	3.73974	1.51657	1.57775	1.87554	1.85402	1.9939	2.15503	2.41063	1.87424	1.88017	1.82563	2.08891	3.49073	1.48352	1.55413	1.62993	1.74378
YLR020C	0.345062	0.301734	0.416572	0.373453	0.289562	0.457516	0.371614	0.185998	1.09564	0.560538	0.561644	0.55533	0.3938	0.278409	0.248307	0.408676	0.259755	0.245918	0.458038	0.804536	0.547429	0.643666	0.570815	0.45283	0.416361	0.494675	0.423077	0.351927	0.285124	0.447479	0.243688	1.07787	0.457143	0.647638	0.526795	0.447095
YLR021W	1.73212	1.40925	1.48241	1.4387	1.33109	1.33442	1.5753	0.962382	0.94431	1.69843	2.06849	1.98071	2.20436	1.23864	0.930023	1.21461	1.17949	1.04898	1.364	1.946	1.20686	2.08239	2.13627	1.85005	1.04396	1.30888	1.59163	1.17748	1.17665	1.28046	1.28979	2.05192	1.8022	1.87894	1.78766	1.48029
YLR022C	0.396141	0.263584	0.426788	0.525309	0.574635	0.553377	0.551463	1.03762	3.23123	0.991031	0.61758	0.859898	0.414466	0.2875	0.370203	0.478311	0.481605	0.538776	0.580384	3.84341	0.537143	0.796087	0.550429	0.761668	0.550672	0.435503	0.671946	0.548682	0.609504	0.658613	0.457739	5.36588	0.636264	0.668307	0.685541	0.603734
YLR023C	9.44722	4.29711	4.7185	3.74016	3.60494	3.55664	3.64355	5.30094	10.2518	7.3991	7.38813	8.40508	9.65901	2.89205	3.24492	2.78425	2.31104	2.70408	3.8453	10.8704	5.33829	8.32132	8.06652	7.27011	9.47253	3.67219	3.31674	3.35801	3.13017	3.22059	2.36992	10.7478	6.69121	7.83071	8.76239	7.5
YLR024C	1.19183	0.698266	1.15323	1.1721	1.37598	1.45425	1.87216	2.27482	0.826877	1.27578	1.30251	1.13503	1.6946	0.646591	1.19639	1.32078	1.27425	1.28776	1.82103	2.04104	0.953143	1.73738	1.41094	1.75472	1.49206	0.734911	0.968326	0.829615	1.11674	1.29727	1.54885	1.39555	1.51319	1.30906	1.23964	1.33195
YLR025W	3.29512	3.8763	3.90352	3.964	3.63187	3.63508	3.33911	4.07628	3.68523	3.07287	3.4589	2.93706	3.81975	2.65	3.69865	3.49772	4.1282	3.09592	3.20222	3.41361	2.75657	3.12255	2.67489	3.70506	3.62515	3.2568	3.81222	3.00406	3.53306	3.1355	3.78485	3.3733	3.11978	2.54331	2.7088	2.58091
YLR026C	0.854711	0.653179	0.636776	0.60405	0.465769	0.497821	0.530878	0.625914	1.04964	0.691704	1.13242	0.870051	1.01033	0.4875	0.520316	0.538813	0.762542	0.358163	0.608696	1.054	0.707429	1.0999	0.786481	1.06356	0.870574	0.76568	0.591629	0.356998	0.410124	0.363445	0.42371	0.993819	0.732967	0.825787	0.942366	0.829875
YLR027C	25.8468	15.5353	19.3496	14.3048	17.1481	16.9782	18.6533	16.4754	15.1344	22.6513	26.8836	18.3716	25.8898	12.6523	12.0214	15.6313	17.0223	12.3867	17.1183	13.9989	24.088	21.5448	19.8466	20.8699	24.5458	17.6911	15.8744	11.142	12.8647	14.0798	13.1131	13.0791	18.9297	17.8061	17.8706	18.11
YLR028C	7.87968	7.71329	8.39841	9.7739	11.2334	10.5065	11.7031	11.7847	5.00484	7.47982	6.81279	5.89036	8.02985	6.95455	8.0237	11.7968	12.2609	7.94898	9.96158	10.1382	7.73714	7.76004	5.67489	6.49553	8.12821	8.87811	9.37104	7.19067	8.88636	8.84559	8.22503	9.01978	6.55275	6.15354	5.51163	5.58714
YLR029C	29.6663	15.2277	24.0817	25.7098	25.174	27.22	32.7205	34.9122	64.3947	47.4978	41.96	29.4406	28.9403	17.9409	23.2822	32.2135	32.864	23.998	26.4702	42.5864	56.4206	33.8558	31.4356	31.5879	29.2015	15.6568	28.8552	15.1339	24.8533	27.5819	22.4709	54.8887	42.2538	30.9291	30.8069	27.1815
YLR030W	0.0283768	0.017341	0.0272418	0.0809899	0.030303	0.150327	0.145179	0.185998	0.00847458	0.0190583	0.00913242	0.00304568	0.0172216	0.0306818	0.0282167	0.0262557	0.240803	0.112245	0.150657	0.0118791	0.0114286	0.00514933	0.0139485	0.00496524	0.031746	0.0153846	0.0882353	0.140974	0.179752	0.281513	0.01427	0.00494438	0.0263736	0.00492126	0.00505561	0.00311203
YLL015W	2.50624	2.86127	2.55732	3.22497	3.75196	3.08606	3.33044	1.75653	1.02179	1.75561	1.41895	1.86193	2.30769	2.25341	1.6456	2.98858	2.80936	2.4551	2.88372	1.79914	1.96686	1.63646	1.43777	1.59881	2.33822	3.31243	3.38914	3.14604	3.30992	3.46534	2.40066	1.4487	1.60549	1.77165	1.49545	1.70747
YLL014W	8.46765	6.04509	4.20772	5.7739	5.67452	5.33442	4.18635	3.05225	9.05206	9.0213	7.83105	9.35635	6.84845	5.65795	2.99097	4.39384	4.61427	4.52551	4.6997	7.41577	8.28457	7.10299	7.28541	5.88779	5.41636	6.27574	6.71719	5.86004	6.29029	8.02416	5.3326	8.1199	6.81209	6.95866	7.3913	6.85373
YLL013C	1.2622	1.36301	1.27582	0.979753	0.590348	0.713508	0.891658	0.628004	0.846247	0.21861	1.27511	0.594924	1.81286	0.844318	0.846501	0.773973	1.01561	0.836735	1.11931	1.34989	0.598857	1.34706	1.20172	1.49752	1.24542	0.99645	0.50905	0.554767	0.429752	0.543067	0.503842	0.78492	0.554945	0.655512	1.10718	1.28112
YLL012W	1.22474	1.02543	1.24177	1.2126	1.41975	1.80937	2.3467	3.5883	4.3753	2.16031	2.96119	2.98985	1.11022	0.713636	0.882618	1.21575	1.45485	1.75918	2.5996	6.21058	2.65486	2.8723	3.07833	3.4856	1.20391	1.15503	1.33597	1.48986	1.68079	2.14076	1.9528	7.91965	2.61648	2.64173	3.15268	2.68154
YLL011W	0.6958	0.495954	1.33258	1.17773	1.21212	1.27342	1.86782	3.30408	11.7228	1.99888	1.88014	2.40305	0.980482	0.352273	1.32844	1.41324	1.04905	1.49082	2.3094	8.56911	1.28343	1.83728	2.11373	2.03476	1.22833	0.573964	1.31561	1.04868	1.3874	1.67227	1.9528	12.4388	1.88791	1.59744	2.4186	2.21473
YLL010C	1.4143	1.80694	1.66742	1.85152	1.98092	1.76471	1.88299	2.51411	2.47579	1.20852	1.86872	1.30457	1.66246	1.2625	1.69865	1.31963	1.699	1.46531	2.00101	4.25378	0.980571	1.66838	1.70064	1.91956	1.50672	1.81302	1.79299	1.5	1.4876	1.41702	1.72667	4.10012	1.35275	1.35433	1.60971	1.48548
YLL009C	15.1317	6.46705	2.57435	2.77953	2.85859	2.45643	1.80065	2.17241	0.897094	8.06839	12.0388	16.4081	10.8863	5.9125	2.67607	2.25457	3.53289	2.70714	1.83519	1.85745	3.04571	11.2709	11.4989	17.3297	16.0733	5.90651	3.1233	3.40061	3.75103	3.52206	2.47201	1.42645	4.83077	11.0049	12.4348	11.8932
YLL008W	0.181612	0.122543	0.399546	0.343082	0.488216	0.489107	0.739978	1.23093	9.16586	0.779148	0.755708	0.974619	0.265212	0.152273	0.328442	0.376712	0.457079	0.527551	0.884732	6.35961	0.602286	0.595263	0.607296	0.868918	0.222222	0.164497	0.315611	0.455375	0.521694	0.739496	0.636663	9.07417	0.568132	0.53937	1.03438	0.820539
YLL007C	0.38025	0.4	0.440409	0.424072	0.460157	0.391068	0.384615	0.352142	0.184019	0.237668	0.373288	0.302538	0.371986	0.422727	0.369074	0.513699	0.472687	0.360204	0.310415	0.240821	0.307429	0.328527	0.342275	0.403178	0.373626	0.436686	0.394796	0.301217	0.420455	0.357143	0.36663	0.18047	0.245055	0.34252	0.375126	0.363071
YLL006W	1.90806	1.01387	1.09762	1.35546	1.26487	1.41176	1.54063	1.83281	0.61138	1.02018	1.15297	1.31675	1.58439	1.13977	1.09368	1.21575	1.59086	1.08673	1.24469	1.73758	1.20457	1.54274	1.16524	1.64945	1.52381	0.778698	0.942308	0.888438	1.07438	1.08508	0.983535	1.65389	1.23077	1.4685	1.21941	1.2168
YLL005C	0.393871	0.235838	0.307605	0.318335	0.377104	0.30719	0.27844	0.251829	0.322034	0.204036	0.174658	0.212183	0.43054	0.331818	0.306998	0.375571	0.520624	0.245918	0.27907	0.298056	0.345143	0.287333	0.2897	0.237339	0.351648	0.101775	0.285068	0.295132	0.368802	0.360294	0.135016	0.28801	0.201099	0.412402	0.247725	0.162863
YLL004W	0.894438	1.14104	1.00908	1.14173	1.03816	1.13834	1.34886	1.74922	1.41889	0.563901	0.936073	0.763452	0.845006	1.21705	0.626411	1.11986	1.0602	1.08673	1.25986	2.62095	1.20571	0.785788	0.977468	1.2572	0.531136	0.731361	1.18439	0.728195	1.05682	1.18697	0.597146	3.94067	0.593407	1.31594	1.17796	1.20643
YLL003W	0.934166	1.03237	1.04881	1.11699	0.421998	1.03595	1.2221	0.907001	0.858354	0.605381	1.0742	0.784772	0.877153	1.03523	0.453725	1.4589	1.44705	1.02041	0.866532	0.631749	1.32	0.820803	0.889485	0.969216	0.95116	0.989349	1.36878	0.630832	1.06198	0.903361	0.541164	0.538937	0.742857	0.751969	0.895854	0.705394
YLL002W	1.36549	1.01156	0.664018	0.661417	0.410774	0.652505	0.667389	0.527691	0.283293	1.11547	1.34361	0.763452	1.24914	0.982955	0.374718	0.586758	0.458194	0.431633	0.395349	0.272138	1.07429	1.26056	1.06223	1.20953	0.787546	0.764497	0.949095	0.560852	0.595041	0.545168	0.326015	0.254635	1.35714	1.34547	1.40849	1.15871
YLL001W	4.1975	3.77457	1.50397	2.50169	0.928171	2.20044	1.88624	1.76071	0.923729	2.15583	3.79224	2.04873	3.77956	2.98636	1.0395	2.4395	2.11817	1.55306	1.35187	0.840173	3.67314	2.81668	2.35408	4.51738	3.14164	2.04497	2.41063	1.59128	1.90702	1.54832	0.524698	0.946848	4.10879	2.93012	3.20728	2.84025
YLR001C	2.76731	2.44162	3.16118	2.44769	3.51178	3.47277	2.40087	3.28527	1.08959	1.42265	2.24543	1.65178	3.15959	2.49773	3.11174	3.23858	2.44036	3.38673	1.89282	1.23002	2.44686	1.58187	1.50107	1.85303	3.02076	2.88639	3.76018	2.60041	2.35021	2.69748	2.62678	1.3733	2.93297	1.82579	1.76542	1.72718
YLR002C	0.435868	0.130636	0.702611	0.421822	0.578002	0.380174	0.450704	0.799373	4.19855	0.636771	1.0742	0.886294	0.600459	0.232955	0.387133	0.507991	0.401338	0.493878	0.503539	1.74298	0.853714	0.578785	0.871245	0.722939	0.542125	0.272189	0.468326	0.325558	0.459711	0.54937	0.757409	3.56613	0.610989	0.483268	1.27604	1.0612
YLR003C	1.03065	0.477457	1.24745	1.24184	0.907969	0.637255	1.07151	1.1348	4.3983	0.873318	1.63242	1.37665	1.15614	0.630682	1.16366	0.734018	1.5262	1.35714	0.950455	2.49352	1.14629	0.823893	1.19421	1.10526	1.20269	0.945562	1.14253	1.18053	1.26756	1.45273	0.990121	3.4759	0.942857	1.07579	1.54297	1.39315
YLR004C	14.5993	2.58035	4.08173	5.30484	8.50056	7.33333	12.9491	14.7513	31.8027	16.2197	18.8174	17.2843	14.0459	3.22955	3.77088	4.01142	9.39576	10.2265	11.6603	20.2117	23.6903	14.1885	19.0987	16.3287	15.1099	3.30178	4.19344	5.07099	8.52686	10.8624	13.7333	23.6119	18.2714	14.5866	19.4489	16.6608
YLR005W	5.44154	5.45549	6.46652	5.56131	5.7688	4.59804	5.47129	5.28004	5.52058	4.38005	4.74658	3.83756	5.45695	4.60682	5.00564	4.21575	4.76143	4.57857	4.3094	4.63391	7.59543	4.76828	4.90665	3.99206	4.4884	5.79172	5.11199	3.83164	4.81198	4.4979	5.48957	4.33004	6.5967	4.12402	4.1456	4.05705
YLR006C	1.39501	2.21618	1.92054	2.0135	1.87093	1.75054	1.71181	1.42111	0.615012	1.01906	1.80594	1.00609	1.46383	1.65795	1.70203	1.48174	1.7971	1.66224	1.52781	0.517279	1.13714	1.32853	1.41416	1.29593	1.3138	1.95385	2.00226	1.48884	1.67459	1.70483	1.94402	0.488257	1.47253	1.30709	1.37816	1.37241
YLR007W	1.17594	1.39653	1.52894	1.48144	1.51515	1.5207	1.85482	1.81923	1.55932	0.941704	0.931507	1.01218	1.08726	1.41364	1.35553	1.41781	2.16388	1.61327	1.46916	3.25378	1.08914	0.877446	0.850858	0.965243	1.3895	1.90414	1.66516	1.38438	1.57748	1.82248	2.07794	3.08158	0.878022	0.847441	1.01416	0.970954
YLR008C	5.04654	2.63699	1.64586	1.55681	1.34231	1.29847	1.6208	2.16405	5.28208	4.61211	4.7911	5.53401	4.7256	2.51136	1.84086	1.65753	1.75251	1.42347	1.55713	4.56695	4.99543	4.96189	5.42275	4.85799	5.47009	2.5503	1.66629	1.41684	1.45351	1.70798	1.70143	6.0445	4.44286	4.65748	5.00607	5.0166
YLL035W	0.180477	0.150289	0.197503	0.231721	0.296296	0.405229	0.51896	0.631139	2.1477	0.340807	0.527397	0.369543	0.132032	0.1375	0.110609	0.353881	0.453735	0.515306	0.537917	2.06048	0.547429	0.340886	0.329399	0.42999	0.047619	0.145562	0.174208	0.18357	0.395661	0.537815	0.298573	2.83066	0.342857	0.30315	0.39636	0.469917
YLL034C	0.514188	0.283237	0.69353	0.867267	0.52413	1.12527	1.13218	2.22989	9.42857	0.753363	1.02511	1.05685	0.650976	0.354545	0.393905	0.939498	1.0524	1.02653	1.22245	5.11879	1.79086	0.788877	1.16524	1.52036	0.324786	0.208284	0.69457	0.659229	1.01756	1.16492	0.973655	8.30037	0.685714	0.745079	1.41557	1.16079
YLL033W	0.240636	0.106358	0.127128	0.229471	0.139169	0.234205	0.218852	0.320794	0.357143	0.190583	0.159817	0.191878	0.19977	0.075	0.0880361	0.228311	0.268673	0.202041	0.186046	0.299136	0.310857	0.176107	0.153433	0.229394	0.124542	0.110059	0.204751	0.123732	0.19938	0.20063	0.107574	0.388133	0.161538	0.187992	0.205258	0.130705
YLL032C	0.725312	0.914451	0.976163	0.250844	0.363636	0.291939	0.36078	0.444096	0.253027	0.164798	0.729452	0.536041	0.900115	0.892045	0.663657	0.464612	0.38573	0.566326	0.302326	0.113391	0.165714	0.253347	0.412017	0.723933	0.42735	0.776331	0.783937	0.72211	0.246901	0.310924	0.307355	0.351051	0.226374	0.415354	0.648129	0.605809
YLL031C	3.05902	2.38035	4.02384	3.01687	3.54097	3.18954	2.47346	3.30826	1.68281	1.79036	3.82763	3.35533	3.07003	2.64886	3.08239	2.4532	2.70792	2.93163	2.14358	3.15011	1.92114	3.25541	3.72532	2.94439	2.81074	2.87101	3.11652	2.67241	2.59917	2.91492	3.64215	3.93078	2.7033	3.3622	3.52578	3.22095
YLL030C	0.0272418	0.00578035	0.105562	0.0427447	0.026936	0.0697168	0.0541712	0.0647858	0.00726392	0.0392377	0.0513699	0.0944162	0.0424799	0.00909091	0.0349887	0.0513699	0.03233	0.0122449	0.0535895	0.0151188	0.0537143	0.0329557	0.0257511	0.0168818	0.0854701	0.0804734	0.0701357	0.0507099	0.052686	0.0567227	0.0515917	0.0222497	0.0736264	0.0265748	0.0293225	0.0477178
YLL029W	6.04881	4.26936	6.70034	5.93026	6.43771	4.31046	5.63597	5.48485	5.23729	5.63117	5.88128	4.68122	6.65787	4.97841	6.03386	4.90525	7.66667	5.37347	4.65116	5.03564	6.96686	4.8414	4.7779	4.43098	6.53236	5.20355	6.74548	5.30223	5.73554	5.31828	4.82327	4.64895	6.34286	4.64665	4.29626	4.97095
YLL028W	5.49376	5.89249	8.50397	8.6378	9.90909	9.00871	10.8938	10.1588	7.30993	3.80493	3.92808	2.9868	4.67049	4.51364	6.17607	7.76484	9.73244	8.05102	8.10819	12.2117	6.73257	3.66426	3.66953	3.71897	3.9768	5.74911	6.65498	6.24138	7.62397	7.91597	9.93414	12.178	4.71978	3.41437	3.22649	3.38071
YLL027W	4.93417	4.40925	5.8479	5.09449	5.51852	4.71895	7.17551	5.98537	9.15012	5.6861	7.3516	5.18477	5.51894	4.60682	5.16479	4.47489	5.98105	5.78163	5.64611	5.12203	10.4389	6.31411	5.50215	5.22145	5.58364	6.10178	5.69005	4.10142	5.65186	5.72164	6.81669	5.69221	7.65604	5.05512	5.11122	5.04046
YLL026W	7.18729	18.3457	17.7968	19.9494	18.3648	18.6318	18.2665	11.2947	3.08717	8.18274	9.85274	6.45178	6.33066	16.7761	15.0045	12.8265	22.32	16.4939	15.001	10.6717	4.824	10.9949	6.50429	6.60675	6.71917	15.8911	17.8145	20.0953	19.5486	19.3435	18.3161	7.55377	10.733	10.5856	6.49848	6.82469
YLL025W	0.743473	1.3526	0.757094	0.84027	1.23457	1.18845	0.723727	0.347962	0.29661	0.278027	0.396119	0.57868	0.619977	1.16591	0.733634	0.678082	0.955407	0.926531	0.530839	0.257019	0.507429	0.373841	0.682403	0.476663	0.826618	1.20828	0.662896	0.843813	0.931818	0.810924	0.736553	0.217553	0.350549	0.420276	0.444894	0.491701
YLL024C	18.017	17.1769	23.5323	29.649	31.7318	32.6525	39.3434	36.813	6.86925	30.7265	35.8185	24.3909	16.9323	14.8	20.219	30.7922	33.3523	25.4724	27.5794	30.4017	33.4857	28.8311	28.8509	25.1063	15.8852	17.8107	21.8405	20.3185	24.3182	28.52	37.809	27.9666	30.4736	25.7087	23.2558	22.5633
YLL023C	5.05675	12.4647	13.1669	12.9336	12.743	11.695	10.8765	8.03344	1.91404	3.01794	3.60845	3.15127	4.96556	9.75227	10.6129	10.8242	9.71014	8.57041	7.93327	4.37689	5.40914	5.18847	4.01824	3.51639	5.17827	8.31834	10.7206	8.1643	8.83574	7.95483	9.30406	4.20643	5.14286	4.27854	3.40647	3.389
YLL022C	1.8706	1.92023	1.7798	1.62767	1.95847	1.84096	2.43337	2.39289	0.947942	2.27242	1.83904	2.06193	2.39724	1.63523	1.47968	1.69863	1.38685	1.60408	1.69767	2.10799	1.65143	2.83831	2.32725	2.09136	2.27595	1.98462	1.85294	1.31542	1.39256	1.67122	2.13392	1.48826	1.99341	2.33563	2.29323	1.97303
YLL021W	1.34733	0.937572	0.892168	0.955006	0.851852	0.866013	0.978332	0.881923	1.20339	1.28251	0.988584	1.45178	1.32032	0.7625	1.10722	0.763699	1.1728	0.830612	0.889788	1.15659	1.37143	1.91143	1.51609	1.53724	1.221	0.934911	1.10747	0.883367	0.771694	0.788866	1.01537	1.04944	1.43297	1.45768	1.61577	1.58714
YLL020C	19.2997	24.2578	22.3155	25.7942	21.2682	18.4292	21.468	16.8621	12.3475	12.3453	10.6621	12.8102	19.5855	20.7125	25.7562	14.6427	19.6455	13.3684	16.8534	13.5389	21.368	14.2935	14.5043	13.4926	23.4225	21.6095	26.7296	17.4321	16.3626	16.0189	20.3985	13.7948	17.1835	10.8819	13.5511	15.3164
YLL019C	3.59478	4.55376	4.04086	4.20022	3.83614	3.80501	2.29144	2.74086	1.46489	1.28812	1.44977	2.16041	3.43743	2.87614	4.56772	2.17466	2.27313	2.4102	3.42973	2.07235	3.33143	2.50051	2.22639	2.15591	3.46642	3.74911	4.81335	3.82759	3.1312	3.10819	3.80351	2.08529	2.67253	1.79823	2.39434	2.68776
YLL018C	12.8082	12.2023	11.3666	15.4094	16.5118	16.317	19.7595	14.7994	22.0012	14.4182	12.0925	13.5127	16.6039	11.9534	12.1986	13.2546	10.8294	13.8112	15.3862	17.986	28.9897	16.5767	16.368	13.6038	16.895	10.7479	12.7591	11.0517	13.5331	13.8099	20.3326	20.9159	21.5484	13.997	14.1143	14.611
YLL017W	0.111237	0.0786127	0.112372	0.0843645	0.0695847	0.0882353	0.0433369	0.0470219	0.00847458	0.0549327	0.0171233	0.0527919	0.0700344	0.0465909	0.151242	0.0388128	0.0568562	0.0295918	0.0222447	0.0583153	0.0605714	0.0576725	0.0118026	0.0228401	0.0549451	0.0568047	0.0893665	0.0507099	0.0836777	0.0871849	0.111965	0.00618047	0.0659341	0.0561024	0.0606673	0.0529046
YLL016W	0.174801	0.248555	0.298524	0.330709	0.347924	0.367102	0.366197	0.184953	0.168281	0.172646	0.146119	0.139086	0.210103	0.207955	0.150113	0.313927	0.202899	0.266327	0.376137	0.178186	0.124571	0.235839	0.174893	0.194638	0.212454	0.294675	0.320136	0.311359	0.274793	0.35084	0.260154	0.153276	0.158242	0.218504	0.21638	0.181535
YLL057C	0.270148	0.175723	0.239501	0.12261	0.116723	0.163399	0.206934	0.236155	0.226392	0.121076	0.0684932	0.0944162	0.208955	0.198864	0.142212	0.35274	0.254181	0.0234694	0.12639	0.155508	0.139429	0.120494	0.0697425	0.145978	0.308913	0.115976	0.269231	0.119675	0.164256	0.159664	0.144896	0.105068	0.164835	0.105315	0.0637007	0.159751
YLL056C	0.872872	1.25087	1.63791	1.60855	1.6734	2.02723	2.49512	1.98642	0.789346	0.589686	0.708904	0.619289	0.9093	1.10909	1.34199	1.72032	1.87848	1.74082	2.07482	1.14795	1.00229	0.69104	0.699571	0.764647	0.964591	0.912426	1.53959	1.20791	1.4814	1.78887	2.51482	1.10383	0.713187	0.686024	0.631951	0.796681
YLL055W	4.69807	1.37803	2.09648	2.73453	3.29742	4.29194	5.83424	5.67816	3.3184	3.15022	2.97489	3.70254	4.45121	1.58636	1.9763	2.68151	4.17391	4.89592	6.25379	6.05076	8.41486	4.00309	3.21459	2.96127	4.52503	1.55503	2.38575	2.87323	3.53822	5.84979	6.73765	5.09271	5.20659	4.55118	3.60263	4.15768
YLL054C	0.889898	0.692486	0.347333	0.465692	0.453423	0.489107	0.464789	0.458725	0.62954	0.536996	0.606164	0.636548	0.748565	0.452273	0.461625	0.460046	0.569677	0.422449	0.400404	0.435205	0.707429	0.713697	0.827253	0.607746	0.913309	0.514793	0.429864	0.441177	0.440083	0.477941	0.440176	0.611866	0.746154	0.726378	0.685541	0.66805
YLL053C	12.3087	5.47052	7.99546	9.56018	11.4007	12.1939	14.6999	20.9561	20.9431	8.53475	11.2911	14.6071	13.8691	4.70568	6.96501	6.14041	10.0948	10.1194	13.7664	25.608	26.5063	13.3285	17.3906	16.2929	12.9048	5.72781	6.79299	5.99392	8.52686	10.3004	16.5993	29.8492	14.2945	10.7205	14.2437	17.306
YLL052C	6.92055	2.01618	3.15551	3.66367	4.36813	4.96732	4.27302	10.0021	14.0145	5.62892	4.60502	8.14315	6.52928	1.85682	2.81038	2.42694	4.03679	3.90918	7.30131	15.3283	14.8377	8.85685	10.3122	10.2532	6.4823	2.16095	2.95362	2.40264	3.26859	4.84769	7.809	19.7639	8.76044	7.33957	9.03741	9.89108
YLL051C	0.545971	0.476301	0.824064	0.506187	0.468013	0.552288	0.573131	0.678161	0.761501	0.495516	0.569635	0.752284	0.762342	0.3625	0.537246	0.232877	0.507246	0.429592	0.754297	0.826134	0.646857	0.717817	0.856223	0.857001	0.766789	0.381065	0.449095	0.78499	0.377066	0.436975	0.840834	0.830655	0.546154	0.517717	0.887765	0.741701
YLL050C	28.1646	29.4104	29.5289	29.8628	28.468	26.0577	23.0932	22.6625	15.9177	19.4058	18.9498	22.6071	26.5626	27.1739	28.9729	17.1747	20.1405	17.1878	23.2973	17.9006	22.1257	20.4367	20.6234	16.7468	28.674	25.7408	32.9536	22.787	22.5062	25.9034	27.4061	18.4648	18.8407	17.0718	20.9666	22.4025
YLL049W	1.7185	1.66127	1.49149	1.29246	1.52189	1.37582	1.14518	1.1651	0.848668	1.07735	0.97831	1.50355	1.20436	1.22841	1.48081	0.91895	0.977703	1.12755	1.46107	1.33585	1.47314	1.20494	0.977468	1.03078	1.29792	2.02604	1.8733	2.93408	1.88533	1.56828	1.68825	0.647713	1.10659	1.26575	1.3458	1.66701
YLL048C	6.61408	5.61503	7.77639	8.009	8.26824	8.37146	9.78873	7.68234	11.5303	5.13004	4.16552	6.52893	7.43513	5.06364	6.26975	6.63813	6.34783	6.33673	8.1274	7.15119	10.368	6.36045	5.80901	5.2145	5.11233	5.43314	7.59502	5.81744	5.875	6.84769	8.37541	6.8084	5.90879	5.80217	5.72497	6.64004
YLL047W	0.119183	0.0867052	0.182747	0.1991	0.164983	0.116558	0.163597	0.118077	0.104116	0.0863229	0.0582192	0.0730964	0.113662	0.1125	0.119639	0.139269	0.100334	0.0683673	0.140546	0.074514	0.133714	0.099897	0.0879828	0.0705065	0.0830281	0.0887574	0.122172	0.0922921	0.106405	0.152311	0.0801317	0.0754017	0.0736264	0.0639764	0.0475227	0.0684647
YLL046C	0.179342	0.117919	0.212259	0.048369	0.0415264	0.136166	0.149512	0.0909091	0.199758	0.165919	0.116438	0.118782	0.0803674	0.0579545	0.0564334	0.15411	0.138239	0.072449	0.128413	0.151188	0.0697143	0.0659114	0.0890558	0.0724926	0.177045	0.15503	0.160633	0.129817	0.0909091	0.148109	0.132821	0.123609	0.132967	0.108268	0.0131446	0.0622407
YLL045C	16.8831	11.6069	15.2338	23.0517	26.1257	27.1209	25.8364	11.2226	42.6162	24.074	20.3893	22.9107	21.4684	10.5011	8.81377	16.0034	17.0111	17.3898	23.5066	32.365	32.9943	25.0082	24.5794	16.8441	12.486	12.1929	20.2658	18.997	16.6787	22.8414	22.2459	32.9271	25.1132	22.7884	23.6694	22.889
YLL044W	0.514188	0.20578	0.584563	0.467941	0.89899	0.672113	0.673889	0.747126	0.98184	0.903587	0.497717	0.690355	0.726751	0.386364	0.588036	0.77968	0.886288	0.470408	0.788675	0.867171	0.741714	0.653965	0.409871	0.484608	0.860806	0.164497	0.539593	0.506085	0.660124	0.680672	0.582876	0.838072	0.50989	0.824803	0.474216	0.344398
YLL043W	6.09535	5.69595	7.57889	5.51744	5.49383	5.54357	6.70639	6.52247	5.21308	4.42489	4.89612	4.19492	5.9093	4.60341	4.52032	5.44635	4.27313	4.07143	5.37614	5.51836	3.26171	4.66941	4.22961	4.21946	6.05617	5.52308	6.17647	4.00203	4.91942	5.05357	4.93085	5.24227	4.26264	3.99606	4.27098	4.62656
YLL042C	1.19296	1.20462	1.27469	1.19235	1.00112	1.43355	1.18093	1.36259	1.29661	2.16816	1.89269	1.83452	1.09644	1.49432	0.896163	1.3105	1.00334	1.33673	1.10415	1.00432	0.906286	1.53965	1.12124	1.2721	1.5409	1.37396	1.53959	1.12982	1.55992	1.55672	1.13502	0.918418	1.37143	1.08366	1.50455	1.39315
YLL041C	44.3519	39.6913	41.9342	38.3701	36.7576	35.2353	36.5677	32.1776	11.2228	37.5549	41.2523	30.9046	43.1378	35.967	33.7698	32.161	36.7581	23.0612	28.4044	20.3326	29.8549	34.4016	32.1599	34.0814	49.0049	40.7266	41.5724	22.855	26.1364	26.5966	29.5774	14.3671	32.3176	27.2146	32.8099	31.0602
YLL040C	8.90692	12.0405	10.6129	10.0787	10.89	10.1318	9.74323	8.31766	1.1247	4.5583	5.81963	4.59594	9.06774	9.48068	8.97968	9.35959	9.50056	7.05714	8.14863	5.35853	2.35086	5.39753	4.78112	4.99801	9.91575	11.8615	10.7772	7.06187	8.42045	7.25315	7.45774	4.54017	4.12308	4.39468	4.25885	4.72199
YLL039C	24.7389	27.0347	35.4711	29.883	28.1897	28.5752	27.5807	24.2571	8.12591	13.7007	19.1484	13.3239	19.9529	25.1307	25.3883	31.1963	31.2152	19.3204	26.6815	20.1879	9.69943	15.1864	10.9517	16.283	22.5336	36.7763	29.7036	25.2677	26.4845	29.1229	15.8353	16.5538	11.0099	15.3248	14.1163	11.7106
YLL038C	0.477866	0.321387	0.398411	0.364454	0.460157	0.40305	0.47454	0.522466	0.604116	0.471973	0.407534	0.352284	0.52124	0.313636	0.405192	0.498858	0.414716	0.329592	0.392315	0.660907	0.449143	0.348095	0.447425	0.292949	0.46398	0.349112	0.50905	0.205882	0.413223	0.29937	0.298573	0.599506	0.382418	0.320866	0.322548	0.356846
YLL037W	0.293984	0.166474	0.206583	0.193476	0.333333	0.179739	0.198267	0.286311	0.558111	0.264574	0.165525	0.180711	0.265212	0.204545	0.278781	0.324201	0.382386	0.131633	0.239636	0.260259	0.249143	0.136972	0.183476	0.206554	0.282051	0.185799	0.209276	0.156187	0.219008	0.193277	0.105379	0.323857	0.154945	0.244094	0.165824	0.143154
YLL036C	1.49489	1.52832	1.60272	1.51406	1.5982	1.52941	1.55471	1.4838	3.58111	1.56054	1.52283	1.54112	1.86797	1.57045	1.4763	1.81393	1.65998	1.22449	1.46512	2.64147	3.26171	1.90113	1.90343	2.0566	1.25641	1.22249	1.78959	1.11258	1.28409	1.22899	0.938529	4.18665	2.36044	1.78051	1.64712	1.4668
SNR64	0.0102157	0.00693642	0.0681044	0.015748	0.0381594	0.00762527	0.00650054	0.0031348	0.0133172	0.0392377	0.010274	0.0314721	0.010333	0.126136	0.00677201	0.043379	0.00334448	0.00204082	0.00808898	0.0215983	0.126857	0.0556128	0.0311159	0.0714995	0.00732601	0.0153846	0.0158371	0.0294118	0.0237603	0.0588235	0.00219539	0.00618047	0.0857143	0.0413386	0.0364004	0.0570539
SNR38	0.166856	0.193064	0.200908	0.167604	0.106622	0.150327	0.221018	0.115987	0.512107	0.261211	0.262557	0.193909	0.245695	0.204545	0.124153	0.222603	0.22631	0.0979592	0.0859454	0.192225	0.701714	0.313079	0.183476	0.260179	0.141636	0.259172	0.222851	0.123732	0.136364	0.132353	0.0625686	0.171817	0.40989	0.313976	0.293225	0.236514
SNR69	0.443814	0.57341	0.652667	0.831271	0.391695	0.925926	0.796316	0.571578	0.589588	0.298206	0.375571	0.319797	0.507463	0.494318	0.423251	0.809361	0.695652	0.508163	0.682508	0.335853	0.805714	0.267765	0.459227	0.375372	0.322344	0.560947	0.973982	0.384381	0.511364	0.773109	0.361142	0.451174	0.559341	0.358268	0.33367	0.260373
SNR42	0.0556186	0.0867052	0.130533	0.0191226	0.0606061	0.104575	0.122427	0.0961338	0.145278	0.131166	0.0844749	0.0954315	0.143513	0.0534091	0.0733634	0.053653	0.0457079	0.0438776	0.0626896	0.0539957	0.205714	0.0741504	0.104077	0.0714995	0.202686	0.0840237	0.132353	0.0466531	0.103306	0.072479	0.0614709	0.0494438	0.108791	0.0935039	0.102123	0.0736514
YLL065W	0.263337	0.428902	0.303065	0.168729	0.177329	0.37146	0.325027	0.335423	0.48184	0.180493	0.222603	0.124873	0.234214	0.401136	0.258465	0.422374	0.386845	0.322449	0.311426	0.182505	0.189714	0.125644	0.168455	0.263158	0.233211	0.47574	0.535068	0.353955	0.219008	0.302521	0.216246	0.290482	0.306593	0.200787	0.202224	0.159751
YLL064C	0.451759	0.728324	0.804767	0.581552	0.601571	0.708061	0.429036	0.46813	0.638015	0.651345	0.731735	1.1797	0.49713	0.505682	0.564334	0.636986	0.571906	0.491837	0.357937	0.289417	0.349714	0.425335	0.440987	0.391261	0.446886	0.893491	1.17534	1.02941	0.998967	1.11765	0.80461	0.491965	0.82967	0.552165	0.455005	0.497925
YLL063C	0.0510783	0.0508671	0.0590238	0.0933633	0.0931538	0.102397	0.145179	0.0334378	0.104116	0.07287	0.0547945	0.071066	0.0528129	0.0829545	0.0349887	0.0376712	0.0613155	0.0204082	0.0222447	0.0323974	0.0537143	0.0247168	0.0536481	0.0178749	0.0573871	0.0627219	0.0418552	0.0567951	0.0196281	0.0388655	0.0998902	0.0210136	0.110989	0.0777559	0.033367	0.0290456
YLL062C	1.26788	0.166474	0.538025	0.447694	0.290685	0.180828	0.212351	0.354232	0.81477	1.07848	2.03311	1.47919	1.18599	0.309091	0.519187	0.216895	0.462653	0.30102	0.300303	0.75378	3.35543	1.39856	1.43991	1.71698	1.07326	0.471006	0.433258	0.35497	0.370868	0.292017	0.453348	1.15204	2.24615	1.95177	1.75531	1.7417
YLL061W	4.68445	3.60925	7.96141	7.14736	3.97755	2.37364	3.98917	3.95925	4.38257	2.55718	4.55822	3.01726	3.04592	3.64091	4.80926	2.98288	6.18618	3.50918	3.47725	5.58855	8.45371	3.42945	4.76073	3.5998	3.58364	3.66627	6.33032	5.63895	4.52273	4.78151	4.41054	4.46724	3.5033	4.16929	3.51264	3.68361
YLL060C	1.25539	1.24971	1.78547	1.84139	1.95398	1.71242	2.47454	2.04284	1.33414	1.1861	1.66895	1.12792	1.25373	1.43409	1.58239	1.60616	2.23077	2.02653	2.18706	2.21922	1.60914	1.60144	1.49034	1.39126	1.45055	2.03787	1.84389	1.47465	2.13636	2.16176	2.67069	1.85043	1.39011	1.5502	1.49848	1.32365
YLL059C	0.120318	0.0554913	0.128263	0.175478	0.0942761	0.160131	0.212351	0.216301	0.0157385	0.087444	0.0787671	0.0517766	0.123995	0.102273	0.0575621	0.148402	0.259755	0.182653	0.109201	0.0907127	0.149714	0.0133883	0.106223	0.0724926	0.124542	0.111243	0.126697	0.123732	0.172521	0.20063	0.187706	0.0852905	0.00549451	0.0620079	0.103134	0.093361
YLL058W	0.345062	0.402312	0.506243	0.627672	0.687991	0.624183	0.705309	0.665622	0.27724	0.318386	0.310502	0.391878	0.274397	0.384091	0.384876	0.422374	0.684504	0.738775	0.579373	0.538877	0.310857	0.358393	0.368026	0.390268	0.457875	0.455621	0.571267	0.578093	0.613636	0.801471	0.826564	0.506799	0.276923	0.383858	0.380182	0.406639
YKL200C	0.637911	0.731792	0.727582	0.703037	0.659933	0.507625	0.509209	0.61442	0.792978	0.380045	0.27968	0.449746	0.760046	0.854545	0.74605	0.676941	0.531773	0.614286	0.509606	1.43844	0.473143	0.429454	0.418455	0.537239	0.757021	0.431953	0.496606	0.412779	0.417355	0.356092	0.620198	1.84672	0.696703	0.393701	0.395349	0.442946
YKL162C-A	0.259932	0.180347	0.290579	0.421822	0.369248	0.434641	0.419285	0.261233	0.182809	0.227578	0.224886	0.210152	0.15155	0.319318	0.297968	0.35274	0.469342	0.429592	0.426694	0.392009	0.104	0.218332	0.213519	0.147964	0.177045	0.340828	0.418552	0.425964	0.534091	0.618698	0.506037	0.379481	0.289011	0.291339	0.191102	0.206432
YKR035C	0.684449	0.939884	1.07151	0.68054	0.805836	0.64597	0.873239	0.780564	0.512107	0.829596	0.601598	0.561421	0.381171	0.718182	0.656885	0.810502	0.958751	0.527551	0.615773	0.49892	1.09829	0.522142	0.572961	0.497517	1.25397	0.660355	0.735294	0.545639	0.51343	0.690126	0.846323	0.587145	0.489011	0.684055	0.375126	0.40249
YKL201C	8.90579	11.0462	11.0182	10.333	10.1807	9.7244	8.02167	7.77011	9.56417	3.74664	3.5879	5.04467	6.12859	10.2682	8.75169	6.26712	6.5641	8.68571	8.0728	11.2203	5.74971	5.5448	5.35944	6.68818	6.68864	6.72663	8.17308	8.07708	7.52273	7.55042	10.2119	15.1978	6.89011	5.55118	3.85642	6.31743
YKL199C	0.658343	1.47514	1.36776	1.66029	1.59708	1.43246	1.16251	0.981191	0.305085	0.200673	0.254566	0.292386	0.657865	1.26932	1.36456	0.947489	1.12709	1.02857	1.0819	0.681425	0.406857	0.395469	0.26824	0.440914	0.754579	1.71243	1.46606	1.62373	1.08471	1.2521	1.32382	0.681088	0.43956	0.507874	0.326593	0.426349
YKR085C	8.90011	3.70983	2.37798	1.55793	1.45006	1.22876	1.37703	1.45037	2.08475	5.37892	5.32991	7.81726	7.16418	3.60682	1.614	1.05594	1.25864	1.06122	1.63903	1.83801	3.28229	7.08445	6.66094	5.30189	6.29304	3.57396	2.1052	1.58621	1.27789	1.68487	1.21625	2.06057	4.96374	5.07776	6.89282	7.09751
YKR086W	0.77639	0.546821	0.629966	1.00225	1.08866	0.69281	0.875406	0.505747	1.27966	0.75	0.663242	0.86599	0.667049	0.486364	0.39842	0.495434	0.813824	0.763265	0.940344	0.709503	0.652571	0.818744	0.581545	0.899702	0.680098	0.635503	0.885747	0.833671	0.677686	0.976891	0.944018	0.826947	0.714286	0.733268	0.745197	0.94917
YKR087C	2.02497	2.17225	2.11691	2.22497	2.25253	2.10566	2.01625	0.902821	2.04479	1.40807	1.36301	1.53604	1.93111	1.99432	0.98307	1.77283	1.61427	1.68775	2.05865	1.85529	2.03429	1.86303	1.65451	1.39523	1.34432	2.49704	2.2319	1.65314	1.64669	1.67857	1.68386	1.74166	2.50549	1.18307	1.59555	1.64212
YKR088C	2.91373	3.40347	2.63224	3.25084	3.87654	3.39869	3.10293	1.92268	2.62228	2.59865	2.60502	3.23553	2.47646	3.03523	1.70993	2.06621	2.66109	2.92755	2.83316	3.18898	2.12229	3.65191	3.49249	2.23734	2.03175	2.58817	2.81222	3.31034	3.17149	3.34034	2.02305	4.29172	3.6978	3.13583	3.56926	3.02386
YKR089C	1.72418	2.6185	2.68672	2.33746	2.35802	2.0915	2.08559	1.63636	1.21671	1.40359	1.24201	1.0934	1.61424	2.18295	1.82054	2.08904	2.05686	1.64694	1.79778	1.13607	1.06286	1.36663	1.14378	1.25422	1.68254	2.70533	2.3552	1.857	1.83264	1.69223	1.36004	0.97775	1.62527	1.02461	1.15976	1.11826
YKR090W	1.16799	0.839306	1.13734	0.970754	0.843996	1.09259	0.887324	1.15778	1.13801	1.77466	1.3516	1.69543	0.955224	0.821591	0.679458	0.922374	0.424749	0.787755	0.901921	1.51188	0.384	2.39444	1.28755	1.56902	0.921856	0.616568	0.892534	1.00203	0.941116	0.921218	0.715697	1.85661	1.52088	1.80906	1.80789	1.3195
YKR091W	0.85017	1.7815	2.25085	2.4297	3.1908	3.0915	3.31203	2.97388	0.538741	1.11435	1.42922	1.03756	0.784156	1.53864	1.85327	1.73174	2.59755	2.57245	3.01112	0.911447	0.297143	1.33368	0.953863	1.00497	0.978022	1.94083	1.98869	2.05375	2.63223	2.71534	2.72667	0.45241	0.882418	1.17717	1.04752	0.837137
YKR092C	1.33825	1.79422	1.88763	2.03037	2.13244	1.96732	2.73998	3.51829	17.3608	1.82175	1.7968	2.01624	1.93226	1.85682	1.89955	1.38128	2.04459	1.63469	2.49949	11.9406	2.08457	1.72503	2.41202	2.42999	1.69353	1.95148	2.09615	1.23732	1.24483	1.60084	2.1449	18.5241	2.01429	1.32972	2.21234	1.94087
YKR093W	8.38593	21.3827	15.7344	8.86727	6.71268	4.35403	4.54605	4.51829	4.34383	2.17713	2.0742	2.84162	10.4087	18.6659	12.2788	7.57192	5.17726	3.52347	3.54601	7.13283	7.40686	1.78167	2.10193	4.10725	12.3419	19.2592	13.5283	4.70893	4.33884	3.2458	4.4775	6.61557	3.87363	1.80906	2.43074	4.42842
YKR094C	25.3371	15.4	23.9614	23.4005	25.1998	23.6024	24.5374	29.3626	48.0908	34.7881	36.0365	27.6761	22.1068	19.1784	22.342	25.4429	26.4025	20.25	22.5743	32.4374	38.0663	29.0247	24.8079	27.0348	26.5165	19.0935	23.2308	18.2647	23.3998	24.6145	18.9759	44.0272	26.6736	24.9183	22.6653	19.5156
YKR095W	2.65494	2.76069	3.11124	2.97975	3.13917	2.90632	3.40628	2.92894	2.27845	2.11996	2.65639	2.4802	2.90356	3.17727	2.64108	4.38585	3.66555	2.63265	2.67442	2.78294	2.584	2.34501	2.2897	2.98709	2.89621	2.7858	3.09955	2.15416	2.91736	2.64391	1.9528	3.32138	1.77143	2.17028	2.01921	2.0944
YKR096W	4.89557	5.5237	3.79909	5.89876	5.25926	5.2451	5.04659	4.78265	3.70944	2.8509	3.36073	2.39492	4.7853	4.98068	3.06998	5.81849	5.61204	4.09694	4.03033	3.57127	6.03886	3.09063	2.54506	4.13009	4.81319	4.66746	5.26471	3.13083	4.07645	3.90021	2.33589	3.72806	3.93407	2.89272	2.88574	2.69502
YKR097W	7.13734	5.45896	4.74347	5.48819	1.85746	3.27342	2.99675	2.35214	2.60048	5.8935	11.847	9.45584	17.8037	8.28296	3.05756	6.21119	5.17057	2.87755	2.51668	2.31965	7.128	7.41504	6.54614	10.2363	13.7888	6.82604	6.84163	3.78702	4.33058	3.06408	1.74204	2.10878	6.16044	8.75098	11.3933	10.0778
YKR098C	1.34052	1.74451	1.02838	1.0225	0.439955	0.953159	1.03467	0.828631	0.469734	0.773543	1.02055	0.587817	1.26177	1.69773	0.817156	1.57534	1.37235	0.736735	0.830131	0.62959	1.58971	0.784758	0.553648	0.769613	0.942613	1.27337	1.50339	0.789047	1	0.773109	0.485181	0.420272	1.18571	0.681102	0.632963	0.678423
YKR099W	0.309875	0.383815	0.347333	0.5973	0.344557	0.828976	1.052	0.876698	1.98547	0.321749	0.557078	0.283249	0.352468	0.343182	0.430023	0.773973	1.0223	0.927551	0.911021	2.40173	0.475429	0.243048	0.304721	0.426018	0.258852	0.439053	0.677602	0.432049	0.798554	0.811975	0.549945	3.28801	0.286813	0.259843	0.471183	0.423236
YKR100C	1.14075	1.70405	1.36776	0.967379	0.725028	1.18301	1.23077	0.824451	1.38741	1.05605	1.629	0.953299	1.28129	1.03523	1.35327	0.977169	1.01338	1.13163	0.734075	0.564795	1.33829	0.957775	1.1073	0.924528	1.09402	1.61538	1.69231	1.22617	0.840909	0.844538	0.765093	1.03832	1.40659	1.01772	1.11931	1.02905
YKR101W	0.810443	0.804624	1.1328	0.975253	1.05387	0.801743	0.768147	1.22362	0.989104	0.53139	1.12557	0.97868	0.881745	0.827273	0.901806	0.896119	1.301	1.21531	0.885743	0.524838	0.579429	0.979403	0.996781	0.853029	0.802198	1.06272	1.01244	1.07302	1.10227	1.27101	1.16136	0.618047	0.976923	1.02461	1.04752	0.9139
YKR102W	0.692395	0.847399	1.08854	0.72216	0.640853	0.411765	0.417118	0.304075	0.355932	0.328475	0.568493	0.388832	0.688863	0.739773	0.730248	0.502283	0.734671	0.471429	0.386249	0.222462	0.68	0.595263	0.449571	0.572989	0.738706	1.18462	0.609729	0.371197	0.397727	0.386555	0.442371	0.234858	0.448352	0.435039	0.476239	0.602697
YKR103W	0.14756	0.278613	0.23269	0.2036	0.209877	0.106754	0.16468	0.14629	0.177966	0.164798	0.207763	0.130964	0.184845	0.240909	0.170429	0.256849	0.205128	0.133673	0.155713	0.103672	0.219429	0.185376	0.16309	0.156902	0.301587	0.207101	0.274887	0.14503	0.167355	0.127101	0.189901	0.0865266	0.165934	0.125	0.102123	0.180498
YKR104W	0.629966	0.976879	1.07605	0.658043	0.52413	0.437908	0.557963	0.535005	0.460048	0.343049	0.601598	0.262944	0.46039	0.692046	0.544018	0.523973	0.751394	0.466327	0.549039	0.269978	0.557714	0.392379	0.314378	0.396226	0.600733	0.968047	0.773756	0.433063	0.430785	0.480042	0.402854	0.222497	0.38022	0.331693	0.287159	0.490664
YKR105C	0.0681044	0.0716763	0.0964813	0.129359	0.043771	0.0490196	0.113759	0.092999	0.0556901	0.0168161	0.106164	0.0761421	0.0447761	0.0909091	0.0553047	0.0821918	0.0122631	0.0887755	0.119312	0.102592	0.105143	0.0823893	0.0804721	0.0585899	0.13431	0.0769231	0.125566	0.0618661	0.0960744	0.143908	0.0658617	0.0679852	0.0538462	0.0757874	0.0455005	0.0684647
YKR062W	1.04427	0.907514	0.784336	0.753656	0.906846	0.845316	1	1.3605	1.49516	0.921525	0.890411	0.960406	1.13088	1.07159	0.544018	1.26027	1.26198	0.857143	0.916077	1.79698	1.528	1.06488	0.725322	1.13406	1.02564	1.16805	0.938914	1.06897	1.09298	0.940126	0.327113	2.67244	1.04835	1.11811	0.779575	0.724066
YKR063C	0.690125	0.416185	0.772985	1.02362	1.09989	1.58388	1.89274	1.9791	3.00121	0.817265	0.817352	1.04467	0.601607	0.642045	0.27991	1.32763	1.97324	1.67347	1.71992	2.93629	1.14629	0.939238	0.531116	1.30288	0.713065	0.542012	1.12104	1.13895	1.74483	1.70063	0.508233	3.26576	0.814286	0.906496	1.00202	0.896266
YKR064W	1.58229	1.10173	0.892168	1.06974	1.00786	1.19826	1.21235	0.76907	1.24818	0.511211	0.813927	0.735025	0.881745	1.08068	0.3307	1.01941	1.49721	1.00306	1.07583	0.809935	1.11543	0.906282	0.327253	1.22443	0.698413	1.01893	0.924208	0.966532	1.04442	1.08193	0.418222	0.807169	0.71978	0.889764	0.889788	0.926349
YKR065C	8.60726	7.3422	4.83428	5.06299	2.29068	4.05556	4.06934	3.5559	2.35109	4.64126	6.42808	5.53503	7.95522	6.53864	2.10271	5.1347	5.64326	2.99082	3.04449	2.76134	5.91771	5.46241	3.75107	5.96624	5.23077	6.02604	5.41968	2.89858	3.65289	3.39706	1.84742	1.45117	5.64615	5.48031	5.68959	5.96266
YKR066C	7.00454	13.4497	6.30534	7.74128	2.46352	5.98584	5.73456	4.09822	2.90799	3.03924	2.90753	2.29848	6.97933	9.55114	5.68059	6.84361	6.7592	4.23367	3.69464	3.42549	4.29143	2.68074	1.72639	3.04171	3.77778	10.9101	10.3167	4.99392	5.80475	4.4937	3.75302	3.57355	4.41099	2.28543	2.03236	2.94606
YKR067W	20.0953	31.8462	12.7707	20.9438	14.459	17.8279	14.0596	10.1129	1.61138	5.69395	7.44292	3.3868	17.0482	27.4955	13.6682	22.161	20.1081	12.1582	10.5551	2.83369	10.0183	6.63028	5.05472	7.25025	18.7546	22.013	22.6957	11.9412	14.1581	13.6197	7.61581	1.8801	9.7956	5.7628	6.32457	8.10685
YKR068C	5.40522	3.94104	5.75255	3.77615	4.71829	6.09041	5.34019	7.66353	6.49758	5.50448	7.7831	7.39492	5.07118	3.99432	5.37585	5.75114	7.89855	6.86122	4.52781	4.56371	6.03086	4.95675	5.01717	5.03873	6.37118	4.95266	7.1267	6.93306	6.75103	6.84349	6.28211	6.67985	5.63516	6.19094	6.87563	6.53319
YKR069W	5.69694	1.40925	2.50624	2.16648	2.57576	2.27669	2.90899	5.41902	7.10169	7.73655	15.282	10.3178	7.37773	1.67614	2.34537	1.89155	2.64994	2.38367	3.1092	9.80778	19.8309	9.08342	12.4957	9.07448	6.86447	2.08994	2.08937	1.73022	1.87397	2.51155	4.34577	17.3028	11.744	9.99508	11.0071	9.54772
YKR070W	1.3496	0.872832	1.64132	1.15411	1.24804	0.673203	1.02492	1.10972	0.552058	0.704036	1.45776	1.16142	1.3031	1.25	1.14447	0.888128	1.55295	1.13469	0.965622	0.801296	0.806857	1.18641	1.1824	1.1291	1.59096	1.66982	1.27602	1.3002	1.19215	1.24685	1.31943	0.765142	0.797802	1.40551	1.41254	1.26349
YKR071C	3.34733	2.5422	4.37571	3.31834	3.26936	1.9793	3.26327	5.05956	5.58111	2.8991	4.40068	3.72284	3.46039	3.35568	3.24379	2.98973	5.05128	3.28571	3.47219	9.88229	4.85143	2.97013	4.1588	3.90963	2.84982	3.30651	3.77036	2.89757	3.53409	3.6313	4.80022	11.1397	3.47802	2.92028	4.00303	3.94295
YKR072C	1.61748	2.35144	3.81158	2.96288	2.94949	1.87364	2.93824	3.03657	4.29782	2.48879	2.15411	2.08934	2.0333	2.35227	3.24041	2.63242	3.37012	2.43673	2.7543	3.81425	3.76114	2.17199	2.34013	2.14399	1.97192	2.74793	3.28167	2.60243	2.8688	3.05882	3.54555	3.44005	3.3011	2.20276	2.24671	1.96577
YKR073C	0.180477	0.32948	0.262202	0.346457	0.304153	0.229847	0.282774	0.254963	0.196126	0.115471	0.0490868	0.180711	0.251435	0.226136	0.242664	0.212329	0.307692	0.176531	0.235591	0.157667	0.238857	0.161689	0.13412	0.120159	0.203907	0.294675	0.312217	0.204868	0.186983	0.178571	0.351262	0.195303	0.265934	0.140748	0.128413	0.110996
YKR074W	4.88422	6.11792	5.56413	6.41057	6.17733	5.20915	5.32936	4.9185	7.023	6.64238	6.00571	5.60203	4.3915	6.46023	5.79684	5.30023	6.96767	5.44286	4.24671	4.63607	5.45371	5.43254	4.49893	4.29196	6.42002	5.93254	6.86652	5.92089	7.18285	7.1145	6.58507	5.58714	5.71758	4.81004	5.13347	5.0332
YKR075C	4.6538	3.96301	2.6084	2.14286	2.07407	1.77996	1.75298	1.64681	1.43826	0.391256	0.573059	0.812183	3.969	3.99205	2.30135	1.89954	1.96656	1.62551	1.40344	1.23758	0.418286	0.455201	0.915236	0.847071	4.31868	4.84615	2.35633	1.97667	1.91839	1.4979	2.16575	0.625463	0.451648	0.509843	0.907988	0.770747
YKR076W	7.62429	19.1711	17.1487	18.288	19.78	19.5479	20.5027	17.0648	3.03874	4.03924	4.44178	3.27107	4.93685	16.8625	14.3397	14.5674	18.3534	16.4439	17.1092	10.0281	2.68343	5.67662	4.43348	4.03178	8.62759	12.4438	16.3066	16.4077	16.9897	17.6334	20.5181	8.5822	5.09341	5.38386	3.30334	4.23133
YKR077W	0.681044	0.60578	1.20318	0.915636	0.890011	1.0512	1.2091	1.26123	1.33293	2.59193	1.15411	1.25381	0.483352	0.640909	0.953725	0.501142	0.878484	0.859184	0.995955	0.679266	3.36343	2.06591	1.77575	1.26912	0.638584	0.598817	0.808824	0.621704	0.663223	0.838235	0.941822	0.440049	4.36813	1.62205	1.28615	1.01141
YKR078W	0.30193	0.445087	0.376844	0.419573	0.367003	0.334423	0.429036	0.54023	0.437046	0.336323	0.339041	0.704569	0.381171	0.540909	0.489842	0.25	0.493868	0.505102	0.42366	0.487041	0.597714	0.542739	0.697425	0.678252	0.617827	0.44497	0.4819	0.426978	0.358471	0.375	0.498353	0.635352	0.865934	0.685039	0.449949	0.692946
YKR079C	0.328036	0.14104	0.189557	0.235096	0.255892	0.311547	0.372698	0.409613	2.60048	0.508969	0.372146	0.717766	0.189437	0.209091	0.197517	0.115297	0.352285	0.277551	0.339737	0.909287	0.492571	0.559217	0.595494	0.502483	0.188034	0.224852	0.319005	0.331643	0.278926	0.360294	0.319429	1.52781	0.430769	0.642717	0.568251	0.669087
YKR080W	2.46538	2.79769	2.13734	3.22385	2.82828	2.84205	2.39112	3.75026	16.2361	4.00897	2.31849	3.91675	2.44661	2.63068	2.10384	2.08562	2.95875	2.68061	2.98686	4.38229	12.8709	3.90834	3.95923	3.3148	2.62149	1.83905	2.66516	2.21501	2.6157	2.79517	2.78924	13.4586	8.86374	3.85925	4.03943	4.01037
YKR081C	0.898978	0.602312	1.47673	1.60292	1.69473	1.71569	2.36511	4.41797	23.5472	1.98431	1.46347	2.46193	1.22618	0.664773	1.16704	0.937215	1.33222	1.72959	2.78969	13.1415	3.19771	1.77137	1.79506	2.51142	1.11477	0.802367	1.99887	1.02231	1.61364	1.90336	2.97805	23.3239	3.41538	2.04921	2.08999	2.01971
YKR082W	2.57435	1.74913	1.99546	2.10349	1.67789	1.53595	1.43879	1.89028	4.98668	1.7074	1.67466	2.68731	2.11825	1.25	1.91986	1.02968	1.27202	1.13571	1.94034	3.13067	1.38057	2.64058	2.40343	1.85501	2.57753	1.00828	2.19344	1.86004	1.46488	1.92227	2.20417	3.44005	2.24286	1.49213	2.54196	2.83714
YKR083C	0.507378	0.60578	0.508513	0.526434	0.438833	0.249455	0.244854	0.267503	0.158596	0.612108	0.546804	0.88731	0.339839	0.681818	0.536117	0.255708	0.265329	0.467347	0.311426	0.37149	0.531429	0.815654	0.48176	0.401192	0.503053	0.56213	0.440045	0.444219	0.53719	0.417017	0.657519	0.161928	0.697802	0.512795	0.642063	0.876556
YKR084C	0.996595	0.49711	0.530079	0.661417	0.849607	0.80719	0.940412	0.695925	0.993947	0.75	0.757991	1.21523	0.935706	0.559091	0.565463	0.348174	0.509476	0.612245	0.782609	0.934125	1.47771	1.27188	1.21674	1.03674	0.672772	0.501775	0.736425	0.720081	0.630165	0.668067	0.656422	0.641533	1.24945	0.818898	1.05966	1.15145
YKR038C	1.73666	1.66705	1.78547	1.37008	1.52301	1.0305	1.65547	1.37931	3.36562	1.75673	2.28539	1.94112	1.50631	1.67614	1.75169	1.33676	1.74693	1.63673	1.45905	1.84449	3.14629	2.05458	2.10408	2.01887	1.6105	1.70059	1.56787	1.44016	1.65186	1.46218	2.00439	1.9691	2.63846	2.22047	2.09606	1.85477
YKR039W	30.7662	29.5954	32.4699	39.8155	35.8597	26.6089	28.4778	34.2257	47.0726	22.9798	12.0422	15.3025	39.6165	32	39	36.1655	24.7191	21.502	23.1234	40.1587	53.5074	11.6581	16.9013	17.6226	36.1868	26.174	39.2919	22.6907	24.1302	24.2532	32.5752	42.5006	36.4121	10.4616	16.8453	20.5705
YKR040C	0.393871	0.972254	0.677639	0.727784	0.581369	0.608932	0.555796	0.335423	0.760291	0.599776	0.289954	0.667005	0.438576	0.875	0.757336	0.676941	0.995541	0.542857	0.444894	0.609071	0.430857	0.237899	0.364807	0.286991	0.498168	1.15266	0.980769	0.789047	0.701446	0.872899	0.859495	0.66131	0.735165	0.28937	0.305359	0.228216
YKR041W	0.0964813	0.143353	0.288309	0.154106	0.138047	0.123094	0.108342	0.201672	0.184019	0.058296	0.0502283	0.0670051	0.0447761	0.198864	0.17833	0.174658	0.157191	0.152041	0.194135	0.811015	0.048	0.0865088	0.0965665	0.101291	0.172161	0.294675	0.196833	0.123732	0.184917	0.176471	0.236004	0.673671	0.149451	0.0757874	0.0637007	0.0788382
YKR042W	36.6322	48.6728	46.403	42.4488	35.5208	30.7636	30.8917	30.6949	64.0375	31.8005	25.1667	29.7726	36.3215	44.8636	37.298	26.1438	27.7536	22.7449	24.4156	40.284	47.3509	26.378	32.8959	32.8252	42.8718	28.9077	38.5498	26.7272	25.8048	25.7826	30.6367	51.7577	39.8736	24.5285	27.0859	30.4429
YKR043C	3.1067	2.03121	3.55505	2.88414	2.98765	3.15904	4.3727	5.36677	13.0157	3.84753	4.15297	4.22843	2.7302	2.0125	3.09142	2.18379	3.36789	3.02041	3.82002	10.2829	5.34286	4.61998	5.48176	5.03674	3.34799	2.03077	3.12896	2.07607	2.42355	2.79727	4.60044	13.0198	4.21429	3.70571	4.20526	4.38174
YKR044W	0.321226	0.337572	0.346198	0.465692	0.493827	0.394336	0.435536	0.630094	0.681598	0.366592	0.461187	0.647716	0.306544	0.344318	0.419865	0.332192	0.507246	0.466327	0.462083	1.59503	0.321143	0.581874	0.648069	0.478649	0.400488	0.366864	0.383484	0.37931	0.52686	0.404412	0.506037	1.70087	0.236264	0.566929	0.607684	0.552905
YKR045C	0.419977	0.490173	0.451759	0.75703	0.791246	0.808279	0.87974	0.915361	1.32324	0.473094	0.39726	0.751269	0.498278	0.671591	0.670429	0.402968	0.701226	0.645918	0.853387	1.90929	0.662857	0.857879	0.921674	0.594836	0.578755	0.447337	0.692308	0.634888	0.614669	0.608193	0.889133	2.76638	0.675824	0.830709	0.677452	0.672199
YKR046C	30.9977	48.7607	46.6027	48.1417	48.1369	39.9564	40.6457	35.7461	13.3777	17.4406	12.7922	20.3706	32.287	48.4239	46.0474	42.9509	42.2664	28.4663	30.2053	25.8931	19.8606	18.1843	20.867	20.3823	38.9658	44.2284	51.7794	31.6024	33.1302	31.2384	35.2217	26.2163	19.1692	15.7707	18.7725	24.1556
YKR047W	0.634506	0.665896	0.585698	0.734533	0.897868	0.665577	0.587216	0.539185	0.744552	0.455157	0.398402	0.412183	0.727899	0.726136	0.718962	0.628995	0.555184	0.388775	0.547017	0.515119	0.789714	0.511843	0.541845	0.353525	0.840049	0.579882	0.531674	0.496957	0.373967	0.542017	0.589462	0.756489	0.508791	0.465551	0.353893	0.432573
YKR048C	9.62543	10.1954	8.49943	8.85039	8.73288	8.06972	7.98808	6.87147	14.7772	8.52466	6.06963	6.93604	9.73938	9.30114	8.58014	7.35046	5.21739	6.2602	6.39029	8.11771	13.9726	8.93306	7.98498	6.80933	10.0476	7.22722	9.72964	6.43408	6.28822	6.34559	8.3798	11.1904	13.6945	6.80413	7.10819	7.80913
YKR049C	11.118	18.1584	16.0102	19.4094	19.4186	18.5904	19.9892	15.0543	6.14044	5.09529	3.80936	4.46904	10.1355	19.7909	16.4989	16.2477	14.5251	15.2827	16.2012	13.5454	4.70286	5.50463	3.99034	3.85998	10.1905	19.6391	20.3066	14.7465	17.0795	16.8613	19.5521	10.9493	5.94945	4.09055	4.26289	5.33091
YKR050W	0.877412	1.19653	1.06583	1.26659	1.88777	1.81481	1.5558	0.924765	0.61017	0.346413	0.405251	0.782741	0.850746	1.16818	1.2833	0.609589	0.670011	1.20408	1.22144	0.854212	0.512	0.856849	0.736051	0.763654	0.592186	1.28876	1.25	1.24645	1.28202	1.55777	1.25357	1.00989	0.969231	0.472441	0.746208	0.907676
YKR051W	1.34166	1.66705	1.78434	1.78515	1.96857	1.64924	1.5688	1.01776	0.550847	0.980942	0.738584	0.909645	0.997704	1.43864	1.15124	0.691781	1.48718	1.14898	1.55308	0.88013	0.706286	1.14212	0.879828	0.730884	0.985348	1.86391	1.76244	1.66633	1.35537	1.70168	1.40615	0.778739	1.15495	0.581693	0.92821	0.911826
YKR052C	1.94552	1.37457	0.99773	1.28234	1.55331	1.2854	1.19177	0.589342	0.742131	1.04933	0.976027	1.25888	1.77382	1.43977	0.767494	0.770548	0.945374	1.28673	1.15571	0.587473	1.31886	1.24099	1.26717	1.28103	1.49206	1.57041	1.18552	1.2789	1.20971	1.17857	1.07903	0.61063	1.95165	0.904528	1.20222	1.35685
YKR053C	1.27696	1.37803	0.616345	0.739033	0.71156	0.576253	0.689057	0.373041	0.526634	0.659193	0.696347	0.756345	1.26177	1.25	0.485327	0.641553	0.613155	0.378571	0.419616	0.259179	0.569143	0.601442	0.755365	0.717974	0.930403	1.33728	0.861991	0.492901	0.447314	0.567227	0.487377	0.315204	0.598901	0.496063	0.81092	0.873444
YKR054C	6.19296	5.37341	4.48468	4.40945	4.86981	4.65686	5.09967	3.21421	2.9092	3.68722	4.53881	5.20406	6.45235	4.49205	2.58126	3.33219	3.92196	3.41735	4.12336	3.17495	1.92457	4.39856	5.79936	4.77359	5.58364	4.2497	4.6448	3.47465	3.55785	3.65441	2.7146	3.51792	3.20549	3.21752	5.02022	5.78216
YKR055W	2.03746	2.05087	2.16686	2.09224	2.12907	2.14815	2.50054	2.2466	0.835351	1.34305	1.26826	1.32081	2.07807	2.03864	1.58578	2.28653	1.83389	1.74388	2.01618	1.7149	0.953143	1.31308	1.32511	1.5571	1.7619	2.04852	2.5	1.40872	1.82438	1.84979	2.0955	1.21014	1.4044	1.06102	1.31648	1.35892
YKR056W	1.21907	1.08439	1.72985	1.78628	2.61392	2.74292	3.57096	4.05643	8.26392	1.287	1.39384	1.85279	1.50746	0.973864	1.3228	2.13813	1.79933	2.43878	3.02427	8.88661	0.780571	1.33677	1.70923	1.67925	1.66667	1.35621	2.21719	1.6501	2.09504	2.20693	3.05818	12.1867	1.58022	1.17913	2.05966	1.88797
YKR057W	43.2894	29.9665	44.395	52.9415	57.9742	50.5959	55.3944	62.6625	91.6985	75.1895	67.79	65.1949	46.3536	38.2205	51.9503	41.4258	67.6143	45.6735	41.3428	62.6534	73.0537	52.7775	60.3916	50.998	57.8034	38.5799	50.6991	39.8114	52.1364	55.5704	54.1186	87.5414	60.878	48.374	52.6319	49.6598
YKR058W	1.80477	4.8659	3.5857	3.45219	3.96521	3.8878	2.74865	2.2278	0.750605	0.837444	0.894977	0.622335	2.47187	4.69432	3.56321	2.44521	2.93645	3.0102	2.818	0.826134	0.597714	1.15551	0.635193	0.854022	2.07937	4.26154	3.53959	3.37728	3.90186	3.7479	1.79363	0.776267	0.682418	0.92126	0.784631	0.753112
YKR060W	0.368899	0.249711	0.416572	0.431946	0.636364	0.778867	0.862405	1.13689	5.78208	0.698431	0.84589	0.938071	0.32721	0.294318	0.459368	0.571918	0.538462	0.636735	0.84732	3.62959	0.675429	0.750772	0.931331	0.967229	0.355311	0.328994	0.446833	0.610548	0.61157	0.816176	0.548847	6.54883	0.663736	0.734252	0.808898	0.642116
YKR061W	0.582293	0.243931	0.287174	0.223847	0.299663	0.343137	0.413868	0.535005	2.30508	0.647982	0.871005	0.798985	0.405281	0.395455	0.241535	0.19863	0.404682	0.227551	0.34277	1.97516	0.609143	0.657055	0.563305	0.727905	0.393162	0.384615	0.192308	0.207911	0.188017	0.364496	0.158068	3.13844	0.441758	0.67126	0.517695	0.595436
YKR016W	5.29512	2.89249	2.63678	2.11024	1.60382	1.24401	1.52979	1.57262	1.59806	2.98094	2.92009	4.8132	4.13433	3.14886	2.35102	1.11986	0.866221	0.940816	1.26997	1.91577	4.35543	5.03502	4.73498	4.99603	4.51404	3.17633	1.88801	1.37931	1.13946	1.08613	1.06147	1.267	6.13407	3.18898	4.81901	5.28734
YKR017C	0.652667	0.77341	1.07037	0.778403	0.997755	0.771242	0.737811	0.483804	0.46247	0.275785	0.1621	0.428426	0.549943	0.961364	0.707675	0.545662	0.661093	0.772449	0.853387	0.305616	0.317714	0.566426	0.322961	0.435948	0.727717	1.51834	1.02036	0.946248	0.806818	0.845588	0.586169	0.236094	0.502198	0.276575	0.425682	0.502075
YKR018C	3.53235	5.62659	4.92282	6.00338	6.97868	6.61002	6.06067	2.721	1.49516	2.78139	1.74886	2.89036	4.13777	5.41136	3.79458	1.5274	4.69454	4.5051	4.85743	3.2851	1.848	3.70031	3.49571	2.0149	3.20513	4.85207	5.22059	5.18864	4.4938	5.3792	4.63008	2.59456	4.01868	2.10827	3.15773	2.84751
YKR019C	0.402951	0.443931	0.350738	0.420697	0.579125	0.586057	0.702058	0.396029	0.487893	0.294843	0.26484	0.340102	0.415614	0.370455	0.162528	0.333333	0.375697	0.560204	0.695652	0.5054	0.336	0.45829	0.435622	0.410129	0.301587	0.485207	0.427602	0.388438	0.541322	0.560924	0.648738	0.530284	0.435165	0.265748	0.404449	0.394191
YKR020W	0.300795	0.292486	0.300795	0.304837	0.278339	0.295207	0.313109	0.194357	0.246973	0.168161	0.259132	0.250761	0.219288	0.280682	0.1614	0.243151	0.286511	0.295918	0.273003	0.192225	0.181714	0.298661	0.165236	0.138034	0.282051	0.202367	0.303167	0.365112	0.229339	0.29937	0.182217	0.143387	0.207692	0.0826772	0.229525	0.210581
YKR021W	2.7639	2.22312	3.36322	2.7829	3.08305	3.15033	3.45829	3.15674	2.70702	2.06726	2.17808	1.90051	2.76349	2.12614	1.74041	2.49315	3.32219	2.48571	3.46512	2.89093	1.24	2.09372	1.62232	2.17676	2.60562	3.12308	3.14706	2.53854	2.8688	2.88025	2.20527	2.39679	2.36813	1.1624	2.0091	1.97925
YKR022C	0.730988	0.640462	0.419977	0.514061	0.424242	0.746187	0.868906	0.877743	0.745763	0.577354	0.684932	0.932995	0.517796	0.720455	0.439052	0.727169	0.735786	0.791837	0.704752	0.917927	0.235429	0.829042	0.7103	0.901688	0.604396	0.478107	0.60181	0.721095	0.982438	0.940126	0.583974	0.901112	0.567033	0.466535	1	0.802905
YKR023W	0.566402	0.76763	0.61975	0.637795	0.695847	0.665577	0.689057	1.03448	0.700969	0.619955	0.704338	0.795939	0.700344	0.594318	0.494357	0.458904	0.562988	0.732653	0.655207	1.0324	0.315429	0.783728	0.506438	0.670308	0.632479	0.830769	0.644796	0.701826	0.817149	0.65021	0.593853	0.84178	0.472527	0.491142	0.776542	0.621369
YKR024C	0.295119	0.265896	0.603859	0.679415	0.766554	1.0098	1.2481	1.79937	8.34867	0.639013	0.791096	1.03858	0.397245	0.311364	0.503386	0.432648	1	0.861224	1.44692	6.50648	0.507429	0.623069	0.827253	1.05362	0.336996	0.487574	0.642534	0.799189	0.863636	1.07878	0.809001	9.79975	0.406593	0.499016	0.987866	0.78112
YKR025W	0.656073	0.615029	0.759364	0.699663	0.886644	0.87146	1.07259	1.5559	2.82446	0.67713	0.575342	0.739086	0.741676	0.568182	0.664786	0.681507	0.814939	0.773469	1.14762	4.98488	0.595429	0.704428	0.718884	0.988083	0.741148	0.607101	0.773756	0.55071	0.706612	0.763655	1.13831	6.4042	0.563736	0.473425	0.773509	0.600622
YKR026C	0.900114	0.752601	0.937571	1.14511	1.36251	1.25381	1.50488	2.05329	6.10896	2.21637	2.22489	1.81624	0.920781	0.734091	0.981941	1.06507	1.17057	1.10102	1.42568	5.5486	2.10971	2.16787	1.9721	1.9861	0.957265	1.06746	1.0362	1.01623	1.15599	1.18697	1.06257	7.13597	1.58791	1.72343	1.87968	1.40145
YKR027W	0.951192	0.94104	1	0.938133	0.847363	0.837691	0.91441	0.753396	0.497579	0.802691	0.902968	0.888325	1.06544	0.939773	0.890519	0.992009	0.831661	0.659184	0.69363	0.697624	1.23543	1.06282	0.984979	1.02483	0.945055	0.878106	0.978507	0.530426	0.767562	0.703782	0.446762	0.76267	0.873626	0.829724	0.688574	0.870332
YKR028W	3.40636	3.3341	4.6084	4.32396	5.01571	3.84532	4.59155	4.05225	3.49879	3.56951	3.05936	3.03553	3.93915	3.28636	2.28442	5.41324	5.68004	3.39286	3.54601	3.26134	6.66057	3.71885	3.67597	3.81331	4.3895	3.46864	4.60973	2.64807	3.42872	3.26681	2.17014	3.81335	3.84505	2.91831	2.76036	3.16494
YKR029C	1.97276	2.44509	1.60613	2.46907	1.57015	1.7658	2.08776	1.5465	1.97942	1.55493	1.14954	1.49848	1.68772	2.34432	0.749436	2.51142	2.18506	1.87755	1.25581	1.11987	1.87657	1.46138	0.786481	2.13208	1.71673	1.79763	1.65158	1.8499	1.76756	1.55252	0.431394	1.26082	1.85385	1.54626	1.36704	1.40664
YKR030W	2.3496	2.20116	1.56527	2.68954	2.1459	2.55991	2.30444	1.19331	2.62107	1.45067	1.76027	2.43959	1.74168	2.56818	0.975169	2.29338	3.60424	2.24694	1.74014	1.82505	2.82057	2.14624	0.850858	2.08739	1.08791	1.78343	2.34955	2.17748	2.40599	2.50525	0.803513	1.59703	3.39341	2.37008	2.14965	2.13071
YKR031C	4.958	4.97803	3.55846	4.97525	2.19978	5.55447	4.66522	3.60084	2.05085	2.86547	3.40183	3.92487	4.26751	5.14318	2.99774	6.31963	7.00334	4.30714	3.75531	3.33045	4.65029	3.49022	1.97532	3.50844	2.14896	2.97988	4.91516	3.6927	4.78512	4.8813	2.61142	2.42398	4.54505	3.56398	3.46512	3.8029
YKR032W	0.0295119	0.00924856	0.093076	0.0123735	0.0145903	0.0141612	0.028169	0.0188088	0.027845	0.124439	0.0182648	0.0111675	0.0229621	0.0136364	0.0112867	0.076484	0.0356745	0.00918367	0.0141557	0.049676	0.0674286	0.0123584	0.0150215	0.0139027	0.031746	0.0272189	0.0214932	0.0141988	0.0144628	0.0157563	0.0450055	0.00988875	0.0164835	0.00885827	0.0141557	0.0114108
YKR033C	0.144154	0.204624	0.0964813	0.0933633	0.0953984	0.151416	0.101842	0.120167	0.180387	0.17713	0.138128	0.0629442	0.252583	0.175	0.160271	0.23516	0.173913	0.147959	0.100101	0.117711	0.500571	0.123584	0.0525751	0.113208	0.318681	0.256805	0.188914	0.119675	0.178719	0.135504	0.104281	0.154512	0.241758	0.101378	0.11729	0.151452
YKR034W	2.08627	0.374566	0.224745	0.183352	0.26936	0.358388	0.445287	0.938349	1.10896	1.13565	0.799087	0.601015	1.62342	0.342045	0.26298	0.356164	0.496098	0.418367	0.338726	0.563715	5.50743	0.61483	0.444206	0.823237	1.83272	0.418935	0.382353	0.421907	0.441116	0.455882	0.518112	1.70581	3.87473	0.86122	1.09403	1.30913
YKR035W-A	2.6277	1.97803	2.44154	1.77615	1.55219	0.978214	1.10076	1.69592	1.87893	2.1704	3.0742	2.54518	2.52354	2.52955	2.04628	1.33333	2.53958	1.94286	1.40748	1.75486	2.15543	2.05458	1.93991	2.23535	3.41392	3.84852	2.41516	2.03043	2.09401	1.9895	1.9989	1.54883	2.06923	2.11122	2.57331	2.82676
YKR036C	0.654938	0.700578	1.25199	1.04274	1.1358	1.05556	1.33694	1.57994	2.03148	0.674888	1.10274	0.786802	0.807118	0.839773	0.974041	0.968037	1.60758	1.28673	1.2639	1.89525	0.971429	0.92173	0.892704	0.840119	0.986569	1.09941	1.14819	0.872211	1.16116	1.46008	1.81229	1.99135	0.752747	0.900591	0.951466	0.820539
YKR037C	2.042	1.75491	2.23723	1.51631	1.48036	0.932462	1.51029	1.56217	1.6247	1.28812	2.3242	1.80711	1.83123	2.11136	1.86569	1.22032	2.068	1.32143	1.19919	1.31965	1.43886	1.73635	2.07189	1.67229	2.28449	1.85325	1.85633	1.4716	1.50207	1.48529	1.57409	1.12855	1.39011	1.98327	2.00809	1.84958
YKL006C-A	3.31782	2.94682	3.3462	3.30596	3.43659	3.1634	3.27736	3.31243	1.85835	3.07399	2.8516	3.00203	2.26866	3.59773	3.41196	3.11187	3.22297	3.24592	2.70779	3.60151	2.02743	2.54995	1.85837	2.45581	3.05128	3.92899	3.59502	3.83063	4.97107	5.1334	1.72119	3.54512	2.03626	2.40551	2.15268	2.0612
YKL006W	29.4438	16.3619	27.2577	28.3926	27.7565	28.0817	32.0856	36.1076	58.7446	43.1693	37.9612	29.1665	25.5637	19.0716	14.5361	31.5537	38.311	24.5296	26.7017	40.2743	47.2789	28.7188	26.4163	30.9245	33.2625	19.5976	28.1572	20.9229	26.2283	27.9055	17.5554	48.7318	39.1066	25.7549	23.2932	25.2116
YKL005C	1.35755	1.72717	1.34166	1.8009	1.578	1.86819	1.83749	1.35632	1.50484	1.14126	0.769406	0.64467	1.09644	1.90568	0.923251	2.05023	2.932	1.53776	1.55308	1.06587	1.51771	0.84758	0.51824	0.960278	1.14896	1.50769	1.931	1.35294	1.53409	1.39811	0.80022	0.846724	1.30989	0.817913	0.575329	0.779046
YKL004W	3.53689	3.25896	3.01816	3.76715	3.27161	3.83551	3.3857	2.71891	11.7022	2.75897	4.04338	4.48629	3.41906	3.54659	1.96388	3.78995	5.2107	3.17755	3.05157	6.6933	4.16914	3.08548	1.86159	3.49454	2.06593	2.88757	3.84842	2.90162	3.54959	3.69223	2.08013	8.37454	4.75714	3.22933	3.68352	3.74896
YKL003C	12.9035	8.29133	3.00454	5.03037	2.2615	4.52505	3.6208	3.19227	4.22034	10.8823	13.5274	11.532	11.1906	7.77045	3.93228	5.51712	6.44705	4.22857	3.10415	3.58747	7.34514	9.57673	6.96567	9.5283	8.21978	6.49586	6.1267	4.01319	5.56405	4.56723	2.96926	3.09394	10.9264	8.26476	9.48635	9.59544
YKL002W	4.76391	4.87861	1.46311	4.18335	1.71268	3.86601	2.12784	2.08046	1.57748	3.26121	3.93721	2.45787	4.17796	4.45341	2.82731	4.72489	5.09699	3.60204	2.88069	2.61339	3.91543	3.56128	1.83906	3.26912	3.28449	4.17752	4.34842	3.05984	4.12913	3.77626	2.809	2.53028	5.51209	3.05512	2.83519	3.10062
YKL001C	12.9432	3.07861	4.00795	3.70754	3.43434	4.16231	4.28927	8.51411	20.8487	14.9798	26.218	16.0437	10.2434	2.99091	5.43792	6.08219	6.85173	5.60102	4.17594	13.1728	30.1737	12.6447	12.927	16.3635	12.3504	3.3716	6.72398	5.23124	4.87397	5.56093	3.92536	26.3436	19.1989	15.5994	16.9555	14.7376
YKR001C	2.43587	3.1815	3.13053	2.17323	2.42088	2.48911	2.08017	2.0209	1.61259	1.73655	2.69521	2.10355	2.65557	2.93409	2.63544	2.02968	2.41583	2.43265	1.7998	1.62311	2.94857	2.30072	2.49142	2.40417	2.93773	2.81657	2.77262	2.6785	2.36983	2.31408	2.23052	2.07046	2.74725	2.80413	3.07887	2.83714
YKR002W	3.86833	4.44046	5.13848	3.09561	3.21998	2.37146	2.49079	3.03762	3.0569	3.15359	4.00228	2.94822	3.79793	4.61818	3.93454	2.79338	3.78038	2.33163	2.56825	2.53672	3.62971	3.41401	3.37017	2.6137	4.72772	5.87574	3.88122	2.74239	2.89669	3.02731	3.60483	2.54264	3.47033	3.34449	3.53893	3.47407
YKR003W	1.51759	1.49595	1.82406	1.1901	1.422	0.753813	0.795233	1.10345	0.198547	0.752242	1.34018	1.08832	1.32721	1.68182	1.1456	0.924658	1.29097	1.1898	0.797776	0.75486	1.04686	1.20288	1.06223	1.14896	1.4127	2.06627	1.28167	1.16329	1.22107	1.15126	1.12623	0.457355	1.04725	1.31102	1.2639	1.17116
YKR004C	1.77412	1.08671	1.44608	1.38695	1.23569	0.87037	1.07367	1.05434	0.567797	0.476457	1.62329	2.20102	1.71068	1.38295	1.41535	1.05708	1.48941	1.08469	0.778564	0.977322	0.56	1.21936	1.99249	1.70506	1.13553	1.1716	1.31222	1.23225	1.37707	1.19433	1.24259	1.02101	0.484615	1.61713	2.25885	1.81224
YKR005C	0.660613	0.766474	0.648127	0.656918	0.506173	0.374728	0.692308	0.679206	0.369249	0.399103	0.671233	0.464975	0.766935	0.720455	0.63544	0.608447	0.857302	0.566326	0.546006	0.366091	0.379429	0.534501	0.516094	0.460775	0.581197	0.75858	0.676471	0.574037	0.506198	0.736345	0.582876	0.359703	0.432967	0.470472	0.456016	0.490664
YKR006C	8.57662	5.35607	2.65721	2.4162	2.05387	1.53704	2.04659	2.0721	1.44068	4.44395	9.37785	7.00812	9.32147	4.93977	2.57449	1.85845	1.99666	1.73469	1.69363	1.85745	3.64114	7.26571	8.10837	7.33366	9.62149	4.11243	2.44344	1.51927	1.7562	1.85714	2.07903	1.53399	4.07692	5.92323	7.24166	7.9917
YKR007W	2.91941	1.89249	2.93076	2.83352	2.86869	2.7963	3.27627	2.45977	2.65617	3.98206	3.32763	2.45888	2.51665	2.07273	2.62754	2.28311	3.97213	2.54286	2.45197	1.9622	4.44457	3.35633	3.01395	3.03575	2.81563	3.68284	3.51584	2.55477	2.82335	2.76681	3.58617	1.83436	3.87473	2.36516	2.60465	2.48651
YKR008W	0.887628	0.937572	0.835414	0.847019	0.740741	0.673203	0.605634	0.510972	0.993947	0.548206	0.850457	0.772589	0.723307	0.971591	0.637698	0.442922	0.720178	0.657143	0.577351	0.806695	0.746286	0.722966	1.00215	0.867925	0.934066	0.880473	0.754525	0.748479	0.67562	0.579832	0.623491	0.955501	0.651648	0.854331	0.808898	0.772822
YKR009C	23.9909	48.5491	41.1952	34.8751	34.4714	28.5392	28.2091	21.3584	4.64649	0.447309	0.85274	1.92183	24.0643	49.9977	35.1524	23.6667	25.7168	23.5224	21.3751	14.0853	0.739429	0.643666	1.5633	3.69712	29.3053	29.6142	35.7681	23.855	24.5341	23.5305	24.4665	10.3041	0.812088	0.759843	1.72093	3.63071
YKR010C	0.969353	0.757225	0.828604	0.911136	0.795735	0.733115	0.977248	0.827586	1.40315	0.695067	1.08562	1.39188	1.00804	0.920455	0.814898	0.625571	0.811594	0.768367	0.728008	0.739741	0.913143	1.04016	1.5397	1.15492	1.27106	0.727811	0.99095	0.591278	0.799587	0.752101	0.774973	0.834363	0.756044	0.948819	1.03438	1.14315
YKR011C	4.49262	3.98035	3.13621	3.13836	2.59484	2.53268	2.76706	2.90178	0.83293	2.83408	2.8516	3.23756	3.2411	4.07159	2.90858	1.83219	3.06354	2.46633	2.60061	1.40065	5.29143	3.4068	3.19528	2.51837	3.65201	4.0355	3.80995	1.93813	2.42045	2.45588	2.69704	0.934487	3.20989	3.24508	3.05865	3.32158
YKR012C	0.604994	0.579191	0.416572	0.512936	0.555556	0.593682	0.696641	0.717868	0.234867	0.245516	0.326484	0.364467	0.250287	0.55	0.284424	0.371005	0.768116	0.569388	0.694641	0.491361	0.492571	0.500515	0.296137	0.349553	0.765568	0.630769	0.776018	0.489858	0.609504	0.733193	0.834248	0.411619	0.415385	0.416339	0.346815	0.391079
YKR013W	3.46084	0.724855	0.329171	0.291339	0.349046	0.230937	0.411701	0.54023	0.955206	11.7377	4.48973	6.34924	2.86567	0.697727	0.387133	0.146119	0.272018	0.208163	0.349848	0.718143	2.02857	11.8311	7.57725	5.14201	2.99023	0.526627	0.29638	0.266734	0.232438	0.285714	0.312843	0.552534	5	6.76968	6.98686	5.49792
YKR014C	4.75709	7.31561	5.6731	7.12823	7.3064	6.2963	5.87432	4.97283	3.00363	3.07511	3.10274	3.65482	4.95408	7.2	6.61851	5.47717	4.92419	5.25816	5.17088	3.7419	3.78514	4.05046	3.62661	3.25323	4.52503	5.57396	7.27262	5.67241	5.15289	6.14391	6.08562	3.12855	5.13516	3.44291	3.38119	3.90041
YKR015C	0.00567537	0.00231214	0.00340522	0.00337458	0.0179574	0.00762527	0.00541712	0.00417973	0.00363196	0.00672646	0.00342466	0.0142132	0.0264064	0.00454546	0.00451467	0.00342466	0.0267559	0.00204082	0.00202225	0.00215983	0.0594286	0.0030896	0.00429184	0.00595829	0.0525031	0.0035503	0.00339367	0.0030426	0.00206612	0.0241597	0.00768386	0.00123609	0.0307692	0.0246063	0.0131446	0.00829875
YKL028W	1.78888	2.00231	2.42906	2.24409	2.0303	1.22004	1.91874	2.00418	2.77845	1.71861	2.06279	1.73198	1.93456	2.425	2.29007	1.65868	2.5864	1.86531	1.72902	2.84125	2.72229	1.61792	1.94206	1.89275	2.24298	2.37041	2.26018	1.6714	1.77996	1.7479	2.3787	2.70087	2.16923	1.84449	1.97978	1.92324
YKL027W	1.19296	1.30405	1.44722	1.16985	0.923681	0.395425	0.842904	1.09613	3.87167	0.804933	1.48973	1.74721	1.12055	1.60114	1.77765	0.815069	0.908584	0.884694	0.844287	4.5378	1.17714	1.09475	1.55794	1.29593	0.943834	1.36095	1.53167	1.02333	0.878099	0.989496	0.982437	4.40297	1.01758	1.22736	1.55409	1.37967
YKL026C	8.58229	20.4624	20.4438	18.4274	14.514	13.1656	18.8483	14.9154	2.85835	3.67937	4.97603	3.01117	9.22159	19.308	16.1558	17.0616	23.6856	12.8592	15.3539	7.18035	4.06743	4.08239	2.53112	2.87289	13.9744	20.4604	23.0928	11.6471	16.0248	15.9128	17.674	4.39184	3.42967	2.85827	2.71587	4.01556
YKL025C	5.14983	4.5526	6.49489	4.84589	3.30864	5.03268	5.5948	5.28736	3.69492	4.53924	5.24315	3.27716	5.21929	3.66364	3.0079	3.60274	7.52062	3.17959	5.03438	3.446	3.96229	4.52111	3.19528	3.42602	6.29548	6.39645	6.50792	2.97667	4.52066	4.69643	6.02744	2.11001	3.49011	3.13681	3.37917	4.59129
YKL024C	7.6924	4.64162	4.03859	3.56018	2.87654	3.90523	5.51571	6.93417	29.6344	11.4686	9.04566	5.49239	7.49139	3.50114	2.72686	3.58448	5.22854	2.65	4.46411	17.2624	19.8617	7.22451	6.06116	5.99305	9.46764	5.80355	4.41516	1.79513	2.86157	3.11345	5.87596	19.136	9.67033	4.19291	5.7179	6.54253
YKL023W	2.60386	2.2659	3.82179	2.3622	1.8945	3.01198	3.73348	2.72205	0.754237	1.33408	1.16438	0.851777	2.57405	1.98295	2.07111	2.16895	2.91304	1.69796	2.97371	1.33261	1.72457	1.35221	1.05365	1.11817	2.59219	2.17988	3.21493	1.18357	1.74174	2.2458	3.29857	0.622991	1.13846	0.909449	0.951466	1.2168
YKL022C	2.86606	1.94913	3.35074	2.64117	1.81481	2.53595	3.28277	3.06792	2.91162	2.1648	2.08448	1.52183	2.55913	1.62841	2.07788	2.10502	3.04794	1.60612	3.14459	2.2473	2.64914	2.17611	1.67918	1.5422	2.79121	2.48639	3.5	1.48479	1.93388	1.95273	3.09989	1.45612	1.45824	1.40748	1.48635	1.73755
YKL021C	0.713961	0.576879	0.492622	0.752531	0.860831	0.58061	0.92416	0.987461	4.86562	0.899103	0.52968	1.12995	0.561424	0.546591	0.711061	0.343607	0.733556	0.72449	0.804853	2.46328	1.888	0.883625	1.05365	0.79146	0.616606	0.455621	0.582579	0.675456	0.645661	0.776261	0.918771	4.38566	0.806593	0.900591	1.11122	1.14938
YKL020C	4.01589	5.61734	4.07378	5.76828	5.05275	5.20697	5.24919	3.97701	3.64044	1.8778	2.50799	3.25076	2.83812	5.38523	5.13883	3.20091	4.83389	3.52959	4.8908	3.08531	2.69486	3.55304	3.04077	2.857	3.49695	4.60592	5.79864	5.25659	5.00723	4.17857	4.60593	2.9864	3.12857	2.82283	3.05966	3.36929
YKL019W	2.69921	2.49017	1.84677	2.44207	2.53311	2.38671	2.4247	2.48067	2.33172	2.42601	1.61758	2.22538	2.64524	2.82159	2.15576	1.76484	2.14604	1.79286	2.0819	2.32829	3.33371	2.74665	2.54292	2.39126	3.18803	2.20355	2.29412	1.73327	1.81302	1.99895	2.42371	2.74413	2.92418	2.26083	2.28311	2.38071
YKL018W	1.63337	1.67514	1.45176	1.45107	1.67116	1.42266	1.013	1.43783	1.90194	0.928251	0.746575	1.81015	0.985075	1.58182	1.43905	0.866438	0.972129	1.17755	1.29828	2.19006	1.56571	1.49743	1.35515	1.53724	1.27717	1.25562	1.59389	1.45842	1.10434	1.40336	1.48299	2.68356	1.67802	1.6752	1.91304	1.5529
YKL017C	1.65267	1.11792	1.20772	1.22947	1.26599	1.18845	1.43554	1.07941	0.784504	0.778027	1.15183	1.68325	2.9977	1.31818	1.41874	1.04452	0.720178	1.20816	1.31041	1.31857	1.30629	1.9207	1.88841	1.67031	1.19292	1.05562	1.24095	1.21907	1.17769	0.97479	1.33589	1.07169	1.4978	1.54921	1.80789	1.69917
YKL016C	13.4938	12.4925	13.025	12.0427	10.2278	9.58606	9.09426	6.11285	4.60533	6.55942	8.50342	12.0426	9.4845	13.8602	12.3217	7.86758	6.79599	6.70714	8.86249	7.51404	7.48229	11.2132	11.2725	11.3565	11.2442	13.4118	12.2285	10.3854	8.57851	8.49685	5.53128	5.82942	12.8934	7.83858	12.6047	12.3423
YKL015W	1.47106	2.99191	3.64586	2.95613	3.3367	3.21351	3.55796	2.09195	1.61138	0.960762	0.968037	1.50761	1.79334	3.16477	2.77652	1.66895	2.38573	2.74592	3.38827	2.48704	1.07771	1.46756	1.41309	1.33168	1.68132	3.63669	3.33937	2.58722	2.2593	3.25945	2.68606	2.03337	1.59451	0.898622	1.56825	1.5778
YKL014C	1.28036	0.255491	0.644722	0.726659	0.909091	0.922658	1.17551	0.579937	9.23245	1.26906	1.38242	2.6132	0.83008	0.343182	0.536117	0.303653	0.798216	1.12245	1.46714	3.29266	1.48686	1.5036	2.05043	2.22542	1.1514	0.364497	0.736425	1.09331	1.09814	1.4895	1.22942	5.7911	1.43626	0.92815	2.43984	2.40353
YKL013C	5.84223	6.15376	6.07037	6.52868	6.25253	5.40741	5.47562	2.10658	2.23487	4.30045	4.71119	5.21218	4.19977	7.26477	2.94244	2.15183	5.24749	4.99082	5.49747	4.04536	2.17486	5.26468	5.21996	4.72691	4.32357	8.41657	6.8914	6.54564	5.98244	6.93592	4.35016	3.32509	4.77802	2.7372	5.32659	4.63174
YKL012W	1.2168	1.00694	0.76277	1.16085	1.47026	1.28649	1.26761	0.810867	1.16949	0.951794	1.04452	0.923858	0.870264	1.15909	0.616253	0.614155	1.19621	1.24388	1.20728	1.18143	0.68	0.899073	1.08798	0.794439	0.733822	0.739645	1.02489	1.15213	1.11157	1.45903	0.839737	1.25093	0.983517	0.595472	1.27806	0.835062
YKL011C	0.625426	0.52948	0.544835	0.426322	0.450056	0.392157	0.375948	0.369906	0.256659	0.319507	0.458904	0.736041	0.477612	0.639773	0.267494	0.25	0.416945	0.386735	0.36906	0.342333	0.110857	0.478888	0.390558	0.614697	0.357753	0.55503	0.421946	0.596349	0.529959	0.67437	0.268935	0.447466	0.28022	0.25	0.751264	0.672199
YKL010C	4.52667	4.03699	3.84563	4.73116	4.38047	5.11547	5.26002	5.28945	3.77724	4.10202	3.8379	4.04061	5.13662	3.75909	3.20203	4.25913	4.29208	4.07551	4.97573	4.03888	1.73829	3.94748	3.22318	4.06653	3.61783	3.07692	4.45815	4.54767	4.9969	5.24685	4.0966	3.77874	3.23187	1.9813	3.84024	3.6888
YKL009W	0.975028	0.706358	1.72304	1.77165	2.3367	2.31046	3.25135	6.27482	20.4964	3.20292	3.2089	4.44568	1.1504	0.998864	1.24831	1.26712	2.15496	2.36735	3.4186	15.7678	1.62857	2.34295	2.90558	3.22939	1.40537	1.05089	1.80769	1.79716	2.29752	2.98845	3.34907	21.2311	1.5989	1.30118	3.81901	2.85477
YKL008C	0.975028	0.997688	1.31555	1.78403	1.74411	1.74401	1.42904	1.31975	2.34019	0.921525	1.43265	1.17056	0.924225	1.05909	1.21558	0.795662	1.71795	1.41429	1.49242	2.10691	0.587429	1.17302	1.05901	1.12512	1.00244	1.19882	1.47738	1.82049	1.69628	1.71954	0.670692	2.86279	0.775824	0.610236	1.03134	0.747925
YKL007W	5.14869	4.79306	5.43814	5.51744	6.62963	5.73312	5.92308	5.78683	1.27845	6.42713	6.1016	5.28629	5.74627	4.62045	5.04402	4.63584	4.86957	4.93469	5.38827	5.27538	3.94514	5.63543	4.49893	5.12215	6.62027	4.72071	5.40272	4.30629	5.07851	5.31513	4.92426	4.06922	5.24066	4.16339	4.05359	4.42635
YKL051W	1.40182	2.04624	1.90692	2.45332	2.45118	2.42157	2.16685	2.15883	2.79177	0.461883	0.672374	0.917767	1.55109	1.79659	2.2833	1.83219	1.55518	1.72143	1.96562	1.76026	1.416	1.12461	0.927039	0.82721	1.22589	1.17988	2.57353	1.37221	1.49897	1.50945	1.93414	1.62917	1.46154	0.751969	0.961577	1.03734
YKL050C	0.23723	0.435838	0.402951	0.512936	0.81706	0.810458	0.899242	0.768025	0.260291	0.131166	0.097032	0.220305	0.347876	0.4	0.36456	0.578767	0.394649	0.711224	0.707786	0.437365	0.139429	0.178167	0.162017	0.124131	0.19536	0.370414	0.419683	0.551724	0.654959	0.60084	0.851811	0.264524	0.163736	0.179134	0.184024	0.197095
YKL049C	1.55392	1.44046	1.55051	1.63667	1.57912	1.56754	1.78548	1.49425	1.48547	0.91704	1.26712	2.32183	1.74053	1.94886	2.05418	1.76027	1.068	1.57959	1.7452	2.12311	1.34629	1.92482	2.11803	1.86693	1.78266	1.49112	1.81109	1.61765	1.67355	1.86345	1.53568	2.08529	1.4967	1.72441	1.85541	1.85166
YKL048C	0.523269	0.460116	0.651532	0.529809	0.599327	0.544662	0.483207	0.412748	1.01332	0.307175	0.416667	0.93401	0.533869	0.555682	0.426637	0.179224	0.389075	0.541837	0.616785	0.914687	0.405714	0.738414	0.9603	0.769613	0.452991	0.607101	0.519231	0.564909	0.42562	0.516807	0.525796	1.08035	0.641758	0.574803	1.00202	0.753112
YKL047W	1.03292	1.36879	0.937571	1.15636	1.38945	1.07081	1.1701	0.340648	0.969734	0.436099	0.664384	0.922843	0.729047	0.970455	0.725734	0.280822	0.721293	0.914286	1.02224	0.735421	1.03886	0.815654	1.00966	0.903674	0.648352	1.24497	0.952489	0.94929	0.722107	0.808824	0.574094	0.896168	0.961538	0.706693	0.957533	0.871369
YKL046C	6.02838	3.93179	4.14869	4.53768	4.15488	4.13181	4.34128	2.65831	5.99153	7.3722	5.67808	5.91472	5.82204	4.52386	1.75056	2.16324	3.00892	3.06531	3.82508	4.81102	5.152	6.64676	5.97961	4.96326	4.24786	4.93846	4.68891	3.42292	3.26033	3.7563	3.66411	5.28801	6.24835	4.10039	5.99595	5.3195
YKL045W	2.18048	0.812717	1.14188	0.854893	1.00337	0.816993	0.956663	0.804598	0.915254	5.1065	2.88927	1.92386	1.9116	1.13182	0.600451	0.584475	0.917503	0.764286	1.09505	1.2905	2.20343	4.00824	2.16845	1.74081	2.17705	1.2568	1.28959	0.71501	0.737603	0.846639	0.858397	0.907293	2.81758	2.09744	2.3003	1.75104
YKL044W	2.56981	4.16994	4.29171	4.29134	3.59484	2.89978	2.71939	1.71473	1.88378	2.58184	2.01712	2.48223	3.43858	3.7125	2.76524	2.23516	3.04905	2.02143	1.97877	0.909287	1.54971	3.10299	3.01073	3.17875	1.8254	3.41538	4.34842	3.20994	3.08781	2.98004	1.236	1.20766	2.35934	1.43307	2.7907	2.62863
YKL043W	6.13621	8.4	7.6765	8.25984	7.37598	6.95316	6.09859	4.25601	5.03148	6.11323	6.19064	6.06091	5.79564	6.775	5.54628	6.24543	4.79376	4.98775	4.57331	2.90929	4.42629	6.44902	6.87446	7.49255	4.27961	6.18698	7.09163	5.21095	5.65186	4.97479	4.31394	3.00371	6.43407	3.92028	5.64307	6.30083
YKL042W	0.584563	0.524855	0.566402	0.348706	0.464646	0.337691	0.470206	0.526646	0.440678	0.933857	0.791096	0.675127	0.656716	0.620455	0.454853	0.308219	0.365663	0.308163	0.312437	0.484881	0.281143	1.05355	0.809013	0.540218	0.518926	0.431953	0.355204	0.369168	0.323347	0.407563	0.244786	0.375773	0.601099	0.305118	0.815976	0.695021
YKL041W	2.83428	2.12486	1.79796	2.29246	2.50505	2.50654	2.93499	2.6489	2.75061	2.72646	2.71005	2.64365	2.8209	2.30682	2.3465	1.56621	2.60201	2.44592	2.45096	3.0324	1.46286	2.65191	2.15665	2.57299	2.7094	2.18698	2.69683	2.22414	2.75517	2.62605	2.02086	2.88381	2.43626	1.81594	2.35794	1.92531
YKL040C	3.45062	3.0104	3.40409	3.08886	3.12233	2.83442	3.48321	3.40857	3.16949	3.18386	2.94749	2.80305	3.09759	3.69205	3.22912	3.121	3.10925	2.71837	2.97068	3.28834	2.38514	2.85067	2.1309	2.66931	4.12454	4.06746	3.47285	2.7211	3.34091	3.25315	2.09221	3.33993	2.23187	1.68898	2.08797	1.80913
YKL039W	5.24631	4.91561	5.03405	4.68954	4.69248	4.24837	4.71614	4.14629	3.52906	4.98879	4.98174	3.78376	5.40184	4.59773	3.95147	4.2911	3.37681	3.2602	3.72295	3.05724	6.416	5.14727	4.32511	4.72095	5.43223	4.73846	4.09276	3.10751	3.40496	3.38761	2.51262	3.44623	5.3011	3.34547	3.01314	3.26556
YKL038W	3.2849	4.2578	3.84336	4.26772	4.2312	4.14161	4.66305	3.62173	1.82446	2.86547	2.4395	1.87614	3.81401	3.92727	2.93567	5.26712	5.26867	3.12959	3.33165	2.8067	4.94057	2.89083	2.44206	2.74876	3.51404	4.69586	4.53281	2.33164	3.51343	2.71954	2.58397	2.41533	3.77473	2.03543	1.70374	2.0778
YKL037W	0.165721	0.198844	0.190692	0.224972	0.402918	0.189542	0.310943	0.178683	0.11138	0.153587	0.159817	0.102538	0.323766	0.243182	0.291196	0.334475	0.109253	0.0459184	0.247725	0.0701944	0.272	0.0587024	0.143777	0.0635551	0.336996	0.350296	0.0791855	0.18357	0.203512	0.201681	0.064764	0.0482077	0.212088	0.0285433	0.0485339	0.0892116
YKL036C	0.0181612	0.00924856	0.0556186	0.0134983	0.010101	0.00980392	0.0162514	0.0135841	0.0108959	0.00784753	0.0148402	0.0294416	0.0482204	0.0693182	0.0158014	0.0194064	0.0122631	0.00408163	0.00505561	0.0075594	0.0102857	0.0144181	0.00643777	0.0436941	0.118437	0.016568	0.0237557	0.010142	0.0123967	0.0283613	0.00439078	0.00988875	0.032967	0.00688976	0.0171891	0.00829875
YKL035W	17.0341	18.9272	12.9614	13.261	10.7149	13.3246	10.4106	7.59039	2.17918	7.84417	9.74886	7.96142	15.1757	17.6477	7.66253	13.8059	17.1594	9.51122	9.00303	5.20842	9.17486	9.14727	5.54828	8.01986	10.0379	16.5574	12.6957	8.98276	10.53	10.8971	7.54995	2.99011	12.9571	8.89272	6.82811	8.38589
YKL034W	4.94098	5.58382	3.32236	4.72553	2.09428	5.24837	4.3857	2.78474	1.15012	3.29372	3.45662	2.79289	4.25718	4.45	2.64447	5.28082	6.28205	3.79694	3.55814	2.16091	4.05829	3.25026	1.64807	3.2433	3.6398	5.10769	5.36991	3.39655	4.57748	4.09349	3.47969	0.960445	4.45714	2.47736	2.27705	2.81328
YKL033W	0.708286	0.445087	0.283768	0.670416	0.478114	0.78976	0.64247	0.69279	1.1586	0.63565	0.78653	0.661929	0.645235	0.388636	0.299097	0.777397	0.964326	0.753061	0.743175	0.735421	0.570286	0.745623	0.447425	0.75571	0.420024	0.446154	0.613122	0.520284	0.789256	0.905462	0.770582	0.803461	0.715385	0.633858	0.653185	0.695021
YKL032C	4.53235	9.45202	8.67991	5.46907	4.53311	5.19063	3.41278	3.2069	4.43462	2.11211	4.84932	3.13299	5.54879	8.64432	7.89391	6.86416	5.47269	4.74286	3.01618	2.54968	4.88229	3.1586	3.40451	4.6425	5.46154	8.32426	9.05543	4.56897	4.35331	3.54622	3.11087	3.2707	3.83517	3.07087	4.28109	4.30705
YKL031W	0.399546	0.372254	0.138479	0.142857	0.0662177	0.218954	0.250271	0.182863	0.094431	0.113229	0.308219	0.256853	0.353617	0.214773	0.281038	0.0719178	0.0758082	0.0673469	0.111223	0.0572354	0.436571	0.274974	0.493562	0.193644	0.29304	0.087574	0.0622172	0.174442	0.100207	0.0756303	0.18112	0.150803	0.246154	0.281496	0.270981	0.344398
YKL030W	0.0295119	0.0277457	0.0578888	0.0337458	0.0415264	0.0206972	0.0140845	0.0606061	0.369249	0.0470852	0.0353881	0.0243655	0.0149254	0.0306818	0.03386	0.0262557	0.0178372	0.0142857	0.0171891	0.259179	0.133714	0.0175077	0.0193133	0.019861	0.032967	0.0343195	0.0180995	0.035497	0.0516529	0.0273109	0.0274424	0.386897	0.0241758	0.0167323	0.0535895	0.0165975
YKL029C	1.62543	1.55838	1.9773	1.45332	1.63636	1.78105	3.38028	6.31348	34.9588	2.79484	2.94635	2.96751	2.46843	1.50909	1.83634	1.49886	2.25641	1.73571	2.98787	27.1274	8.43086	2.39341	3.41416	3.42999	2.59829	2.33609	1.92421	1.23225	1.58678	2.04517	4.60703	40.0556	3.05934	2.01476	3.05763	2.90768
YKL072W	0.248581	0.0589595	0.170261	0.187852	0.26936	0.264706	0.424702	0.478579	0.657385	0.255605	0.278539	0.257868	0.315729	0.136364	0.125282	0.131279	0.243032	0.276531	0.391304	0.589633	0.204571	0.336766	0.219957	0.190665	0.188034	0.136095	0.170814	0.151116	0.244835	0.338235	0.254665	0.68356	0.242857	0.145669	0.192113	0.231328
YKL071W	0.431328	0.452023	0.381385	0.728909	0.590348	0.805011	1.16468	0.920585	0.639225	0.37444	0.254566	0.352284	0.593571	0.509091	0.468397	0.493151	0.471572	0.469388	0.653185	1.42333	0.246857	0.390319	0.337983	0.396226	0.440781	0.440237	0.364253	0.568966	0.60124	0.859244	0.649835	1.84054	0.338462	0.394685	0.289181	0.311203
YKL070W	0.194098	0.23815	0.355278	0.172103	0.231201	0.232026	0.248104	0.211076	0.261501	0.184978	0.186073	0.174619	0.238806	0.211364	0.165914	0.254566	0.287625	0.185714	0.186046	0.186825	0.0891429	0.120494	0.114807	0.11718	0.167277	0.138462	0.220588	0.159229	0.172521	0.242647	0.158068	0.270705	0.171429	0.104331	0.104146	0.108921
YKL069W	7.03632	5.56763	6.01816	7.63442	8.15264	7.91721	8.94691	7.85266	4.53511	4.90359	8.77626	7.9269	6.77268	5.125	5.86569	4.76484	8.31327	6.97143	7.68554	7.93413	2.98171	5.37899	7.33262	6.88779	7.0464	5.47692	7.48869	6.37221	8.15909	8.07668	5.3348	8.0309	3.72637	3.28543	7.07786	6.07469
YKL068W	1.94325	1.22081	1.61748	1.74916	1.88328	1.84641	2.2026	2.4441	4.24092	1.51233	2.07306	2.21726	2.19977	1.34318	1.73476	1.4863	1.30323	1.42755	2.04954	4.5432	1.072	2.05046	2.16094	2.571	1.82906	1.19882	1.75792	1.49189	1.93079	1.91912	1.27552	5.85909	1.16813	1.15059	2.07179	2.05394
YKL067W	29.6731	23.9168	19.7355	20.9044	17.0763	14.8519	16.9751	15.2675	4.69128	26.6256	32.4304	24.5624	28.6028	25.5693	17.3194	20.4897	18.0814	12.0184	12.9221	6.38229	22.72	23.3955	24.3466	21.8431	33.746	25.5337	20.2534	14.5771	15.3388	14.251	7.91438	4.37948	20.8747	15.1339	17.6016	18.7054
YKL066W	1.61407	1.16763	1.14529	1.01462	1.19529	0.875817	1.45612	0.593521	0.750605	1.30157	1.57534	0.93198	1.21125	1.16591	0.958239	1.47945	1.06355	0.687755	0.806876	0.462203	1.56914	1.13285	0.947425	1.08739	1.56899	1.85207	1.42647	0.865112	0.98657	1.11555	0.668496	0.386897	1.16154	0.687992	0.731041	1.01867
YKL065C	11.3553	15.326	13.0341	16.0652	16.2817	13.0131	14.1972	11.6343	4.22397	8.30269	9.57078	9.31269	11.5098	16.5216	7.54176	17.2374	20.2341	12.4224	11.9009	7.49028	7.896	7.79609	7.24785	7.70209	12.1245	15.4095	16.4604	11.7414	15.7087	13.8109	8.4281	5.73424	7.79011	5.67913	4.99393	6.76763
YKL064W	5.52894	5.80462	5.34166	5.75366	5.41302	5.04139	5.88299	4.9185	4.523	4.78027	4.5879	3.88325	5.33869	5.50227	3.00677	6.78539	9.05463	4.52653	4.51769	3.57235	4.00343	3.71988	2.04614	3.53525	5.50916	5.82485	6.72511	4.30832	5.31612	5.10714	2.92426	2.96168	5.02857	2.89173	2.67139	3.65768
YKL063C	2.64359	2.4	2.12259	2.28009	1.92368	2.44009	2.40628	3.17032	4.63317	2.93722	3.53425	2.20508	2.24455	2.72386	1.53725	3.05251	3.86288	1.95306	2.11931	5.33693	2.50171	2.4171	1.27361	2.13505	1.83516	3.50178	2.78507	1.63793	2.09917	2.3624	1.8101	3.42274	3.64725	1.89075	1.7725	2.12759
YKL062W	2.14983	1.71908	1.66969	2.32958	1.20988	2.26471	1.63922	1.54963	1.15981	0.892377	1.30708	1.24873	2.61079	1.89091	1.23476	2.67808	3.18729	1.81327	1.7452	1.82937	1.17943	1.08033	0.815451	1.55611	1.70208	2.31598	2.51244	1.35091	1.81921	1.95063	1.49067	0.857849	1.44066	0.886811	1.06471	1.49274
YKL061W	0.429058	0.983815	0.206583	0.84027	0.160494	0.589325	0.218852	0.306165	0.409201	0.390135	0.659817	0.761421	0.62457	0.443182	0.28781	0.883562	0.981048	0.621429	0.487361	0.419006	0.196571	0.38826	0.149142	0.387289	0.346764	0.889941	0.783937	0.696755	0.866736	0.837185	0.19978	0.257108	0.548352	0.531496	0.461072	0.747925
YKL060C	48.4926	59.7052	42.1941	40.8954	41.5387	50.8115	45.2189	56.6186	57.2688	33.7915	59.1324	36.1503	50.4501	47.2114	48.6524	62.3311	62.4928	44.102	38.1577	36.1242	52.6789	31.4408	34.2607	35.3982	48.0159	47.1799	57.7127	39.7911	43.124	44.7069	34.27	52.576	42.2011	34.2146	36.9141	37.0124
YKL059C	1.72077	2.14335	3.06697	1.51294	2.00112	2.44989	2.55038	3.3302	3.61501	2.33632	3.28425	1.95228	2.70149	1.59205	1.84086	2.23059	2.35897	2.08571	2.19009	2.4622	2.59314	1.47683	3.49571	1.90367	2.27595	2.54911	2.29299	1.25051	1.5093	1.54097	1.77607	1.96663	1.8044	2.25295	2.32963	2.25104
YKL058W	4.23042	4.75144	5.45062	4.91901	4.67116	3.89434	3.33044	3.70324	3.62954	4.287	6.19635	5.07817	4.07348	5.07273	4.91535	3.98973	5.93088	4.1949	2.95753	2.78294	5.21829	4.39238	4.90236	4.36842	5.70452	7.88166	5.75113	5.26876	5.41529	5.17542	3.78815	3.15204	4.64506	4.49114	5.30435	5.2168
YKL057C	2.52327	2.82428	4.54143	3.13948	2.73064	1.88889	1.98808	2.34065	2.33414	1.3352	3.12443	3.06497	2.43628	3.85	3.54628	2.44749	3.75251	2.50918	1.9636	2.11555	1.56229	2.1102	2.63412	2.05462	3.2381	4.49586	3.83484	3.22921	3.44835	3.19013	2.90231	2.42522	1.42747	2.70866	3.45197	3.19191
YKL056C	36.4347	14.4913	19.5471	24.5174	27.1515	22.8344	29.4193	37.8715	62.632	42.1166	44.3493	39.8843	33.6762	19.7045	18.5203	20.5822	37.9231	26.2418	25.364	47.2268	62.1646	31.0978	37.3305	31.9106	43.0024	20.5775	20.1561	23.283	30.8905	34.6754	36.6959	55.6588	43.0253	31.8484	37.8463	37.2448
YKL055C	0.577753	0.389595	0.527809	0.592801	0.791246	0.56427	0.80065	0.77325	0.625908	0.279148	0.378995	0.325888	0.442021	0.463636	0.569977	0.598174	0.634337	0.554082	0.689585	1.20626	0.348571	0.315139	0.309013	0.34856	0.587302	0.575148	0.662896	0.496957	0.666322	0.780462	0.755214	0.966625	0.292308	0.30315	0.442872	0.460581
YKL054C	6.90238	8.25087	7.35414	7.7739	7.42424	6.07843	7.26761	6.91536	10.5145	6.67937	6.91781	6.30964	7.15499	7.95568	8.23025	6.26484	6.71906	6.29286	6.04044	6.71382	13.0354	8.65088	9.46352	6.95432	5.98169	7.51598	6.95249	5.89047	5.44731	5.81723	6.66411	8.04944	9.75055	7.33858	6.95652	6.76141
YKL053C-A	25.336	16.3977	9.53121	9.59618	7.8844	6.9085	8.29577	8.24974	7.0339	19.5538	18.6941	21.9807	20.5741	17.5818	10.4368	8.51826	11.359	7.22551	6.60162	6.55184	17.5566	20.621	19.1406	15.1241	29.7949	16.9278	13.1007	8.82252	9.40702	9.29832	7.57629	7.3115	15.7703	17.5079	16.7078	18.5539
YKL053W	0.633371	0.707514	0.577753	0.649044	1.02694	0.562091	0.722643	0.520376	0.529056	0.264574	0.422374	0.436548	0.683123	0.836364	0.722348	0.507991	0.692308	0.458163	0.456016	0.427646	0.68	0.46138	0.669528	0.456802	0.594628	0.545562	0.739819	0.501014	0.485537	0.617647	0.623491	0.357231	0.528571	0.503937	0.418605	0.372407
YKL052C	1.85017	2.36069	2.25085	2.24747	2.33446	1.83987	2.19827	2.30408	1.21792	1.15471	1.1895	1.71878	1.94604	2.61818	2.7088	2.09817	1.79041	1.75918	1.97371	1.85205	1.44	1.64058	1.66202	1.60675	2.07448	2.44497	2.78959	1.93509	1.61467	1.64181	2.00988	1.46354	1.39451	1.47835	1.73104	1.48963
YKL093W	5.54597	8.31907	9.19069	10.045	10.7654	10.0283	10.3835	8.75758	2.33656	4.5	4.19292	2.8731	5.68886	8.12386	5.8465	11.524	9.29097	7.88775	8.29323	5.16199	6.25829	4.58908	3.90558	3.12314	6.46886	7.55858	8.39593	6.32049	8.04855	7.15231	5.17234	3.67862	6.17143	2.73031	1.93933	2.42842
YKL092C	1.50511	1.21618	1.01476	1.027	1.00561	0.626362	0.629469	0.645768	0.570218	1.45516	1.54338	1.39594	1.1814	1.20114	0.379232	1.07534	1.03233	0.658163	0.553084	0.696544	1.20343	1.11432	1.18991	0.898709	1.39194	1.25207	1.16742	0.911765	0.990702	0.752101	0.431394	0.563659	1.38901	0.603346	0.710819	0.957469
YKL091C	7.16345	15.1168	8.72985	9.43307	7.5982	6.67102	6.20693	4.37827	1.01453	3.55717	3.1621	2.47716	7.58094	13.808	4.95372	10.0365	11.427	5.13571	4.75025	1.32073	2.56229	3.04119	1.23712	2.56306	7.26007	13.2651	9.70815	5.75254	6.01033	5.05357	3.46872	0.960445	4.41429	1.77559	1.73003	2.69087
YKL090W	0.419977	0.450867	0.256527	0.382452	0.446689	0.404139	0.309859	0.280042	0.784504	0.234305	0.447489	0.350254	0.469575	0.3875	0.180587	0.469178	0.501672	0.330612	0.229525	0.24406	0.275429	0.270855	0.216738	0.330685	0.34188	0.439053	0.328054	0.321501	0.333678	0.477941	0.279912	0.228677	0.492308	0.30315	0.311426	0.380705
YKL089W	0.969353	0.817341	0.395006	0.771654	0.264871	0.77342	0.39545	0.499478	1.07022	1.26233	1.56164	1.35635	0.76349	0.638636	0.249436	0.679224	0.874025	0.75	0.638018	1.07559	0.810286	1.19979	0.61588	1.08342	0.549451	0.868639	0.786199	0.70284	0.885331	0.945378	0.401756	0.621755	1.65275	1.11909	1.01314	1.09855
YKL088W	0.931896	0.966474	0.373439	0.988751	0.356902	0.956427	0.348862	0.422153	1.16949	0.775785	0.923516	0.786802	0.719862	0.645455	0.345372	1.07534	0.837235	0.658163	0.356926	0.87689	0.744	0.837281	0.407725	0.761668	0.46398	0.96213	0.770362	0.781947	0.700413	0.811975	0.317234	0.723115	1.4989	0.751969	0.713852	0.813278
YKL087C	10.1146	6.47168	2.57435	1.77503	1.6633	1.78758	1.71506	1.95193	2.11985	5.21413	11.3265	5.78985	9.87256	4.26705	3.16253	2.60046	2.61873	2.36327	1.75025	1.09935	6.92114	6.32956	5.94742	6.60477	7.47131	5.05562	3.41629	1.74746	1.80888	1.8792	1.00768	1.0136	6.15165	5.64468	6.33771	7.23859
YKL086W	1.21339	1.2	1.36549	1.05287	1.27722	1.55011	1.66414	1.73563	0.392252	0.736547	1.36872	0.606091	1.50057	1.09091	1.15576	1.14954	1.39576	1.53673	1.31749	0.606911	2.21371	1.12049	0.834764	0.883813	1.55311	1.57041	1.57466	0.899594	1.1157	1.34979	1.53348	0.374536	1.49231	0.774606	0.692619	0.889004
YKL085W	38.874	37.9468	41.7843	30.8189	29.3591	25.5294	23.8895	23.9896	12.2433	35.4552	52.0285	34.2183	47.4466	38.3409	33.1817	25.3048	27.8584	22.0551	18.9747	11.2743	49.9554	36.9361	39.3101	32.6673	53.2906	42.1491	32.7342	19.3144	20.4132	19.7679	19.8101	10.8059	38.878	33.3396	39.4631	39.5529
YKL084W	2.01476	1.88555	2.12486	1.58268	1.72727	1.60458	1.95016	1.92685	1.99395	1.10538	2.57534	2.17868	1.95408	1.89318	1.3702	1.32763	1.9398	1.57347	1.74924	2.27322	1.62629	1.70134	2.13948	1.7716	2.25763	1.9432	1.31222	1.40669	1.71384	1.8792	1.91658	2.25711	1.45275	1.62598	2.42063	2.48237
YKL082C	0.77639	0.991908	1.86606	1.57818	1.59708	1.122	1.61647	2.37304	12.4068	1.57511	2.0274	2.24061	0.987371	1.54659	1.91196	1.36758	2.58528	2.1898	1.91203	7.84449	2.768	1.36663	2.02897	2.18669	1.03663	1.85325	1.41063	1.61359	1.81612	1.82143	2.70033	11.047	1.77912	2.17618	3.33367	2.45539
YKL083W	0.323496	0.206936	0.758229	0.381327	0.569024	0.337691	0.368364	0.76907	2.66949	0.41704	0.398402	0.431472	0.537313	0.3625	0.431151	0.603881	0.74359	0.353061	0.52275	1.47408	0.885714	0.23172	0.296137	0.290963	0.371184	0.298225	0.280543	0.224138	0.30062	0.380252	0.470911	2	0.449451	0.323819	0.32457	0.182573
YKL081W	8.09875	6.52948	5.67537	6.85264	6.3367	5.37582	5.24919	7.10867	21.6368	10.3789	7.33448	11.3939	7.07003	5.90568	6.55305	4.55936	4.70346	5.18061	5.45602	12.1069	25.5417	14.6437	13.3798	9.80933	6.97436	4.13846	6.16063	5.1217	4.36983	4.62605	6.40615	20.9271	16.1571	12.435	11.2315	11.1463
YKL080W	6.58229	6.43237	5.27128	6.7649	6.81369	5.78976	6.14843	6.0303	6.13075	3.76233	4.32078	5.85787	6.48795	6.04545	5.7009	5.11416	5.61204	4.59898	5.08999	5.60583	7.024	6.24614	6.71888	6.29692	6.49084	4.5503	6.36086	5.0497	5.22831	4.87815	5.55982	6.72435	6	5.12008	5.81699	5.54253
YKL079W	2.34052	2.53179	2.17026	2.57593	2.71044	2.30065	2.2546	2.38245	3.97579	2.36323	1.32534	2.60508	2.01722	2.61477	2.77201	2.15982	2.23523	2.1449	2.08291	4.07343	3.08	2.54583	2.27468	2.46276	2.44322	2.2	2.98643	2.02333	2.30269	2.54727	2.44566	3.73053	2.87582	2.06693	2.28008	2.15353
YKL078W	0.435868	0.225434	0.355278	0.365579	0.637486	0.570806	0.778982	1.11599	4.92494	0.262332	0.372146	0.751269	0.481056	0.185227	0.426637	0.313927	0.48272	0.594898	0.998989	4.10259	0.454857	0.355304	0.596566	0.733863	0.461538	0.175148	0.553167	0.56288	0.61157	0.57458	0.886937	5.44499	0.421978	0.492126	1.06168	0.953319
YKL077W	8.33598	5.32948	6.25993	6.15186	6.71156	6.14597	7.37378	5.91327	8.24818	5.54036	4.04566	6.68832	5.76349	5.95568	5.67381	5.61301	3.77369	4.72347	5.73509	7.88877	6.43886	7.36972	6.3691	5.29196	7.14408	4.01775	6.65158	6.0355	5.51033	5.58298	6.05049	8.89246	7.03626	7.38878	7.17492	6.48859
YKL076C	1.19069	1.26474	1.62202	1.57255	1.75758	1.61874	1.89707	1.34796	2.25182	0.996637	0.80137	1.76954	1.07922	1.45227	1.40519	1.08219	1.64549	1.67143	1.7998	2.02916	1.53143	1.49434	1.41202	1.23337	0.985348	1.69467	1.54751	1.87627	1.71384	2.22374	1.69594	2.20025	1.53846	1.52657	1.67644	1.42012
YKL075C	1.0227	0.92948	1.24745	1.41507	1.38833	1.38126	1.60022	0.824451	1.84867	1.2713	0.80137	1.34924	0.962113	1.28864	0.893905	0.599315	1.49944	1.34184	1.48332	1.55832	1.45143	1.45623	1.31009	0.897716	0.821734	1.24615	1.38462	1.3925	1.17355	1.76471	1.36773	1.88504	1.47802	1.42028	1.45703	1.24689
YKL074C	0.92849	0.972254	1.3916	1.64005	1.60943	1.46187	1.91116	0.685475	2.41283	0.847534	0.989726	1.07817	1.13318	1.18977	0.515801	0.655251	1.12932	1.38571	1.57533	2.0486	0.682286	1.01751	0.962446	0.922542	0.550672	1.41657	1.49434	1.41176	1.12293	1.66387	1.45884	2.4042	0.843956	0.749016	1.19211	0.920124
YKL073W	1.09308	0.971098	0.666288	1.0045	1.18631	0.910675	0.860238	0.84117	1.39225	1.68722	1.24429	1.40508	1.23766	1.1	0.497743	0.606164	1.09588	0.915306	1.01314	1.33369	0.971429	1.68074	1.10944	1.08838	1.07082	0.795266	1.04412	1.16836	1.22314	1.30462	0.78595	1.76267	1.02637	1.32972	1.42366	1.30083
YKL115C	0.0272418	0.105202	0.121453	0.163105	0.193042	0.216776	0.188516	0.205852	0.0641647	0.254484	0.043379	0.0335025	0.17566	0.192045	0.20316	0.229452	0.0367893	0.107143	0.136502	0.0680346	0.261714	0.132853	0.130901	0.0764647	0.0866911	0.198817	0.141403	0.213996	0.127066	0.142857	0.108672	0.0593325	0.0538462	0.153543	0.167846	0.100622
YKL114C	1.35528	1.46474	1.97843	0.624297	1.0404	1.06427	1.12568	1.87879	3.80993	1.29036	2.74543	1.77157	1.36969	1.18409	1.31151	1.35616	1.4136	1.34694	1.03842	1.99352	3.336	1.73635	1.17167	1.39523	1.30891	1.42012	1.6595	1.07911	1.00826	1.09034	1.08452	4.50185	1.92637	2.22146	2.05157	2.09958
YKL113C	1.59591	1.14451	1.36322	1.14286	1.09877	1.09804	1.44312	1.61338	0.90678	3.45291	3.6347	2.47208	2.25373	1.30227	1.39503	0.936073	1.62542	1.26224	1.25683	1.70302	3.66057	3.59217	3.03433	1.95631	2.10012	1.43669	1.58258	0.992901	1.06302	1.10399	1.2404	1.02719	3.12857	3.14075	3.1365	2.639
YKL112W	1.86266	2.26127	3.03292	1.93138	1.78676	1.52505	1.93174	2.06792	2.54964	1.59753	2.71804	2.20203	2.02296	2.10568	2.43228	1.71347	2.32441	1.90306	1.74419	1.94924	2.74286	2.32235	2.40129	2.28898	2.1978	2.6568	2.29525	1.80325	1.85227	1.89916	2.18441	1.98888	2.03516	2.30315	2.92821	2.59232
YKL111C	0.858116	0.768786	1.37344	0.974128	1.22222	0.620915	0.725894	0.830721	0.825666	0.679372	0.793379	0.791878	1.07692	1.09091	1.1614	0.913242	1.2709	0.647959	0.797776	0.659827	1.184	0.673532	0.711373	0.574975	1.15629	0.836686	0.911765	0.621704	0.728306	0.818277	0.817783	0.658838	0.625275	0.75	0.626896	0.553942
YKL110C	2.48808	2.51445	2.3723	1.79865	2.0303	1.82026	2.47671	2.55277	4.65254	1.33184	2.16667	1.79289	2.30195	2.32614	1.86005	1.90868	2.6689	1.98061	2.04651	3.77538	2.08114	1.6828	2.5633	2.09037	2.05372	2.32308	1.84729	1.22008	1.49587	1.94328	3.40944	5.08282	1.53187	1.49114	1.97472	1.87552
YKL109W	17.7185	13.8208	10.924	7.45894	6.39618	5.00654	6.06825	6.74399	10.6731	11.2668	19.0434	13.403	16.023	10.8602	8.33296	6.47032	5.96098	4.91735	4.90293	4.65551	15.3451	14.6529	14.8605	15.8401	17.7289	10.174	8.70362	4.57708	5.3626	5.13761	6.2393	3.41409	13.2407	13.1624	14.1507	14.1183
YKL108W	0.211124	0.206936	0.167991	0.139483	0.108866	0.169935	0.143012	0.205852	0.0472155	0.382287	0.226027	0.19797	0.166475	0.215909	0.17833	0.182648	0.157191	0.137755	0.137513	0.142549	0.485714	0.353244	0.320815	0.218471	0.222222	0.134911	0.0893665	0.189655	0.16219	0.136555	0.188804	0.102596	0.389011	0.372047	0.236603	0.200207
YKL107W	0.482406	1.99653	1.90692	3.70416	4.97194	4.9085	5.30444	4.49112	0.364407	0.334081	0.349315	0.283249	0.47302	1.97045	2.18397	3.5411	4.56299	3.93469	4.26694	1.79698	0.413714	0.676622	0.341202	0.304866	0.608059	1.73728	2.59389	3.55477	4.16322	4.30462	4.78375	1.06922	0.608791	0.557087	0.275025	0.297718
YKL106W	2.91827	3.02197	2.4597	3.03037	2.8642	2.83007	2.50921	2.62173	3.67433	0.932735	0.558219	1.40406	2.83927	3.16136	2.87246	2.02169	2.92531	2.42959	2.83519	3.87689	1.37371	1.09269	1.20064	1.32969	3.54457	2.67456	3.46267	2.53043	2.41322	2.81618	2.80242	4.45241	0.915385	1.03346	1.21234	1.11411
YKL105C	0.940976	1.29133	1.06583	1.14511	1.16947	1.22113	1	0.728318	0.3523	0.340807	0.567352	0.670051	0.97589	1.375	1.07562	1.15982	1.02899	0.85	0.989889	0.539957	1.07543	0.935118	0.785408	0.835154	0.954823	0.797633	1.35068	0.919878	0.815083	0.74895	0.890231	0.322621	1.02637	0.877953	0.82912	0.735477
YKL104C	5.46992	6.71214	6.53802	6.57818	7.49944	5.70479	5.92524	4.13271	4.23971	5.18498	2.31164	3.86193	5.89208	7.43977	6.5079	6.22374	3.11371	4.31224	5.57229	4.62851	4.89029	6.5829	4.53648	3.47269	4.0696	3.84379	6.17195	6.53043	5.37603	4.51261	4.17783	4.26576	7.72528	5.85925	4.93933	4.06639
YKL103C	13.1294	15.0601	16.0522	17.225	18.6756	17.6035	18.1647	15.0742	1.58717	8.30045	6.55023	7.6	13.907	15.3841	14.1795	14.7557	10.6912	13.75	16.6542	10.2484	9.54629	11.8517	9.2103	8.26812	12.5433	14.9941	16.4197	12.3966	14.2283	15.5116	16.1712	7.00742	13.2253	9.16535	7.54095	7.82261
YKL102C	0.0204313	0.00924856	0.0136209	0.015748	0.0258137	0.0130719	0.0227519	0.0114943	0.0266344	0.0246637	0.0159817	0.0385787	0.0229621	0.0204545	0.0191874	0.0148402	0.0167224	0.0132653	0.0131446	0.0151188	0.00571429	0.0102987	0.0150215	0.0188679	0.013431	0.0201183	0.0339367	0.020284	0.0134298	0.00945378	0.0164654	0.00988875	0.0208791	0.0108268	0.0091001	0.0103734
YKL101W	0.421112	0.190751	0.191827	0.128234	0.113356	0.110022	0.145179	0.0386625	0.135593	0.386771	0.398402	0.583756	0.305396	0.355682	0.121896	0.118721	0.122631	0.0734694	0.174924	0.151188	0.205714	0.728115	0.654506	0.386296	0.350427	0.235503	0.151584	0.107505	0.113636	0.151261	0.103183	0.0902349	0.262637	0.57185	0.578362	0.392116
YKL100C	4.66288	7.95491	5.04994	7.49381	8.15039	6.54466	5.62297	2.86207	0.910412	2.44395	1.58105	2.61117	5.90241	8.96364	3.41309	3.48402	3.70011	5.36224	4.33468	1.64471	3.96457	2.95984	2.84013	2.96028	3.31258	6.65444	6.81787	5.26166	4.61364	4.91702	4.35346	1.03832	3.84176	2.76772	2.46815	2.81846
YKL099C	0.216799	0.0971098	0.249716	0.244095	0.34119	0.381264	0.599133	0.519331	2.09927	0.326233	0.364155	0.42335	0.30884	0.157955	0.226862	0.155251	0.41806	0.417347	0.574317	1.41361	0.371429	0.373841	0.358369	0.433962	0.319902	0.262722	0.255656	0.37931	0.404959	0.420168	0.285401	2.90482	0.249451	0.344488	0.509606	0.510373
YKL098W	2.07491	1.43353	1.68672	1.73566	2.06958	2.09804	2.50596	2.1233	1.78935	2.28251	1.40982	1.89746	2.65786	1.77159	0.811512	0.942922	1.52731	1.60408	2.15976	2.77646	1.55771	2.11226	2.13197	1.69315	1.98413	1.69586	1.9129	1.46552	1.66322	1.77941	1.7124	2.43634	1.65165	1.46949	1.83923	1.96266
YKL097C	0.0567537	0.0531792	0.0715097	0.0573678	0.150393	0.0544662	0.0747562	0.0470219	0.0423729	0.0403587	0.043379	0.0700508	0.0792193	0.104545	0.0485327	0.0616438	0.0535117	0.0479592	0.0465116	0.0961123	0.0262857	0.0803296	0.0622318	0.061569	0.0537241	0.16213	0.0497738	0.0983773	0.0681818	0.0210084	0.0779363	0.0580964	0.032967	0.0413386	0.0616785	0.0363071
YKL097W-A	43.6027	52.0058	55.2838	56.0011	54.9136	46.3105	47.753	52.4326	49.8099	39.3229	43.5856	42.7574	52.4661	55.8864	45.1862	33.8219	38.4359	33.5857	37.0667	43.7829	31.448	32.7559	42.6094	35.4826	47.696	42.3467	49.5905	35.1501	36.7727	38.5084	42.0703	52.5661	34.8022	25.6486	36.7058	35.7064
YKL096W	4.94779	5.22659	2.88195	3.49606	3.9798	3.25381	3.47346	2.64995	0.904358	0.630045	1.90525	2.7269	5.20666	3.71591	2.65801	1.73059	3.18506	2.11633	2.40142	1.09071	0.733714	0.727085	2.64163	2.73386	3.60684	3.35976	2.71041	2.00811	2.40083	2.02416	1.62788	0.754017	0.634066	0.723425	2.06168	2.22199
YKL095W	0.162316	0.0751445	0.169126	0.187852	0.230079	0.189542	0.185265	0.312435	0.359564	0.196188	0.163242	0.11269	0.165327	0.2	0.116253	0.157534	0.206243	0.204082	0.183013	0.387689	0.201143	0.192585	0.150215	0.141013	0.180708	0.115976	0.213801	0.178499	0.195248	0.196429	0.175631	0.458591	0.18022	0.116142	0.112235	0.107884
YKL094W	8.98184	8.66012	9.42792	10.4387	10.4501	9.97495	11.6327	10.6949	6.18644	6.34641	8.66667	7.74416	8.56831	9.54432	8.57336	10.7785	7.94537	8.66429	9.11729	8.34341	6.99771	6.92379	8.04936	7.62066	10.1856	10.3669	10.8609	8.54361	9.71178	9.45903	5.67728	8.42769	7.31978	4.61909	5.03033	5.61722
YKL136W	1.24291	1.69942	1.74007	1.49156	1.86981	1.25381	1.35103	1.4117	1.24818	1.09193	0.737443	1.4132	1.80023	2.05909	1.61964	1.50457	1.80491	1.08878	1.21031	1.04644	1.98971	1.05149	1.23069	0.906653	1.57021	1.01893	1.5181	0.929006	1.04545	1.3666	1.32162	1.13597	1	1.11024	0.854398	0.96888
YKL135C	2.65267	2.91445	2.65494	2.8234	2.75533	2.51634	2.46587	2.81609	2.21065	1.48206	1.81279	2.43249	2.93571	3.11818	2.89616	2.34247	2.54404	2.00102	2.65521	2.41037	3.53029	2.68898	2.50107	2.64548	2.90965	2.35976	3.0181	2.88235	2.67665	2.73319	3.4303	2.2225	2.5989	2.05709	2.28817	2.84336
YKL134C	1.41544	0.953757	0.797957	0.983127	0.864198	0.813725	0.669556	0.685475	0.415254	1.03363	1.08219	1.90355	1.66131	0.930682	0.906321	0.777397	0.810479	0.705102	0.772497	0.676026	1.79314	1.9104	1.86695	2.01589	1.63126	0.782248	0.920815	0.909736	0.875	0.865546	0.745335	0.54759	1.43736	1.85925	1.59454	1.86722
YKL133C	1.29625	1.5896	1.10329	1.53206	1.52974	1.44989	1.44095	1.19122	0.720339	0.51009	0.469178	0.634518	0.935706	1.63409	1.28668	1.3105	1.50279	1.22551	1.67644	0.654428	1.33371	0.940268	0.574034	0.607746	0.996337	1.36213	1.55882	1.45943	1.36157	1.43487	0.991219	0.388133	0.824176	1.00295	0.719919	0.696058
YKL132C	0.804767	0.890173	0.712826	0.817773	0.742985	0.735294	0.736728	0.626959	0.822034	0.229821	0.283105	0.497462	0.642939	0.864773	0.725734	0.652968	0.395764	0.605102	0.737108	0.740821	0.627429	0.595263	0.534335	0.459782	0.445665	0.536095	0.693439	0.669371	0.551653	0.502101	0.486279	0.672435	0.424176	0.516732	0.579373	0.457469
YKL131W	0.241771	0.115607	0.116913	0.128234	0.0572391	0.198257	0.23727	0.245559	0.237288	0.139013	0.134703	0.180711	0.251435	0.167045	0.159142	0.172374	0.19621	0.106122	0.183013	0.164147	0.148571	0.106076	0.0944206	0.12711	0.23199	0.125444	0.159502	0.163286	0.121901	0.117647	0.15697	0.147095	0.0571429	0.119094	0.0859454	0.122407
YKL130C	1.36209	1.25202	1.42792	1.34308	1.5881	1.29085	1.53304	1.07419	1.92857	0.726457	0.674658	1.78985	1.46958	1.35909	1.34876	0.960046	1.10145	1.08469	1.43883	1.67819	1.42971	1.32132	1.49034	1.66137	1.24054	1.29941	1.46493	1.12475	1.01859	1.35399	1.43798	2.07169	1.2956	1.33858	1.50556	1.46473
YKL129C	1.50624	1.99191	2.24972	2.23285	2.3266	1.8366	1.9935	0.904911	0.284504	1.2713	0.754566	1.06294	2.04133	2.32955	1.61287	1.38242	1.4058	1.67551	1.78059	1.23434	1.92114	1.25438	1.15129	1.08937	1.33455	2.3716	2.00452	2.08316	1.65496	1.80252	1.6652	0.891224	1.37363	1.16043	1.10516	1.22718
YKL128C	1.9353	0.576879	0.709421	0.664792	0.530864	0.465142	0.72481	0.733542	3.92978	2.46861	1.85731	2.13503	1.67853	0.653409	0.43228	0.535388	0.557414	0.42449	0.657229	2.9838	2.09143	1.45623	1.99785	1.45184	1.31502	0.770414	0.692308	0.447262	0.512397	0.502101	0.703622	4.46354	1.86484	1.60236	1.6269	1.42842
YKL127W	2.57435	2.00231	1.24745	1.69629	1.87318	1.51525	1.64139	0.896552	0.236077	0.836323	1.61758	1.82843	3.13203	2.26477	0.887133	1.05822	1.3534	1.25102	1.39737	1.17063	0.366857	1.53759	1.95494	1.97219	2.91331	1.67337	1.49774	1.07606	1.14359	1.2458	1.29638	0.886279	0.324176	1.43602	1.78564	2.03423
YKL126W	4.99773	4.29133	3.21112	3.73228	3.95174	3.43573	3.20693	2.58203	1.13801	4.25112	2.86073	4.07208	5.42136	4.39659	1.68962	1.64612	2.58305	2.58673	2.82002	2.05184	1.77143	4.15757	3.60515	3.4429	4.01832	4.58107	4.14367	3.6217	3.40083	3.49265	1.74533	1.76885	2.71978	3.41339	4.11628	3.91701
YKL125W	0.897843	1.33873	1.39955	1.18335	1.65095	2.06536	1.66197	1.73354	4.5678	1.47982	0.939498	1.2802	0.940299	2.06364	0.777652	0.544521	1.13712	1.69796	1.74419	1.34773	0.605714	1.25953	1.22747	1.23337	0.6337	1.1432	1.73529	1.49493	1.9845	2.14391	1.43578	2.06304	1.23736	1.09646	1.0819	0.970954
YKL124W	2.10102	3.51561	3.1328	2.86389	3.0651	2.80828	2.94691	2.42529	1.16828	1.59641	1.15068	1.15025	2.4248	3.67159	2.29345	1.68607	1.99889	2.26224	2.18504	0.99352	2.20229	1.33368	1.22961	1.43694	2.12088	2.79645	3.10973	2.1572	2.45041	2.43277	2.39846	0.902349	1.82088	1.12795	1.13751	1.28631
YKL123W	2.38366	3.06705	2.58229	3.0135	1.83389	2.41068	2.12676	1.68025	1.85714	0.875561	1.57877	1.68528	2.09414	3.38523	3.16479	1.67808	1.14047	2.02347	2.58948	1.23002	0.848	1.48919	1.22532	1.60079	2.18437	3.06982	2.1086	4.09736	3.08161	3.06828	0.429199	1.00742	1.32418	0.232283	0.547017	1.03942
YKL122C	4.59818	3.65665	4.57775	4.96963	4.67677	4.83987	5.87866	6.41902	8.67312	5.53812	7.3105	6.09543	4.27325	5.28864	3.86456	5.02397	5.28428	5.01327	5.11325	7.54752	4.23429	5.38311	5.147	4.58193	5.68864	4.98225	5.6414	4.64503	6.23347	6.13235	2.45884	8.66873	5.03077	3.00197	3.06774	3.68568
YKL121W	2.0454	2.40694	2.3269	2.64679	3.01235	2.53268	2.69664	2.43992	0.932203	1.69395	1.73288	1.34315	1.92078	2.34886	1.79458	2.50342	2.91973	2.12449	2.36502	1.60151	2.59086	1.74768	1.41953	1.5571	2.33822	2.33018	2.37557	1.90669	2.26859	1.98845	1.50604	1.19283	2.0033	1.27362	0.791709	1.02178
YKL120W	1.94325	1.89249	2.16005	2.45444	2.38384	2.42593	3.27519	7.08777	26.4734	12.3587	10.7454	7.94822	4.28129	2.26477	1.86005	2.92352	3.1505	2.32653	3.68554	31.6987	17.36	9.01442	9.17167	6.87885	5.65812	2.52426	2.63914	1.61562	2.01963	2.42857	3.96378	33.3622	12.3209	6.0748	5.82406	5.93257
YKL119C	3.39728	2.49249	1.91941	2.03375	2.06061	1.69935	1.75623	1.8349	1.37772	2.23094	2.4532	2.53706	2.74397	2.73068	1.05305	2.08448	3.20624	1.71633	1.48028	1.42441	1.27657	2.01854	1.23605	2.18371	2.9243	2.13373	1.96606	1.72312	2.01756	1.63025	1.34687	1.49691	2.31648	1.69291	1.80485	2.21058
YKL118W	0.259932	0.202312	0.257662	0.212598	0.208754	0.221133	0.146262	0.250784	0.243341	0.168161	0.232877	0.165482	0.223881	0.328409	0.115124	0.244292	0.308807	0.107143	0.151668	0.12419	0.0765714	0.0782698	0.0901287	0.145978	0.162393	0.328994	0.230769	0.196755	0.176653	0.236345	0.0998902	0.10136	0.163736	0.150591	0.0748231	0.162863
YKL117W	20.3802	26.2243	22.6243	25.4848	14.3939	25.1209	15.5114	21.8339	10.0847	18.2724	20.6575	14.067	20.3708	27.408	15.2009	31.4589	33.2152	19.4306	19.1951	20.689	11.2846	14.5994	9.5118	13.8242	18.4335	31.8095	27.2364	18.5649	21.9649	22.896	18.3633	12.8665	20.2407	13.3278	12.4651	14.6722
YKL116C	0.733258	1.05434	0.556186	1	0.443322	0.736383	0.48104	0.421108	0.421308	0.815022	0.663242	0.539086	0.652124	0.863636	0.655756	1.02397	1	0.706122	0.435794	0.516199	0.532571	0.652935	0.283262	0.574975	0.506716	1.09941	0.967195	0.46146	0.827479	0.72584	0.486279	0.457355	0.925275	0.610236	0.515672	0.51556
YKL159C	0.742338	0.624277	0.551646	0.669291	0.713805	0.755991	0.711809	0.783699	0.983051	0.563901	0.533105	0.794924	0.966705	0.634091	0.511287	0.534247	0.481605	0.577551	0.757331	1	1.17257	1.24408	0.97103	1.02681	0.565324	0.714793	0.587104	0.568966	0.395661	0.561975	0.637761	0.961681	0.925275	1.16142	1.01618	0.934647
YKL158W	0.628831	0.485549	0.415437	0.571429	0.665544	0.495643	0.652221	0.332288	0.44431	0.716368	0.272831	0.902538	1.24684	0.860227	0.469526	0.598174	0.410256	0.458163	0.418605	0.465443	0.690286	1.05973	1.45064	0.823237	0.934066	0.602367	0.539593	0.40568	0.441116	0.45063	0.408343	0.647713	0.903297	1.26378	1.00101	0.859958
YKL157W	6.83541	8.21156	6.79682	7.89651	8.34007	7.04466	6.98158	3.21421	2.96126	4.64238	4.83105	5.54315	5.98622	8.13068	4.15688	3.55479	5.38907	6.16531	6.68352	4.71274	5.27429	6.82389	6.34549	5.35551	3.15751	7.93846	7.5724	7.35396	5.14256	6.90546	5.16465	4.61557	5.03077	6.24409	5.90293	5.74689
YKL156W	9.64018	7.67168	7.22474	12.1845	11.5881	11.0218	12.5352	10.8631	28.2167	18.0269	11.847	14.3421	7.83353	10.95	6.50226	8.18265	10.5006	11.2469	10.8625	21.0227	15.6137	14.1226	12.7704	10.7567	8.18926	9.21894	13.802	11.6744	11.6209	14.6366	10.5357	29.7627	14.9484	12.5276	14.3316	12.7158
YKL155C	0.936436	0.60578	0.354143	0.490439	0.558923	0.445534	0.605634	0.480669	0.608959	0.959641	0.688356	1.20406	0.964409	0.668182	0.207675	0.245434	0.377926	0.494898	0.528817	0.836933	0.418286	1.32441	1.1706	1.10725	0.754579	0.504142	0.412896	0.463489	0.481405	0.535714	0.434687	1.08653	0.891209	1.42421	1.2457	1.13278
YKL154W	0.988649	0.92948	0.738933	1.1766	1.1358	1.11874	1.1571	1.46813	1.81235	1.20964	1.40068	1.86091	0.832377	1.25227	0.801354	0.456621	0.795987	1.15714	1.42872	2.72246	0.507429	1.56025	1.43026	1.45978	0.575092	0.87574	1.18891	1.15416	1.21074	1.51786	1.02305	3.52658	1.24396	1.46752	1.92821	1.27801
YKL153W	0.846765	0.86474	0.864926	0.820023	1.07969	0.590414	0.557963	0.735632	0.599274	0.884529	0.649543	0.652792	1.23077	1.43068	0.660271	0.530822	1.11706	0.579592	0.880688	0.784017	0.44	0.61174	0.363734	0.527309	1.07326	0.648521	0.719457	0.64503	0.801653	0.745798	0.538968	0.809641	0.441758	0.684055	0.514661	0.338174
YKL152C	47.4234	45.1954	36.0284	52.883	62.7957	58.512	63.4258	62.2947	39.3293	39.7321	57.7877	44.5228	54.2595	44.7966	28.6986	25.0103	57.0959	41.1612	50.5632	49.6479	27.9566	38.6972	45.6041	39.3396	57.8193	40.9207	33.0554	39.4604	50.0826	50.2668	41.8211	50.0655	36.578	32.5974	34.4014	35.6058
YKL151C	5.14075	8.5237	4.69921	6.30146	7.16498	7.15468	7.5688	6.50157	0.94431	2.13229	2.30251	2.29746	5.34099	8.26364	4.93228	4.05137	5.7291	5.65306	5.82508	3.41361	1.10057	2.43769	2.02682	2.36743	4.92552	7.1929	5.74095	5.0497	6.19112	5.66702	4.42151	2.52905	2.26813	1.9626	1.6269	2.28942
YKL150W	15.9432	19.904	14.1158	16.7075	15.7621	14.2625	14.9512	13.4786	3.60291	9.60426	12.8219	11.4162	14.349	21.7625	9.64447	12.7078	10.8239	11.8173	13.2103	8.11879	7.04457	10.0999	10.9549	9.73287	16.6496	18.2118	15.4412	14.4767	14.7903	15.1082	4.84632	6.50803	11.1571	7.22638	6.31244	9.09647
YKL149C	1.91487	2.4289	2.57094	2.44769	2.51852	1.89434	2.14301	2.26855	0.993947	0.735426	0.851598	0.873096	1.8186	2.42386	2.37698	2.19521	2.59978	1.82041	1.7816	1.23758	0.858286	0.822863	0.853004	1.13108	1.94261	2.67574	2.63235	1.88641	2.22934	1.97899	1.86937	1.26205	0.718681	0.726378	0.682508	0.941909
YKL148C	17.7809	19.0717	12.815	13.7694	14.3996	9.44227	9.08451	6.28527	2.97216	13.0863	15.9863	15.5604	20.527	19.4659	11.2641	11.4269	9.1126	7.59388	6.02123	4.7149	21.3509	15.1102	19.6706	17.9633	18.4396	16.8959	11.9423	7.56187	7.56818	6.16492	6.50384	4.58096	21.622	13.7224	10.9444	15.221
YKL147C	0.347333	0.328324	0.423383	0.40045	0.415264	0.319172	0.43987	0.276907	0.209443	0.340807	0.260274	0.283249	0.500574	0.465909	0.370203	0.376712	0.57748	0.208163	0.283114	0.151188	0.322286	0.220391	0.255365	0.22145	0.339438	0.337278	0.329186	0.256592	0.286157	0.268908	0.283205	0.138443	0.37033	0.204724	0.166835	0.192946
YKL146W	11.7185	10.1214	8.51305	9.54668	10.2312	9.84967	9.02709	8.98224	6.3753	8.30157	9.37671	7.60812	11.3662	9.94091	7.38149	10.3288	10.8997	7.6051	7.48332	5.12203	14.16	7.59732	7.64807	9.18471	8.9707	10.6769	9.91403	5.643	7.82748	6.63655	7.77827	4.33127	12.933	7.31201	6.77452	7.94917
YKL145W	14.3348	15.0428	14.2667	17.7177	15.3569	17.8235	12.2524	17.1964	8.2724	12.8262	14.661	10.3858	13.6005	16.2227	12.0813	21.0034	20.8841	14.0082	12.5167	13.2181	11.776	11.1885	8.81652	11.9503	11.7277	18.0947	18.1018	12.3651	15.6271	15.2132	13.4237	8.21508	15.144	10.561	10.0233	11.25
YKL144C	0.829739	0.306358	0.258797	0.646794	0.262626	0.616558	0.286024	1.09927	4.24697	0.803812	1.14498	1.17868	0.730195	0.297727	0.250564	0.768265	0.534002	0.706122	0.687563	2.76566	0.692571	0.808445	0.590129	0.774578	0.396825	0.326627	0.43552	0.597363	0.688016	0.858193	0.501647	2.19777	1.09231	0.694882	1.1001	1.1027
YKL143W	0.373439	0.197688	0.374574	0.673791	0.2211	0.928105	0.521127	1.12748	5.59806	0.790359	0.839041	0.48934	0.439724	0.301136	0.29684	0.939498	0.953177	0.752041	0.639029	3.39093	0.985143	0.630278	0.322961	0.430983	0.278388	0.469822	0.557692	0.654158	0.697314	1.1334	0.638858	3.92336	0.774725	0.461614	0.575329	0.859958
YKL142W	9.67083	19.5803	19.5619	13.4882	21.5847	14.5882	11.8017	11.8182	2.8063	7.27466	9.8516	5.82944	13.5522	19.2511	17.2596	16.637	17.456	13.7469	9.20425	4.44384	11.9646	7.90628	6.99249	5.47368	11.4957	16.1349	16.6968	10.717	14.7893	12.1849	10.4786	4.42645	9.77912	6.89961	7.36198	7.67427
YKL141W	37.3939	42.0948	42.1328	32.2227	29.4658	24.9335	18.8137	21.9822	8.43099	37.3924	44.629	33.6944	42.9403	45.4352	38.3736	31.8721	29.5217	22.5878	16.8797	16.2786	44.2914	29.7714	32.7597	26.2661	63.3407	52.568	42.8575	25.5639	25.4132	24.1849	17.225	12.136	33.8418	26.939	33.5177	36.7282
YKL140W	1.71056	2.12832	2.58797	2.08886	2.20539	2.03813	1.96641	1.98328	0.840194	1.23206	1.84475	1.15025	1.67049	2.13409	2.18623	2.15639	2.41806	1.85714	1.49848	1.04212	1.74857	1.40886	1.20494	1.1569	1.98413	2.59527	2.35068	1.74341	2.06921	1.96849	2.02305	0.838072	1.5044	1.5374	1.41254	1.37241
YKL139W	0.53689	0.582659	1.04994	0.84252	0.883277	0.505447	0.658722	0.819227	1.31356	0.649103	0.926941	0.867005	0.792193	0.734091	0.845372	0.723744	0.930881	0.896939	0.936299	1.19006	0.914286	0.857879	1.02253	0.830189	0.730159	0.784615	0.726244	0.832657	0.819215	0.912815	0.965971	1.48826	0.816484	0.913386	1.05157	0.919087
YKL138C	7.86152	4.24509	3.06129	2.09224	1.82716	1.02179	1.63597	1.57471	1.37288	4.38677	7.16096	6.00914	8.18485	4.35909	2.40293	1.86073	2.18172	1.81122	1.29323	1.31317	3.96	5.3965	6.02575	6.03972	8.07448	5.49349	2.48529	1.57404	1.58058	1.71113	1.8595	1.34363	4.33517	5.80709	6.55814	6.70851
YKL137W	10.4222	6.60809	2.91827	2.2216	1.72503	0.750545	1.10293	1.96656	1.59201	5.59641	10.4943	7.8802	8.95867	6.27614	2.85779	1.76484	2.75028	1.39796	1.30233	1.55832	4.90514	7.12976	6.34335	6.38928	11.4664	5.94438	3.74095	2.03043	2.45868	2.26155	1.50055	1.16687	4.00549	7.58366	7.82305	6.77075
YKL181W	9.26561	6.31329	9.68672	8.76266	9.76768	9.60458	10.5645	13.4472	27.9407	13.1883	10.4532	10.8904	10.977	7.3375	6.82957	3.94406	8.77926	7.10306	9.19515	19.6361	14.2069	10.0402	10.0708	9.5283	9.55189	5.97278	8.97511	7.05578	7.93698	9	8.66411	28.0507	14.5769	8.52854	8.50455	9.33921
YKL180W	22.1022	12.7503	23.5857	22.324	29.0629	24.8377	31.0802	30.5726	57.4879	41.6076	35.7797	30.4406	23.2078	15.0898	21.2257	16.2386	22.5697	22.5112	22.4843	40.6739	45.6857	37.034	38.1019	28.8282	28.2454	11.9373	23.3575	15.2738	21.4143	21.8939	24	52.7651	48.7352	29.4213	27.6441	27.0145
YKL179C	3.64699	3.99306	3.86493	4.22385	4.47026	3.32135	4.01517	3.97597	2.14044	2.81951	4.23858	3.66904	4.21929	4.36705	2.886	2.79338	2.75697	3.29184	3.43579	3.44384	2.10971	3.59423	3.77361	3.38232	3.83394	3.63077	4.09389	3.07911	3.77376	3.64391	1.50384	2.88875	3.12967	2.87697	2.3185	3.04357
YKL178C	0.586833	0.365318	0.217934	0.528684	0.547699	0.492375	0.672806	0.652038	0.934625	0.912556	0.537671	0.39797	0.474168	0.355682	0.24605	0.38242	0.696767	0.443878	0.588473	0.485961	1.12114	0.610711	0.509657	0.518371	0.733822	0.371598	0.38009	0.378296	0.479339	0.594538	0.431394	0.370828	1.0989	0.411417	0.250758	0.319502
YKL177W	0.0227015	0.0554913	0.0261067	0.0269966	0.103255	0.0359477	0.0433369	0.0992685	0.136804	0.168161	0.0296804	0.080203	0.0401837	0.0715909	0.0259594	0.0376712	0.214047	0.072449	0.0303337	0.12743	0.110857	0.0205973	0.0321888	0.0168818	0.0781441	0.0331361	0.0384615	0.0760649	0.125	0.159664	0.0823271	0.110012	0.0362637	0.0866142	0.00606673	0.0290456
YKL176C	2.00568	2.03121	2.06583	1.92351	2.17733	1.92919	1.5558	1.97806	2.72034	1.61547	1.65753	1.95431	1.66935	2.28409	0.922122	2.08904	3.10033	1.94898	1.7816	1.80022	1.504	1.54377	1.1427	2.02085	1.53236	1.73609	1.79072	2.02536	2.29236	2.45483	1.46652	2.16193	2.2989	1.47835	1.27705	1.87448
YKL175W	4.13394	3.80231	4.17934	3.92238	4.48597	4.62418	4.25352	4.86102	4.24213	3.53139	3.61301	2.87716	3.63375	3.82955	2.47404	4.78539	5.466	3.63571	4.02528	3.44924	3.33371	2.78167	2.00966	3.50645	3.36996	4.08284	4.48869	2.94929	3.85847	3.89286	3.70582	3.19036	4.66813	2.85039	2.52679	3.10477
YKL174C	1.81725	1.45665	1.30533	1.92801	1.12233	2.36057	1.01408	2.83281	3.65981	1.68386	2.21233	1.66802	1.42939	1.47614	0.851016	2.51027	2.56299	1.72857	2.13347	2.78942	0.848	0.982492	0.494635	1.36941	1.21001	1.70888	1.89367	1.48377	2.0124	2.2437	1.45664	0.932015	1.36264	1.03346	1.25581	1.60581
YKL173W	1.40976	1.53642	1.25539	2.08099	0.983165	2.67974	0.898158	2.04598	3.31356	1.06951	0.840183	0.867005	0.879449	1.89886	1.03725	2.37557	2.07692	2.17449	1.59757	2.23758	0.897143	1.16478	0.662017	0.665343	0.903541	1.60355	1.73982	1.4858	2.22314	2.03466	1.16905	1.36218	1.64505	1.18504	1.10415	1.22925
YKL172W	0.524404	0.526012	0.734393	1.04049	0.450056	1.1841	1.12243	2.56426	10.3475	1.26794	1.1758	1.50457	0.679679	0.438636	0.528217	1.4863	1.59197	1.55306	1.32053	6.2149	1.544	0.974253	0.891631	1.06852	0.666667	1.00592	1.20814	0.938134	1.4845	1.49895	1.18441	8.2225	1.75824	1.12992	1.58241	1.8278
YKL171W	3.24177	6.01272	4.25199	3.34083	3.66218	3.95207	3.07584	3.2884	1.18765	1.37444	2.50799	1.88426	4.04937	4.0625	4.67833	4.96461	4.14604	3.46837	2.26896	1.00324	3.17257	2	2.43133	2.35551	3.0232	5.93373	5.39819	3.01217	2.85021	2.81408	2.08891	1.02967	2.21868	1.8937	2.22144	2.29979
YKL170W	10.9262	8.03237	6.9807	3.59955	3.57239	4.39542	3.48429	3.7325	3.04116	7.89462	12.6313	9.05685	11.3169	8.44205	5.23363	4.20205	4.98997	4.07449	3.00101	1.71382	9.20229	8.83831	8.24249	7.29196	13.7204	8.95621	5.57579	3.50406	3.95868	3.92332	2.74643	2.61063	7.2978	8.98819	10.2882	11.2365
YKL169C	2.01362	1.33179	2.23496	1.46344	1.00561	1.25381	1.0325	1.51829	1.2276	1.80605	2.15525	1.21929	2.96556	2.13977	1.50113	1.35046	1.63322	0.870408	0.870576	0.669546	1.65829	1.51287	1.31867	1.13108	3.78022	1.57988	1.4457	0.735294	0.921488	0.867647	1.31504	0.609394	1.23187	1.64764	1.17492	0.832988
YKL168C	1.06924	0.971098	1.83995	1.42632	1.42985	1.16231	1.20477	1.30617	0.303874	0.699552	1.31164	0.798985	1.13318	1.19773	1.40745	1.28995	1.56745	1.33776	1.08291	0.775378	0.795429	0.92379	0.752146	0.764647	1.35897	1.54438	1.49548	1.39148	1.37397	1.35189	1.6191	0.362175	0.869231	0.935039	0.914055	0.865145
YKL167C	9.84109	5.64971	5.73553	4.54106	3.76655	3.41176	3.80715	3.8558	3.90073	8.33408	10.8082	8.45888	8.6969	5.86932	4.45711	4.42694	4.87625	3.75306	3.11931	3.42765	9.03657	9.12564	9.59013	7.36346	9.56166	6.25917	5.01697	3.20183	4.12913	3.69958	4.06476	3.48084	10.0484	8.32382	9.5541	9.29979
YKL166C	0.46538	0.387283	0.339387	0.269966	0.433221	0.246187	0.342362	0.619645	1.83293	0.494395	0.850457	0.696447	0.458094	0.293182	0.341986	0.326484	0.313266	0.353061	0.429727	1.26566	1.10857	0.650875	0.840129	0.792453	0.376068	0.321894	0.358597	0.289047	0.528926	0.493697	0.582876	1.38566	0.748352	0.757874	0.9909	0.707469
YKL165C	3.58456	2.33757	1.9546	1.98088	1.86981	1.48039	1.67822	2.0721	1.74213	4.95852	4.58448	4.86294	3.70723	2.16477	2.11625	1.59247	1.99777	1.42143	1.45905	1.95464	4.26743	6.5932	5.72103	3.75174	4.25519	1.68994	1.96041	1.57809	1.73141	1.89391	1.68825	1.53399	4.5989	5.27362	4.96057	4.45954
YKL164C	2.07491	41.0116	47.8785	41.1575	39.1167	27.3137	11.7421	4.87356	2.79661	0.813901	0.772831	0.960406	3.25373	53.2295	47.1242	32.8219	25.4861	17.1061	8.38321	2.82505	3.46743	1.34089	1.12983	1.05164	5.83639	47.2769	45.5995	26.1481	23.5475	15.4002	8.93414	2.77998	1.65385	0.985236	0.759353	0.801867
YKL163W	0.507378	1.86243	1.91373	2.72891	3.90123	4.99129	5.84399	6.5768	1.90557	0.545964	0.478311	0.545178	0.785304	1.80227	2.114	2.06963	2.76366	3.49898	5.16987	2.92009	2.03429	0.710608	0.708155	0.508441	0.60928	1.42722	1.3371	1.54057	2.02479	3.25525	4.13831	2.64895	0.932967	0.601378	0.453994	0.395228
YKL162C	1.05335	1.36994	1.09875	1.15636	1.14254	0.981481	0.777898	0.814002	0.208232	0.412556	0.329909	0.544162	0.881745	1.43636	1.15576	1.2226	0.993311	0.741837	0.855409	0.482721	0.862857	0.604531	0.428112	0.482622	0.903541	0.96568	1.28846	1.18357	0.904959	0.830882	0.754116	0.31026	0.548352	0.556102	0.535895	0.563278
YKL161C	0.239501	0.209249	0.324631	0.343082	0.340067	0.422658	0.335861	0.294671	0.152542	0.141256	0.150685	0.250761	0.228473	0.301136	0.227991	0.350457	0.254181	0.313265	0.401416	0.154428	0.129143	0.339856	0.208154	0.25422	0.199023	0.176331	0.300905	0.275862	0.278926	0.372899	0.219539	0.106304	0.120879	0.270669	0.289181	0.266598
YKL160W	11.0965	9.29595	8.36776	9.32396	9.43771	8.08823	9.41495	8.12644	7.61138	6.37108	5.45776	10.3929	10.6154	11.208	9.36569	8.28539	5.67447	8.17245	7.41962	8.31857	7.99314	7.94542	8.75858	7.66137	12.1343	8.64024	9.9276	8.36714	8.99793	9.96113	8.23381	9.33127	6.75604	7.68012	9.24772	9.60166
YKL206C	2.07151	3.12023	3.60045	1.32283	2.03479	2.14379	2.15385	2.33856	1.71186	1.61099	2.5137	1.48325	2.13318	2.52273	2.66591	2.59361	2.50279	2.44082	1.76946	1.13715	3.008	1.60762	1.50858	1.59881	1.99756	3.67574	3.22511	1.8499	1.82541	1.81933	1.67947	1.89122	2.02308	1.79921	1.6724	1.84958
YKL205W	0.492622	0.449711	1.10783	0.656918	0.701459	0.866013	0.606717	0.915361	2.81598	0.868834	1.22489	1.11472	0.692308	0.653409	0.791196	0.519406	0.983278	1.06837	0.821031	0.99676	2.21029	1.17302	1.19421	0.957299	0.576313	0.582249	0.729638	0.511156	0.652893	1.01576	0.735456	1.68974	1.34176	1.25197	1.48332	1.62863
YKL204W	4.1975	5.13295	5.958	4.9685	5.30415	4.55991	3.89707	4.16301	2.66223	2.96749	4.35388	3.42944	5.19288	5.12841	5.26975	4.84247	5.19844	4.01531	3.3458	3.37689	4.60686	3.90731	4.45172	4.04171	4.80098	5.76213	5.14027	3.3499	3.5031	3.46219	4.42042	3.48826	4.11429	3.39764	3.52174	3.75622
YKL203C	2.78093	2.24162	3.33939	3.12598	3.3367	2.28431	3.00758	2.68234	2.25424	2.10874	2.87215	2.72589	2.76579	2.90568	2.83296	2.92009	4.19175	3.13469	2.65015	2.62743	2.79886	2.37693	2.65451	2.56802	3.35287	3.78935	3.39706	2.94118	3.34298	3.31303	3.3809	2.33993	2.45934	2.51378	2.95551	2.97718
YKL202W	0.580023	0.495954	0.701476	0.489314	0.702581	0.301743	0.499458	0.449321	0.531477	0.33296	0.456621	0.296447	0.639495	0.505682	0.574492	0.493151	0.754738	0.286735	0.322548	0.546436	0.517714	0.282183	0.257511	0.250248	0.509158	0.420118	0.429864	0.338742	0.330579	0.432773	0.400659	0.605686	0.268132	0.311024	0.233569	0.229253
YKL197C	1.77299	2.10983	2.01362	2.06412	2.40741	1.91394	2.72589	2.44305	0.584746	0.959641	1.13356	0.860914	1.92537	1.76818	1.76524	2.1895	2.2854	1.66429	1.84934	1.80454	1.05829	0.959835	1.15021	1.02781	2.26862	1.70414	2.02602	1.47262	1.87913	1.85819	2.40834	1.09147	1.02967	1.00197	1.07583	1.09232
YKL196C	9.3882	12.1965	9.5664	11.1507	10.7306	8.68845	8.74323	9.17659	6.62228	9.12556	8.49315	10.1878	7.85419	13.8386	12.0214	10.7283	12.6934	10.6449	7.60768	9.4622	10.0526	9.08651	9.22532	9.13903	11.8413	12.0331	12.4898	10.43	12.2521	11.5126	10.506	8.66625	10.2319	10.2224	9.727	8.54461
YKL195W	12.8127	11.296	7.26107	5.52868	4.96296	4.39978	4.25027	3.82968	1.52542	7.96637	10.2215	10.0904	12.5098	10.3284	6.20655	4.50571	5.9175	4.36327	3.32558	2.15227	8.05143	10.3543	11.3155	10.3555	14.5568	9.28757	6.27376	4.76978	4.44525	4.02416	4.28869	1.4623	8.98462	10.4734	11.4692	10.8994
YKL194C	2.01249	1.10751	0.508513	0.31946	0.460157	0.362745	0.234019	0.345873	0.243341	1.15807	1.43607	1.4203	1.80023	0.904545	0.374718	0.414384	0.511706	0.328571	0.376137	0.25594	1.34971	1.6344	1.4882	1.70506	1.88645	0.659172	0.424208	0.342799	0.283058	0.269958	0.374314	0.196539	1.47363	1.73031	1.64914	1.43672
YKL193C	2.89103	5.32023	5.0193	4.57705	4.52301	3.9902	3.25894	3.43469	0.435835	1.31502	1.60959	1.8132	2.88749	5.46591	4.43905	3.71918	3.06243	3.40714	2.71992	1.69762	2.25829	2.1895	2.04828	1.69712	3.02808	2.07692	4.66516	3.8215	3.2314	2.95168	3.7124	1.03585	1.66154	2.22835	2.16178	1.89004
YKL192C	17.6232	14.4925	8.82066	9.35995	7.76094	7.10131	7.13651	7.82654	4.43341	12.4159	10.4737	13.6345	19.0012	12.1205	8.64221	7.65868	7.13935	5.53163	6.08898	5.37797	14.1383	13.9145	17.0376	13.2761	18.6447	10.3231	9.28846	5.63083	5.97004	5.7605	7.42371	5.42522	13.6802	13.438	14.8362	15.7012
YKL191W	1.76277	1.26127	1.44154	2.20922	2.62402	2.96078	3.05309	3.98537	10.2554	1.91256	1.91781	2.58376	2.031	1.15682	1.71445	1.88699	2.44593	2.31633	3.35794	6.40281	5.43657	2.25232	2.88841	2.89176	2.221	1.2355	1.82466	1.81643	2.17355	2.96429	3.78924	8.82942	2.57912	2.19685	2.55511	2.81017
YKL190W	5.04881	6.10405	4.83995	5.66029	5.44781	5.28867	4.04875	5.13584	3.59806	3.36883	2.40868	4.11675	5.17222	6.075	5.12415	5.35731	4.09142	4.00204	4.818	5.13931	6.85143	4.66426	4.47747	3.55015	3.9072	3.75621	5.28394	4.61359	3.78099	3.80042	4.28101	4.16811	3.56593	4.43504	4.47321	4.31017
YKL189W	3.36436	5.3052	3.78774	3.6153	3.12907	2.61874	2.08559	1.76907	1.69734	0.959641	0.744292	1.55025	3.26751	5.59091	4.22348	2.77169	1.17503	2.17653	2.05258	0.87581	2.42743	1.92791	1.55258	1.53029	2.56044	3.54793	3.77715	2.66937	2.25826	2.01891	1.78375	1.09889	1.22637	1.58169	1.43579	1.38589
YKL188C	6.2202	7.65665	6.24972	5.64117	5.20988	5.20479	4.85482	4.02717	0.588378	0.196188	0.184932	0.470051	6.71527	7.78977	5.96163	4.38813	1.98328	3.89388	4.20627	1.43197	0.222857	0.299691	0.362661	0.77855	6.49206	4.07692	4.79525	4.54564	3.88636	4.57773	3.8551	1.02101	0.201099	0.32874	0.450961	0.908714
YKL187C	4.46879	19.4243	13.2395	13.0731	13.743	12.5828	11.0303	6.03866	1.53632	0.206278	0.228311	0.375635	5.63835	20.3648	14.6005	9.39498	9.14381	10.1898	9.74216	4.25162	0.331429	0.547889	0.483906	0.391261	4.48962	19.897	14.9061	11.1998	9.77066	10.6775	10.2316	3.38937	0.248352	0.612205	0.478261	0.521784
YKL186C	1.00795	1.33179	2.5244	1.93476	2.06622	1.86166	2.05634	1.10449	3.0678	1.1861	1.11644	1.55533	1.3915	1.875	1.50677	1.73858	1.67781	1.61633	1.84024	2.11231	1.63886	1.76519	1.23498	1.12115	1.25763	1.91716	1.96833	1.58824	1.59298	1.86345	1.96926	2.55624	1.16264	1.21949	1.44388	1.45954
YKL185W	1.74347	15.6058	21.7673	17.9865	18.7632	12.1808	8.52438	3.93521	2.56538	2.40359	1.93721	1.39492	2.64064	21.6545	10.193	9.93721	9.38016	7.69184	5.28514	2.85421	2.62514	2.87333	2.25644	1.49255	2.09158	20.3811	20.0995	9.7282	7.83574	6.12185	5.01207	2.84549	2.59231	2.33661	1.91405	1.14419
YKL184W	4.3882	3.35954	2.83995	3.50169	4.04602	3.5	3.7714	2.95298	4.61985	4.037	2.81621	3.7665	5.27784	3.20909	1.55418	2.30822	2.49387	2.55408	3.07988	3.88121	3.84114	4.25953	4.66846	4.0864	4.58364	2.6284	3.41176	2.60751	2.57335	2.74685	2.86718	5.13597	5.24286	3.99508	4.16683	4.00519
YKL183W	1.08627	0.922543	1.17934	1.20585	1.22896	0.891068	1.32069	1.07941	1.46852	1.20852	0.818493	0.95736	0.971297	0.993182	0.733634	1.07192	1.10033	0.879592	1.06269	1.7689	0.936	0.825953	0.924893	1.09136	1.18681	1.46982	1.2138	0.969574	1.06198	1.22059	0.904501	2.23115	1.23077	0.767717	1.04247	1.08299
YKL182W	17.0045	18.8451	23.4847	24.0562	19.7037	24.4739	23.6371	23.5569	11.2361	13.7354	17.8345	16.4223	16.6693	23.783	16.0892	12.669	19.2085	18.5265	23.456	19.3089	4.99771	17.2853	16.0311	15.2582	12.4835	22.0627	28.6821	23.2677	22.1612	24.2416	21.1394	20.0087	13.1648	15.6535	16.4499	13.8932
SNR128	0.393871	0.550289	0.486947	0.553431	0.398429	0.359477	0.430119	0.318704	1.00605	0.720852	0.312785	0.527919	0.36395	0.618182	0.506772	0.442922	0.371237	0.286735	0.344793	0.222462	1.44343	0.511843	0.513949	0.468719	0.412698	0.590533	0.582579	0.369168	0.321281	0.342437	0.3809	0.498146	0.938462	0.403543	0.534884	0.607884
SNR190	0.0113507	0.00231214	0.00454029	0.00899888	0.0145903	0.0087146	0.00758396	0.014629	0.0169492	0.0560538	0.0228311	0.0598985	0.0711825	0.00795455	0.00902935	0.00684931	0.00780379	0.00408163	0.0111223	0.00431965	0.0148571	0.030896	0.0321888	0.00993049	0.017094	0.00946746	0.00791855	0.0223124	0.0103306	0.0105042	0.00548847	0.0123609	0.0692308	0.0324803	0.033367	0.0124481
SNR37	0.173666	0.181503	0.22815	0.271091	0.260382	0.157952	0.146262	0.143156	0.306295	0.393498	0.223744	0.308629	0.225029	0.318182	0.218962	0.223744	0.32553	0.154082	0.22548	0.0777538	0.638857	0.318229	0.206009	0.247269	0.282051	0.170414	0.442308	0.260649	0.183884	0.377101	0.125137	0.0964153	0.383517	0.419291	0.197169	0.335062
SNR60	0.0851305	0.132948	0.0885358	0.101237	0.0785634	0.0588235	0.11701	0.0898642	0.140436	0.0919283	0.111872	0.136041	0.122847	0.181818	0.0395034	0.0936073	0.0222965	0.0418367	0.09909	0.0140389	0.403429	0.191555	0.0869099	0.0903674	0.020757	0.186982	0.0972851	0.0770791	0.0340909	0.0682773	0.108672	0.0494438	0.156044	0.0935039	0.0940344	0.147303
CEN10	0.00113507	0.00115607	0.00340522	0.00112486	0.00112233	0	0.0411701	0.0428422	0.00121065	0.00224215	0.00228311	0.0071066	0.00344432	0.00227273	0.00112867	0	0.00111483	0.00204082	0.00202225	0.00107991	0.00342857	0.00205973	0.00107296	0.000993	0.00488401	0.00236686	0.0294118	0.0010142	0.00103306	0.00105042	0.00219539	0.00123609	0.0010989	0.015748	0.00101112	0.00103734
SNR3	0.146425	0.183815	0.253121	0.177728	0.178451	0.1122	0.0942578	0.0898642	0.3523	0.774664	0.309361	0.80203	0.137773	0.310227	0.308126	0.216895	0.107023	0.167347	0.106168	0.0637149	0.952	0.659114	0.351931	0.393247	0.278388	0.211834	0.308824	0.418864	0.283058	0.260504	0.140505	0.126082	1.13077	0.720472	0.574317	0.672199
YKL224C	0.893303	2.75491	1.74461	1.92688	2.31425	1.94662	1.67606	0.523511	0.731235	0.526906	0.545662	0.808122	0.84271	2.46477	1.6298	1.19406	1.61204	1.36633	1.22144	0.723542	1.03314	0.705458	0.713519	0.787488	0.713065	3.08994	2.09276	1.99899	1.53616	1.60819	1.29418	0.721879	0.810989	0.802165	0.745197	0.758299
YKL222C	0.371169	0.480925	0.271283	0.370079	0.718294	0.562091	0.485374	0.212121	0.395884	0.242152	0.167808	0.304569	0.486797	0.419318	0.211061	0.25	0.192865	0.508163	0.470172	0.274298	0.301714	0.402678	0.386266	0.28997	0.28083	0.35858	0.347285	0.556795	0.457645	0.486345	0.330406	0.378245	0.272527	0.48622	0.401416	0.311203
YKL221W	0.37798	0.346821	0.208854	0.457818	0.388328	0.459695	0.531961	0.245559	0.112591	0.262332	0.208904	0.186802	0.292767	0.407955	0.164786	0.222603	0.439242	0.343878	0.573306	0.239741	0.254857	0.183316	0.208154	0.163853	0.304029	0.440237	0.418552	0.35497	0.254132	0.47374	0.419319	0.150803	0.269231	0.293307	0.148635	0.221992
YKL220C	0.407492	0.457803	0.367764	0.336333	0.445567	0.356209	0.385699	0.200627	0.302663	0.263453	0.237443	0.296447	0.390356	0.438636	0.108352	0.0525114	0.285396	0.27449	0.298281	0.0928726	0.206857	0.288363	0.324034	0.273088	0.306471	0.415385	0.282805	0.245436	0.257231	0.319328	0.215148	0.199011	0.250549	0.29626	0.268959	0.335062
YKL219W	0.978434	1.11098	0.683314	0.905512	0.982043	1.061	0.953413	0.830721	0.886199	0.599776	0.53653	0.60203	0.938002	0.904545	0.281038	0.472603	0.884058	0.908163	0.853387	0.534557	0.358857	0.734295	0.467811	0.725919	0.672772	0.899408	0.709276	0.888438	0.896694	1.26786	0.904501	0.673671	0.703297	0.892717	0.656218	0.59751
YKL218C	1.78547	3.74566	0.746879	0.866142	1.02469	0.915033	0.897075	0.575758	0.474576	0.689462	0.995434	1.05178	2.32606	3.37159	0.975169	0.664384	0.80825	0.696939	0.714863	0.397408	0.906286	0.863028	0.964592	1.17875	1.87302	2.49941	1.13914	0.628803	0.677686	0.743698	0.817783	0.571075	1.42857	1.03543	0.964611	1.43568
YKL217W	42.5766	51.9688	60.0545	54.8346	52.11	49.9728	49.3944	47.3981	11.9455	15.5919	19.3596	20.3157	47.8565	57.9955	41.912	25.0457	50.0312	30.8612	40.4944	24.8585	14.1474	17.6416	19.3283	17.6892	41.8046	46.2615	55.5362	37.6826	42.0847	42.0893	26.9188	19.5575	18.889	16.2283	12.9211	18.7448
YKL216W	3.62316	1.06243	2.36549	2.89651	3.03591	3.59041	5.10184	6.05538	22.2324	4.7343	3.82306	5.72386	3.67738	1.43295	2.26411	0.820776	2.65329	3.3602	4.67543	12.041	4.192	4.72503	5.49142	4.40814	3.53236	1.21775	2.52036	2.48986	3.15289	4.10609	3.14709	16.8801	4.45275	3.96752	3.58948	4.96577
YKL215C	2.70942	2.61156	2.09308	2.17998	2.20651	1.91176	2.13543	1.84953	0.920097	1.98431	2.15068	1.90863	2.6659	2.68182	1.31038	1.10274	1.31215	1.58061	1.62184	1.2473	1.61829	2.06179	2.06009	2.16683	2.69475	2.5574	2.181	1.51724	1.95145	1.57353	0.827662	1.15328	2.24396	1.7313	1.40445	1.54046
YKL214C	5.25312	4.16647	3.2361	4.78065	5.1807	4.44989	3.99458	4.38454	3.48789	4.29036	4.37443	4.19695	5.44776	4.47727	3.26862	3.8379	4.93423	4.05102	3.44085	3.97084	3.70286	3.77343	3.98391	3.57597	4.26496	4.25089	4.60407	3.29412	4.1095	3.81513	3.40066	4.25587	4.44615	3.21654	2.02123	2.79461
YKL213C	6.23155	6.23121	5.6118	6.75816	6.76207	6.0512	6.08126	6.0209	1.78208	4.37444	4.80137	4.10761	5.36625	6.72727	4.89165	7.28539	7.83389	4.30306	5.39231	5.12203	3.46171	4.83831	4.04077	4.5432	6.09035	7.04142	7.74774	3.97059	5.3874	4.90861	4.58836	3.17923	4.18242	3.82677	2.45804	3.69813
YKL212W	7.37571	2.99075	4.14983	3.50281	3.73064	2.7037	2.52654	3.82236	13.7688	9.19731	7.90868	6.79898	6.48106	2.77386	2.02596	3.38813	2.78149	2.3051	2.7543	7.2041	10.7646	7.2276	5.09657	7.18868	6.54945	2.94556	3.76018	2.10953	2.59814	2.03887	2.83315	10.6885	9.45385	6.26279	4.13751	5.8444
YKL211C	2.67083	2.03815	2.80477	1.94151	1.90572	2.12636	1.77248	3.02821	2.6816	2.2287	2.20434	2.05888	2.31917	1.92727	1.16817	2.30251	3.05797	2.1551	2.88979	2.56263	1.52686	1.44181	0.815451	2.40814	2.29915	2.30414	2.4276	1.50507	2.17045	2.6145	1.70252	1.74413	2.65275	1.73819	1.34277	2.27075
YKL210W	9.32009	14.7803	11.9251	14.8391	12.0292	13.012	8.57963	11.0805	3.51816	5.92937	8.07763	7.00914	9.00459	15.1102	11.3307	15.3779	13.1449	9.93878	9.78867	7.05292	5.22743	6.83007	4.81545	7.92254	7.21734	14.1325	13.2545	9.87424	11.2645	9.71113	8.191	4.19901	8.56813	6.8376	6.18605	7.21888
YKL209C	0.503973	0.498266	0.492622	0.574803	0.241302	0.687364	0.261105	0.641588	0.215496	0.209641	0.398402	0.262944	0.445465	0.453409	0.28781	0.55137	0.573021	0.482653	0.517695	0.331533	0.214857	0.239959	0.126609	0.24429	0.236874	0.492308	0.460407	0.333671	0.501033	0.483193	0.264544	0.10754	0.350549	0.255906	0.274014	0.302905
YKL208W	2.04086	1.25549	0.561862	1.00112	0.40853	0.795207	0.830986	1.25601	1.17433	1.60314	1.52169	1.20102	1.72675	1.07841	0.553047	1.09018	1.16611	0.968367	0.840243	0.990281	1.90971	1.10814	0.940987	0.935452	1.13553	1.7645	1.03394	0.779919	0.90186	0.890756	0.66191	0.68356	1.98132	1.11909	1.10313	1.38485
YKL207W	3.52327	3.33988	3.12713	3.47244	2.36813	2.75272	2.97183	3.16928	2.82324	3.05718	3.46461	2.25076	4.04363	2.72386	2.68736	3.97945	4.12263	2.75204	2.32457	2.61015	3.81029	2.60968	2.63412	2.43595	3.04151	4.84615	3.90611	2.38641	2.83678	2.57773	2.36553	2.70828	3.16593	2.34252	2.74722	2.96784
YJR149W	1.38706	5.34913	2.22928	1.12598	0.976431	0.736383	0.611051	0.649948	0.262712	0.418161	0.550228	0.543147	1.56946	4.75682	1.77991	0.934932	0.885173	0.621429	0.547017	0.303456	0.830857	0.660144	0.770386	0.669315	1.65201	2.9858	1.59955	0.87931	0.627066	0.612395	0.700329	0.278121	0.551648	0.667323	0.760364	0.869295
YJR150C	0.146425	0.114451	0.145289	0.214848	0.0291807	0.0980392	0.112676	0.0867294	0.176755	0.0526906	0.0593607	0.0568528	0.134328	0.0772727	0.13544	0.148402	0.137124	0.0561224	0.175935	0.099352	0.186286	0.0432544	0.145923	0.0774578	0.017094	0.151479	0.0599548	0.0730223	0.103306	0.121849	0.158068	0.0630408	0.115385	0.0767717	0.0192113	0.0871369
YJR151C	2.52667	3.05318	2.27015	2.991	3.05612	2.99782	2.99675	2.36468	0.802664	1.21413	1.30137	1.18376	2.77153	2.43977	2.4921	2.34817	2.24638	2.36939	2.77048	1.08855	2.63314	2.03502	1.67811	1.75372	2.53236	2.84615	3.3733	1.6643	2.02686	2.18487	2.41932	0.930779	2.11319	1.40256	1.19717	1.70851
YJR152W	7.26447	2.08786	1.54938	1.69066	2.14141	1.95425	1.8559	2.45977	8.40194	7.66704	1.58333	3.35533	9.42021	2.60795	1.73589	1.42922	1.67224	1.56837	1.94944	3.50648	33.8423	4.48301	3.39914	4.72592	7.72528	2.09231	1.94457	1.22617	1.22107	1.51786	2.11416	5.05068	20.3308	3.34449	3.24368	6.37656
YJR153W	0.267877	0.149133	0.258797	0.209224	0.23569	0.255991	0.1961	0.221526	0.335351	0.168161	0.206621	0.128934	0.259472	0.192045	0.18623	0.236301	0.246377	0.15102	0.208291	0.196544	0.272	0.220391	0.211373	0.177756	0.224664	0.160947	0.199095	0.172414	0.108471	0.17542	0.184413	0.187886	0.216484	0.21063	0.121335	0.160788
YJR154W	0.872872	0.517919	0.846765	0.930259	1.37935	1.37037	0.871073	1.17764	3.20097	1.26121	0.738584	1.74416	1.37887	0.919318	1.03612	1.00571	0.521739	1.1449	1.47523	1.47732	2.70743	2.82801	2.24785	1.7289	1.26129	0.506509	1.3224	1.21095	0.924587	1.48845	1.59934	3.03955	3.26593	3.16929	2.29727	1.74585
YJR155W	3.39387	2.96994	2.65153	4.40945	5.5477	5.65686	5.08017	4.43783	11.9649	4.74439	4.93265	6.39289	5.08611	3.98636	4.68172	3.45776	3.52954	5.8602	5.80586	6.14147	9.74971	9.78373	7.70064	5.29494	4.65568	3.12544	4.82919	4.29513	4.94421	5.91912	5.72338	9.6712	9.39561	8.81791	7.6633	7.09647
YJR156C	14.6617	12.2751	9.43019	9.67492	11.5342	9.23747	6.43445	4.10972	2.40194	7.14574	5.02283	14.3096	18.5465	15.2023	10.5598	7.78995	5.54404	7.89388	6.41052	4.80454	7.816	12.1967	13.7178	14.9345	12.2735	16.8024	12.3495	10.2333	7.98554	8.65336	7.14819	4.00247	11.5484	13.3248	15.4267	16.945
YJR157W	0.412032	0.450867	0.513053	0.645669	0.721661	0.657952	0.411701	0.194357	0.491525	0.394619	0.381279	0.538071	0.518944	0.535227	0.545147	0.416667	0.400223	0.634694	0.647118	0.317495	0.531429	0.54171	0.623391	0.414101	0.286935	0.498225	0.638009	0.727181	0.530992	0.734244	0.464325	0.309023	0.591209	0.557087	0.606673	0.654564
YJR158W	1.15891	0.578035	0.491487	0.507312	0.604938	0.525054	0.486457	0.276907	0.322034	1.35987	1.08333	1.80203	1.45235	0.625	0.269752	0.374429	0.342252	0.326531	0.496461	0.231102	2.57257	2.02678	2.13519	1.51738	0.915751	0.381065	0.535068	0.502028	0.33781	0.401261	0.417124	0.273177	2.44945	1.60138	1.44186	1.4751
YJR159W	1.1975	0.937572	0.879682	1.17323	1.19529	1.09913	1.27302	0.946708	0.397094	0.891256	0.73516	1.06904	1.28473	1.11591	0.521445	1.04566	1.08138	0.894898	1.0819	0.808855	0.681143	0.92173	1.07618	1.03178	1.05495	1.14793	1.0362	1	1.05475	1.38025	1.18661	0.741656	0.936264	0.943898	0.938322	1.01763
YJR160C	0.733258	0.751445	0.279228	0.373453	0.40404	0.310458	0.283857	0.180773	0.269976	0.279148	0.253425	0.475127	1.25029	0.817046	0.116253	0.247717	0.237458	0.236735	0.312437	0.258099	0.243429	0.456231	0.458155	0.574975	0.80464	0.543195	0.350679	0.288032	0.288223	0.327731	0.299671	0.364648	0.368132	0.484252	0.361982	0.504149
YJL136w-a	0.620885	0.276301	0.53462	0.559055	0.234568	0.454248	0.617551	0.481714	0.608959	0.519058	0.545662	0.419289	0.916188	0.518182	0.418736	0.570776	0.597547	0.231633	0.505561	0.354212	0.507429	0.361483	0.51073	0.213505	0.579976	0.338462	0.597285	0.355984	0.290289	0.365546	0.3809	0.377009	0.457143	0.308071	0.257836	0.407676
YJR025c-a	0.284904	0.313295	0.30647	0.27784	0.290685	0.295207	0.299025	0.22884	0.491525	0.387892	0.334475	0.491371	0.405281	0.442045	0.27088	0.146119	0.248606	0.276531	0.277048	0.281857	0.234286	0.335736	0.362661	0.31281	0.332112	0.349112	0.313348	0.400609	0.488636	0.543067	0.2382	0.375773	0.434066	0.462598	0.249747	0.342324
YJR135w-a	6.54824	4.43584	2.09762	2.83915	2.34456	2.02288	1.48104	2.43051	2.75666	3.97646	6.03767	7.13096	5.46498	4.93295	1.30813	0.546804	1.54961	2.02245	1.87361	2.24514	1.06171	4.39959	5.32511	4.85501	6.02198	3.8071	3.0362	3.45436	3.27066	3.26366	0.793633	3.00494	3.2011	5.01181	2.54095	5.04772
YJR092W	4.60386	3.62428	2.29966	2.81777	2.03591	0.545752	0.253521	0.280042	0.784504	0.690583	2.08448	2.5198	3.95063	3.06477	2.42212	0.989726	1.53512	0.465306	0.24368	0.347732	0.546286	1.01751	1.70815	2.58292	5.09402	2.87219	3.21833	1.48276	0.995868	0.37395	0.16685	0.430161	0.465934	0.84252	1.09707	2.64834
NC_001142	58.1566	56.9873	51.5914	42.4342	43.0236	32.8824	30.5796	25.7398	48.1852	58.4148	60.2922	49.5604	66.4512	57.8477	42.2359	41.9258	46.9431	25.4204	23.9393	20.1663	65.5509	40.3018	45.1491	46.7954	71.5104	59.9373	53.0113	27.356	33.655	27.6176	27.0088	19.8677	52.3736	35.9577	36.0779	42.7344
YJR127C	2.38252	3.0185	2.00568	2.88076	3.18182	2.89869	2.12568	1.73877	2.04843	1.50673	1.66895	2.00203	2.69805	3.17273	1.53273	2.08676	1.87514	2.33776	2.12235	1.75486	1.35771	1.98867	2.32725	2.65938	1.61172	2.92781	2.82805	2.15416	2.32438	2.20168	2.17892	2.74784	2.22637	1.8435	1.70779	2.27697
YJR128W	0.0522134	0.099422	0.0181612	0.0584927	0.0258137	0.0163399	0.0130011	0.0219436	0.0108959	0.0246637	0.0136986	0.013198	0.0332951	0.0488636	0.01693	0.0901827	0.0156076	0.0122449	0.0111223	0.0172786	0.0331429	0.0247168	0.0171674	0.0188679	0.013431	0.0177515	0.0429864	0.0334686	0.0113636	0.019958	0.01427	0.0160692	0.0274725	0.0147638	0.0091001	0.0103734
YJR129C	1.39841	0.890173	1.04427	1.25984	1.35578	1.31155	1.62839	1.65726	2.69855	1.63341	1.79224	1.64365	1.80138	0.947727	0.852144	0.711187	1.08361	1.12857	1.49949	2.47084	1.12114	1.60659	1.75751	1.63754	1.36142	0.891124	1.24661	0.849899	1.26033	1.27206	1.39297	2.97528	1.37363	1.36811	1.34277	1.42842
YJR130C	3.45403	2.76879	3.21339	3.73791	5.19865	4.30174	3.66847	5.38871	2.06174	2.26345	2.97603	3.29137	2.79679	3.39773	2.17946	1.22945	3.02118	4.50102	5.58342	3.38337	1.39657	2.77858	2.52361	2.55412	3.30037	2.58343	3.08484	4.19675	5.31921	5.7416	2.69813	2.62176	2.44945	3.12402	1.66936	2.64523
YJR131W	0.751419	0.527168	0.62202	0.914511	1.07407	0.844227	0.887324	0.916405	0.757869	0.769058	0.880137	0.736041	0.877153	0.504546	0.553047	0.474886	0.656633	0.808163	0.912032	0.885529	0.468571	0.897013	0.90236	0.74578	0.567766	0.340828	0.566742	0.781947	0.86157	0.882353	0.597146	0.888752	0.934066	1.02461	0.46815	0.584025
YJR132W	0.724177	0.643931	0.654938	0.778403	0.905724	0.772331	0.618635	0.821317	4.77845	1.07287	1.09361	1.09442	0.734788	0.607955	0.593679	0.372146	0.878484	0.742857	0.803842	1.56156	1.29143	0.92585	0.565451	0.950348	0.73138	0.52426	0.777149	0.547667	0.727273	0.602941	0.610318	2.54759	1.02637	1.05807	0.597573	0.735477
YJR133W	26.3507	12.1052	11.0647	9.61305	8.05387	7.67538	6.54821	7.92477	8.17191	11.8128	17.5046	16.8274	24.0367	12.2727	8.21896	8.30594	9.25975	5.97653	6.37411	7.55076	11.3166	9.98558	13.8745	19.4588	28.8107	12.7621	10.3688	5.43813	6.14773	5.88445	7.28979	6.04697	9.54835	9.9439	11.3347	16.5768
YJR134C	0.633371	0.574566	0.699205	0.596175	0.573513	0.466231	0.404117	0.568443	0.766344	0.672646	0.722603	0.565482	0.722158	0.651136	0.462754	0.555936	0.619844	0.666327	0.669363	0.680346	0.868571	0.826982	0.189914	0.805362	0.800977	0.582249	0.503394	0.401623	0.635331	0.601891	0.525796	0.5822	1.06593	0.742126	0.31547	0.655602
YJR135C	0.416572	0.248555	0.335982	0.397075	0.392817	0.218954	0.231853	0.416928	0.335351	0.280269	0.360731	0.31269	0.281286	0.330682	0.272009	0.424658	0.42029	0.403061	0.375126	0.302376	0.228571	0.240989	0.0429185	0.344588	0.379731	0.489941	0.219457	0.369168	0.576446	0.497899	0.207464	0.155748	0.420879	0.264764	0.202224	0.302905
YJR136C	0.62202	0.839306	0.832009	0.896513	0.62514	0.700436	0.632719	0.748171	0.81477	0.394619	0.479452	0.471066	0.509759	0.636364	0.627539	0.86758	1.13935	1.03571	0.766431	0.37581	0.532571	0.38311	0.156652	0.692155	0.566545	1.03905	0.790724	0.69574	0.918388	0.953782	0.602634	0.247219	0.531868	0.311024	0.442872	0.541494
YJR137C	17.353	5.43353	8.38479	11.9606	5.59708	10.9662	12.8082	13.9969	26.7857	18.5426	23.1313	18.1076	13.6739	3.99205	4.69413	12.2009	14.1817	11.9959	12.3296	17.5929	29.3794	8.38105	8.5676	9.46673	10.7155	5.48284	9.04864	8.64706	11.5444	11.0252	11.539	11.6601	24.1934	9.72638	16.459	18.1483
YJR138W	1.02157	0.966474	0.743473	1.03937	0.43771	1	0.978332	0.937304	0.682809	0.724215	0.724886	0.633503	0.966705	0.618182	0.557562	1.28196	1.24638	1.05306	0.905966	0.923326	1.21829	0.53553	0.526824	0.618669	0.41514	0.96568	0.892534	0.811359	1.1312	0.769958	0.737651	0.498146	1.03077	0.455709	0.895854	0.907676
YJR139C	26.714	22.0844	18.9262	18.5579	15.1156	18.4935	19.1246	20.4545	24.1913	20.7332	29.0833	18.2508	25.256	17.8545	17.0564	21.9132	22.7793	16.5837	15.1456	18.1166	29.224	17.8826	20.6738	22.2056	22.558	28.1172	23.2839	16.7586	16.4215	15.3498	14.6268	19.8875	24.7945	17.1467	23.6552	24.4315
YJR140C	2.03065	1.44393	1.34052	0.890889	1.24579	1.5098	1.60022	1.68757	1.68765	1.1861	2.40753	1.47005	1.92423	1.22386	1.25508	1.41324	1.75697	1.28776	1.24065	0.900648	1.71314	1.40886	1.59764	1.82423	1.95604	1.49704	1.34842	1.03245	1.07748	1.18172	1.26454	1.32386	1.26264	1.49213	1.85238	1.97925
YJR141W	0.972758	0.8	0.977298	0.865017	0.845118	0.842048	0.603467	1.01254	1.01211	0.595291	0.893836	0.95533	0.810563	0.842045	0.863431	0.784247	1.15273	1.05306	0.842265	0.817495	0.977143	0.720906	0.765022	0.574975	0.896215	1.21893	0.998869	1.10548	1.18698	1.23424	0.848518	0.777503	0.66044	0.820866	0.872599	0.764523
YJR142W	1.22134	1.42081	2.00454	0.988751	0.894501	0.910675	0.906825	0.952978	0.35109	0.479821	1.06621	0.785787	0.967853	1.43409	1.03837	1.04795	1.23523	1.07449	0.949444	0.663067	0.963429	0.833162	0.901288	0.756703	1.39072	1.66391	1.15158	1.1288	0.894628	1.17857	1	0.536465	0.786813	0.904528	0.897877	0.937759
YJR143C	5.74688	1.79538	2.39955	2.23172	2.3367	1.70697	2.00867	2.87461	6.12107	7.09193	8.77854	7.87411	5.37543	2.07841	1.92889	1.90753	1.97213	1.74592	1.86148	4.31965	7.42171	8.70958	7.83369	6.71897	6.44933	1.97041	1.94344	1.49493	1.66736	1.7563	2.8595	5.88381	6.10879	7.12008	7.10313	6.40975
YJR144W	3.68558	2.53988	3.44608	3.11586	2.68126	1.83769	3.01842	3.38245	2.87893	3.22758	5.21347	3.16142	3.44547	3.12386	3.05305	2.84018	3.56522	2.60918	2.55713	4.27862	4.26743	3.931	3.72747	3.37637	3.91819	3.83077	3.54525	2.74746	2.84298	2.81198	3.35126	4.41904	3.54615	3.63681	4.42063	3.87448
YJR145C	23.8082	21.459	25.9864	31.5467	33.3659	18.7963	27.5352	29.5099	46.0872	28.6334	34.363	26.8944	26.7394	20.733	29.7856	24.9018	30.3746	25.0959	22.7422	38.7948	51.8514	29.4315	34.0333	27.8729	30.6288	12.7361	25.1324	25.6481	25.7893	25.9905	33.7179	41.0235	36.9264	30.2657	34.1496	27.221
YJR146W	0.0874007	0.0439306	0.0476731	0.109111	0.14927	0.0141612	0.0400867	0.0125392	0.0750605	0.0358744	0.0639269	0.0781726	0.0677382	0.0840909	0.0688488	0.0308219	0.0468227	0.0571429	0.0455005	0.158747	0.125714	0.0875386	0.103004	0.0546177	0.166056	0.181065	0.0486425	0.0415822	0.0557851	0.0483193	0.132821	0.222497	0.131868	0.0698819	0.0728008	0.0705394
YJR147W	0.0431328	0.0393064	0.0646992	0.289089	0.226712	0.148148	0.0650054	0.0553814	1.37046	0.253363	0.41895	0.270051	0.253731	0.0465909	0.179458	0.13242	0.0523969	0.0653061	0.0505561	0.404968	0.688	0.408857	0.316524	0.293942	0.0781441	0.151479	0.11991	0.0801217	0.204545	0.0378151	0.0867179	1.19654	0.5	0.438976	0.455005	0.243776
YJR148W	17.6504	40.1526	30.622	21.1024	15.4321	12.2048	10.5645	10.093	5.51453	5.71861	6.61758	7.56041	18.8645	36.3523	24.6524	17.5388	13.1505	10.8735	9.04044	8.2851	10.1051	8.72915	8.52575	8.428	20.011	32.858	26.5882	16.8083	13.1622	11.2868	12.0703	8.84549	8.55934	8.31201	10.3175	10.2075
YJR104C	42.4018	47.9237	42.882	52.7222	29.6274	45.1383	44.0152	32.5277	24.1659	30.6379	35.2032	29.0721	41.7876	43.8455	32.3036	58.0868	57.7703	35.499	33.0809	28.6728	45.3406	15.9011	18.9099	24.5531	35.3993	50.1965	51.8258	34.1805	40.0279	33.4685	39.4929	18.7998	36.9802	18.5325	28.0566	31.9668
YJR105W	26.8638	9.53064	13.8263	15.3285	9.57576	11.9488	14.3174	14.884	37.8196	22.4092	25.4658	21.3553	26.8083	8.37614	10.1219	17.6952	16.4002	10.5449	11.1031	22.4892	38.9589	13.7168	19.544	22.7498	23.1013	13.5053	16.5204	8.99087	10.9236	10.4338	12.1548	23.8714	24.2736	12.2136	20.5996	22.8651
YJR106W	0.266742	0.250867	0.329171	0.28234	0.310887	0.518519	0.440953	0.584117	0.205811	0.280269	0.366438	0.262944	0.295063	0.277273	0.3307	0.479452	0.39019	0.431633	0.357937	0.329374	0.490286	0.313079	0.366953	0.413108	0.336996	0.24142	0.349548	0.326572	0.378099	0.32458	0.430296	0.363412	0.386813	0.367126	0.300303	0.274896
YJR107W	1.97843	1.70983	2.04427	0.971879	1.72278	1.67756	1.5818	1.52351	0.859564	1.06278	1.85845	1.28934	2.031	1.52955	1.69074	1.82648	2.19621	1.48163	1.23155	0.62527	2.03086	1.35736	1.41416	1.43198	2.01465	1.77988	1.75113	1.38134	1.66012	1.50315	1.23052	0.804697	1.24396	1.36614	1.49747	1.64212
YJR108W	0.177072	0.158381	0.414302	0.100112	0.154882	0.137255	0.0964247	0.117032	0.157385	0.0840807	0.086758	0.0568528	0.0987371	0.175	0.172686	0.184932	0.263099	0.131633	0.112235	0.0669546	0.129143	0.0556128	0.133047	0.0526316	0.145299	0.233136	0.208145	0.0973631	0.152893	0.213235	0.113063	0.0976514	0.101099	0.0679134	0.082912	0.0591286
YJR109C	6.83995	6.60231	13.4313	10.0202	14.6364	14.0654	14.8071	13.0449	6.42131	3.38901	8.03196	7.89746	7.23192	7.86818	11.6061	9.94749	15.2954	15.0582	12.8301	10.4255	7.50743	5.88465	8.29506	7.09633	7.65812	7.78935	12.3529	9.42799	13.2614	16.1996	17.5181	9.56119	5.32527	6.85039	9.01011	8.55394
YJR110W	0.681044	0.759538	1.10783	0.754781	0.803591	0.559913	0.676056	0.6907	0.420097	0.569507	0.945206	0.834518	0.865672	1.10227	0.928894	0.924658	0.960981	0.826531	0.601618	0.605832	0.954286	0.685891	0.777897	0.8143	0.800977	1.15385	1.04072	0.961461	0.902893	0.955882	0.888035	0.466007	0.685714	0.799213	0.953488	0.903527
YJR111C	0.810443	0.924855	1.43133	1.35771	1.74747	1.16449	1.87432	2.5883	2.45763	0.668161	1.47146	0.903553	1.09529	0.986364	1.42438	0.913242	1.51728	1.53878	1.6269	3.59503	1.25029	1.22863	1.41631	1.572	1.10745	1.24497	1.40385	1.214	1.52789	1.62815	2.26235	5.08035	1.07912	1.50197	1.59555	1.41597
YJR112W	0.889898	1.52486	1.93871	1.73678	2.33333	1.59695	2.51138	2.82445	0.921308	0.757848	2.59932	1.48122	1.63835	1.45795	1.85553	1.74087	2.7146	1.46735	1.83114	3.7797	0.699429	1.56231	2.14378	2.08044	2	1.43077	2.50452	1.41481	1.86157	1.73109	2.87267	2.45365	0.648352	1.29035	1.85238	1.8278
YJR113C	15.6277	12.0266	7.58116	6.85039	6.19416	5.31373	7.15926	5.8976	4.5678	11.8251	14.1952	10.3117	18.2733	11.175	7.36569	7.15525	6.61761	4.74388	4.77755	4.72246	12.9737	12.2348	13.5848	12.1797	20.1966	12.0095	8.13801	4.19371	5.2469	4.84664	7.02744	4.46724	12.4857	10.4085	12.0647	12.3942
YJR114W	0.975028	0.410405	0.395006	0.327334	0.558923	0.38671	0.495125	0.435737	0.329298	0.747758	0.582192	0.62132	1.08381	0.657955	0.529345	0.401827	0.542921	0.286735	0.30637	0.205184	0.660571	0.561277	0.545064	0.574975	1.08669	0.427219	0.464932	0.229209	0.354339	0.42542	0.311745	0.247219	0.493407	0.758858	0.566229	0.423236
YJR115W	1.98411	1.70867	1.14415	1.46682	1.82155	2.29521	2.60455	1.92894	1.14286	1.53139	0.651827	0.549239	1.76808	1.57045	1.25282	1.59361	1.45819	1.59694	1.46006	0.814255	3.18857	0.904222	0.72103	0.483615	1.41514	1.31598	1.24095	1.13286	1.56198	1.71639	2.43908	0.758962	3.22747	0.705709	0.768453	0.669087
YJR116W	1.85585	1.68439	1.57662	1.59618	1.4927	1.68519	1.51463	1.53083	0.895884	1.39013	1.25571	1.28934	1.77497	1.64545	1.32731	1.50571	1.39353	1.04694	1.22245	0.850972	2.39657	1.85376	1.69528	1.13208	1.6398	1.2568	1.42534	1.14199	1.25103	1.23845	1.59824	0.959209	1.88132	1.57972	1.3549	1.21473
YJR117W	4.77071	7.26474	5.99659	8.56693	9.55668	8.99673	7.11701	6.21212	3.20823	3.74776	2.73858	3.62741	4.40413	6.36705	6.67946	7.41552	7.73579	7.25306	7.00202	3.22246	7.20229	5.66323	5.06223	4.11817	4.46886	5.11243	7.27941	6.8073	6.68698	7.52836	7.0472	2.74042	6.05824	5.00886	4.3094	4.21784
YJR118C	2.66175	2.39191	1.48468	2.11361	2.41526	2.17211	1.61105	1.78161	1.09806	2.30381	1.87671	3.867	2.37773	2.78523	1.99097	1.51484	1.71683	2.25306	1.57533	1.55508	2.95086	3.74047	3.04828	3.28103	2.34554	1.67811	1.98303	2.48174	2.30992	2.89496	1.65532	1.77379	2.77912	4.64567	3.43074	3.40456
YJR119C	0.544835	0.358382	0.280363	0.521935	0.637486	0.592593	0.583965	0.822362	1.42131	0.394619	0.372146	0.82335	0.396096	0.473864	0.455982	0.441781	0.591973	0.658163	0.719919	1.2095	0.946286	0.594233	0.631974	0.625621	0.339438	0.330178	0.458145	0.832657	0.703512	0.823529	0.609221	1.26576	0.6	0.746063	0.634985	0.751037
YJR120W	0.206583	0.108671	0.122588	0.071991	0.160494	0.169935	0.163597	0.0992685	0.0193705	0.0997758	0.0136986	0.118782	0.0597015	0.075	0.171558	0.0639269	0.181717	0.0663265	0.0616785	0.0766739	0.229714	0.0185376	0.0965665	0.0655412	0.042735	0.194083	0.177602	0.180527	0.166322	0.194328	0.090011	0.100124	0.181319	0.0807087	0.104146	0.090249
YJR121W	24.3235	25.9688	20.6005	20.8571	20.3524	16.8704	9.87866	13.0313	8.46368	11.9652	12.0788	21.0132	24.4145	29.2409	20.772	17.3539	7.75028	11.8092	12.7523	10.3337	21.7783	20.2214	21.5386	20.2969	27.6911	15.6817	20.4808	15.5669	12.4773	13.5305	13.5851	12.8863	22.5989	22.7884	23.7331	21.6421
YJR122W	3.83201	3.19075	1.48241	1.49719	2.02918	1.59368	0.907909	0.874608	0.498789	1.41704	1.89954	2.84061	4.75545	3.11591	1.84876	1.18037	0.994426	1.53673	1.37715	0.610151	1.52114	2.93203	3.26502	3.41609	4.21123	2.25917	1.931	1.50406	1.18905	1.46744	1.30955	0.571075	2.27253	3.27461	3.39535	3.59544
YJR123W	23.4824	15.5827	25.7548	27.2823	31.5365	29.6329	25.6002	19.4504	51.7446	32.1289	20.9897	31.2589	26.7945	18.3273	21.9989	22.2934	20.3222	23.652	27.1122	35.3218	44.8537	31.4439	29.3326	22.4101	18.746	20.1491	26.6957	21.3966	22.7955	29.6218	25.7431	44.021	37.944	30.3022	29.7422	27.8475
YJR124C	0.31101	0.209249	0.261067	0.283465	0.387205	0.396514	0.472373	0.464995	2.6247	0.724215	0.599315	0.768528	0.399541	0.222727	0.20316	0.163242	0.287625	0.287755	0.552073	1.62635	1.12	0.884655	0.917382	0.640516	0.284493	0.284024	0.260181	0.189655	0.36157	0.378151	0.502744	2.25958	0.950549	0.859252	0.778564	0.680498
YJR125C	4.63791	5.06821	4.34506	4.07537	3.71605	3.94553	3.65547	2.90805	1.88983	3.25112	2.7774	2.97563	4.60964	5.69659	1.95937	2.74772	3.9175	2.29796	4.61982	2.13499	2.776	3.3656	2.96245	3.07845	3.76435	5.01302	4.47398	4.52434	3.02376	3.69853	2.27333	1.5822	4.07033	3.00591	2.96866	2.96577
YJR126C	3.18502	4.66821	3.8706	5.19348	6.54545	5.69608	4.51679	3.98537	1.19492	2.17825	1.62215	2.37259	3.23307	5.26136	2	4.51142	4.56076	4.46122	4.56623	2.67927	1.86286	2.59423	2.03863	2.29196	2.13919	4.97751	5.18778	4.60852	5.43698	5.35924	3.92316	2.32262	2.93077	2.61417	2.14257	2.36929
YJR082C	1.13961	0.94104	1.3042	1.34421	0.995511	1.33878	1.35536	1.43783	1.37167	0.795964	0.821918	1.03249	0.892078	1.18182	1.04289	1.3242	2.16722	1.34898	1.46208	1.63607	1.51657	1.08342	0.85515	0.842105	0.800977	0.904142	1.32919	1.42596	1.55062	1.79727	1.45006	1.36712	0.724176	0.750984	1.10415	0.955394
YJR083C	0.667423	0.984971	0.851305	0.878515	0.87991	0.766885	0.856988	0.77534	0.274818	0.413677	0.453196	0.567513	0.75775	0.936364	0.955982	0.94863	0.892977	0.763265	0.754297	0.556156	0.672	0.658084	0.574034	0.550149	0.612943	0.778698	0.980769	0.70284	0.828512	0.697479	0.854007	0.501854	0.408791	0.554134	0.592518	0.627593
YJR084W	0.491487	0.916763	0.740068	0.780652	0.792368	0.668845	0.658722	0.601881	0.661017	0.400224	0.339041	0.551269	0.588978	0.852273	0.568849	0.569635	0.839465	0.533673	0.713852	0.778618	0.770286	0.598352	0.569743	0.677259	0.632479	0.756213	0.981901	0.577079	0.525826	0.534664	0.612514	0.580964	0.395604	0.51378	0.596562	0.624481
YJR085C	24.8751	31.7434	21.3439	30.7919	31.8541	24.6601	24.9957	23.3804	9.24334	21.8969	15.6906	21.6041	25.0448	33.8886	29.0282	26.137	24.7915	21.9582	19.997	18.4568	25.5726	21.1298	23.2124	17.2105	22.0391	25.8556	31.9355	23.9645	23.0103	24.1964	22.7146	19.3993	23.4198	19.9114	18.2336	19.7334
YJR086W	0.16118	0.217341	0.271283	0.253093	0.218855	0.284314	0.148429	0.341693	0.225182	0.164798	0.160959	0.17868	0.163031	0.311364	0.308126	0.223744	0.334448	0.319388	0.295248	0.166307	0.258286	0.146241	0.138412	0.0963257	0.1221	0.170414	0.280543	0.359026	0.376033	0.460084	0.264544	0.149567	0.201099	0.172244	0.0960566	0.139004
YJR087W	0.45857	0.360694	0.46538	0.539932	0.479237	0.489107	0.289274	0.326019	0.48063	0.275785	0.212329	0.375635	0.422503	0.635227	0.563205	0.401827	0.458194	0.281633	0.360971	0.238661	0.525714	0.268795	0.327253	0.262165	0.399267	0.347929	0.504525	0.410751	0.44938	0.452731	0.398463	0.326329	0.26044	0.405512	0.287159	0.236514
YJR088C	3.23042	2.48555	3.25539	2.50844	2.70483	2.48693	1.61538	2.30512	2.37409	1.54596	1.32306	2.51371	2.09759	2.97614	2.59255	2.38014	1.62207	1.98061	2.43579	2.01944	2.43771	2.12976	1.76073	1.70109	2.79243	1.90414	2.88801	3.27789	2.61054	3.28256	2.32272	2.18789	2.33187	2.55906	2.35895	2.24896
YJR089W	1.34052	0.960694	0.933031	1.25647	1.21324	1.08061	0.728061	0.6186	1.08354	0.68722	0.755708	1.30558	1.59013	0.922727	1.05079	0.848174	0.865106	0.945918	1.2639	1.32613	0.822857	1.03605	0.943133	1.10725	1.18681	0.897041	1.14253	1.03955	0.866736	1.11765	1.20417	0.975278	1.05934	1.09252	1.06067	1.27386
YJR090C	2.64018	2.61965	3.02724	2.65467	3.01571	2.9597	2.4377	1.68025	3.25303	2.23094	1.78311	2.57665	2.6682	2.6875	2.44357	2.42237	2.53177	2.54184	2.96259	2.28186	2.93714	2.69001	2.36803	1.85799	1.81563	3.70296	3.25453	2.76268	2.8595	3.37395	2.6663	2.57231	2.96813	2.67126	2.7452	2.62863
YJR091C	2.67764	3.69133	3.3235	3.78178	4.18519	3.83442	2.61755	2.37722	0.801453	2.19283	1.42237	1.75939	3.3628	3.67727	2.72122	3.06507	2.54404	2.88571	3.25885	1.68467	3.32571	2.05458	2.04292	1.71698	2.49451	3.3574	4.14593	2.78195	2.3595	3.19853	2.3787	1.00865	2.79341	2.10335	1.84125	1.77178
YJR093C	0.703746	1.01387	0.802497	1.018	1.40067	1.0207	1.03467	0.648903	1.2954	0.661435	0.59589	0.703553	0.926521	1.08977	0.554176	0.736301	0.867336	1.02245	0.982811	0.895248	1.09714	0.928939	0.830472	0.780536	0.847375	0.725444	0.909502	0.931035	0.856405	0.891807	0.889133	1.49815	1.44945	0.905512	0.858443	0.736514
YJR094C	1.75596	6.46358	8.62997	8.18898	8.11897	7.09586	4.82665	3.90073	0.854722	0.642377	0.614155	0.626396	3.00459	8.57273	3.57901	7.7911	6.87068	5.0051	5.15066	1.68575	0.561143	0.932029	0.60515	0.5571	1.9072	6.92663	7.53394	4.98377	4.81095	4.92647	3.43359	1.11125	1.0956	0.769685	0.579373	0.41805
YJR094W-A	28.6084	14.2798	21.9625	24.5883	25.4119	25.4074	28.6847	30.2685	56.1162	49.9137	39.6084	36.8254	26.6774	19.6102	16.4481	19.7865	27.3289	23.048	26.4924	43.2473	43.2183	35.759	37.4764	27.9841	31.4042	20.2888	28.6753	20.9179	25.2738	29.3088	29.7091	53.2386	43.489	30.2992	27.3771	31.8154
YJR095W	21.5346	18.1237	14.2713	14.0754	9.56902	11.0033	6.10401	9.74086	1.85351	4.29484	8.4395	9.87208	21.1286	22.35	12.3047	7.96347	8.67893	8.35306	8.71385	5.50432	3.17143	6.90628	9.20494	6.58391	14.8144	18.5692	14.0362	11.2688	10.4855	10.3519	6.0472	3.88628	5.02857	7.34744	5.58038	9.35996
YJR096W	3.35074	9.23121	5.44722	5.19348	5.8743	5.84858	4.18201	6.63427	1.2615	2.06726	1.71689	1.38883	3.32721	9.69432	4.60948	2.64269	4.97324	4.94286	5.38423	3.22786	0.933714	2.19876	1.34442	1	2.73993	8.00473	4.72851	4.92191	5.83678	5.92962	3.53568	2.26823	2.21978	2.07382	0.816987	1.19295
YJR097W	0.623156	0.339884	0.556186	0.780652	0.701459	0.839869	0.667389	1.77847	4.37409	0.965247	1.36872	1.38782	0.685419	0.554545	0.420993	0.444064	0.742475	0.966326	1.08898	3.32613	0.621714	1.04119	1.07189	1.21549	0.678877	0.469822	0.728507	0.834686	1.07541	1.3834	0.976948	5.0445	1.02418	1.07283	0.872599	0.939834
YJR098C	1.15778	1.15029	0.643587	0.915636	0.832772	0.71024	0.373781	0.545455	0.360775	0.460762	0.376712	0.53198	1.0333	1.02727	0.617382	0.5879	0.434783	0.428571	0.465116	0.275378	0.435429	0.393409	0.388412	0.533267	0.981685	0.850888	0.958145	0.526369	0.567149	0.451681	0.324918	0.23115	0.664835	0.497047	0.338726	0.556017
YJR099W	1.34847	1.33295	1.41657	1.23735	0.953984	0.937908	0.591549	0.871473	0.290557	0.45852	0.691781	0.588832	0.931114	1.36023	0.679458	0.649543	1.36566	0.67449	0.782609	0.536717	0.482286	0.484037	0.320815	0.696127	1.51526	1.71124	1.20362	0.922921	1.0155	0.703782	0.579583	0.379481	0.428571	0.535433	0.197169	0.321577
YJR100C	4.11464	2.6578	1.94892	2.00225	2.1459	2.1939	1.61755	2.4117	2.10896	3.30157	4.00913	3.33503	3.58209	2.33068	1.5395	1.70091	2.52397	1.90918	2.00708	2.02916	4.072	3.33471	1.69421	3.60179	4.14286	2.76686	2.04977	1.77282	2.42769	1.90231	1.88694	1.70581	3.46044	3.5935	2.74621	3.01763
YJR101W	4.44722	1.65318	0.948922	0.662542	0.521886	0.568627	0.433369	0.781609	1.42978	3.19955	3.63356	3.78274	3.57291	1.62045	0.607223	0.52169	0.80825	0.534694	0.40546	0.760259	2.80457	3.29042	1.0515	4.30387	5.44811	1.65089	0.782805	0.495943	0.693182	0.647059	0.428101	0.835599	2.99011	3.05807	3.09808	3.34751
YJR102C	2.59818	2.4	2.28944	2.25984	1.8092	1.88017	1.95341	2.39185	0.952784	1.75785	1.871	1.45888	2.20321	1.96023	1.39842	2.64155	2.84392	2.00714	1.78059	1.47084	2.33486	1.71473	0.540773	1.82622	2.67399	2.27929	2.33145	1.52637	2.20145	1.94328	1.67289	0.714462	2.21868	1.27067	1.29323	1.51349
YJR103W	5.17026	9.42196	7.41317	6.04049	4.30528	4.92048	4.73673	3.43365	2.47216	3.35987	3.74429	3.46091	5.7279	8.13523	5.10271	7.93721	7.0524	4.37449	3.71992	2.87257	6.04114	2.8311	2.71888	4.20159	5.50549	9.56686	7.03167	4.11866	5.28822	3.40756	4.16356	2.45488	5.52857	2.52165	3.11021	3.65871
YJR059W	5.13961	6.0763	4.63337	5.73003	6.04153	5.15142	3.65872	2.85162	1.47579	3.24215	2.18037	2.41726	5.66131	5.95909	2.65576	3.24429	3.13043	4.13571	4.55409	1.89525	2.976	3.6344	2.52146	2.68719	4.6569	4.65444	5.59729	3.78398	3.72831	3.8771	3.01098	1.18171	4.9978	2.92618	2.24469	2.82158
YJR060W	1.04994	0.706358	0.853575	0.983127	0.943883	0.961874	0.613218	0.721003	0.531477	0.568386	0.413242	0.6	1.14237	0.827273	0.457111	0.807078	0.724638	0.710204	0.901921	0.758099	0.574857	0.609681	0.515021	0.785501	0.625153	0.661538	0.652715	0.677485	0.700413	0.830882	0.762898	0.509271	0.650549	0.628937	0.425682	0.384855
YJR061W	0.880817	1.53526	1.09989	1.74466	1.72727	1.72876	1.05634	1.46082	0.263923	0.461883	0.415525	0.606091	0.93341	1.81591	1.12077	1.49429	1.26087	1.6398	1.67139	1.2095	0.4	0.737384	0.507511	0.575968	0.967033	1.08757	1.20928	1.62982	1.58471	1.77311	1.41383	0.843016	0.595604	0.764764	0.42366	0.725104
YJR062C	0.330306	0.216185	0.307605	0.410574	0.411897	0.456427	0.175515	0.481714	0.199758	0.280269	0.25	0.347208	0.319173	0.309091	0.362302	0.226027	0.375697	0.326531	0.521739	0.583153	0.203429	0.397528	0.300429	0.256207	0.286935	0.304142	0.317873	0.403651	0.360537	0.393908	0.242591	0.416564	0.310989	0.429134	0.221436	0.232365
YJR063W	0.350738	0.345665	1.1101	0.861642	0.85073	0.850762	1.13001	2.78997	11.5642	1.64238	1.45091	1.63249	0.371986	0.581818	0.727991	0.505708	1.4359	1.28776	1.56218	7.28618	0.976	1.48301	1.647	1.45084	0.566545	0.511243	0.86086	0.638945	1.03926	1.25315	1.36773	11.3288	1.35055	1.25787	1.31345	1.35477
YJR064W	5.99205	7.36069	6.8706	8.49606	9.63524	7.52397	6.84724	9.64681	13.0739	8.11547	7.1484	7.96345	6.95408	8.09432	7.36456	4.38242	5.74247	7.10408	6.72497	10.594	6.65714	7.39753	6.24785	7.44191	5.82295	6.38817	8.48416	6.42292	7.82231	7.96008	6.67728	13.9654	8.95824	6.84744	6.01517	6.23651
YJR065C	7.43246	11.1827	8.29058	10.3127	9.3064	8.07843	6.87541	6.22884	2.20218	6.12556	5.80251	4.92386	10.0494	10.8239	9.45824	6.3379	6.20624	6.17347	6.44489	4.14579	6.86743	6.56437	5.69528	6.16584	7.17949	9.87456	8.92421	5.9716	6.61777	5.55567	5.85291	3.14833	8.0033	5.28839	4.30839	5.06846
YJR066W	2.48922	2.4763	1.62202	2.47244	2.62851	1.97495	1.01733	1.3093	1.29056	1.537	1.66895	1.88223	2.5132	1.92159	1.22799	1.32648	2.23077	1.61327	1.77452	1.12635	2.76571	1.68074	0.812232	2.05958	1.95849	1.62249	1.76923	1.94523	1.98554	1.52941	1.1449	1.17058	2.32967	1.72047	1.16481	1.45021
YJR067C	1.29966	0.839306	0.720772	1.2351	1.4927	1.22222	1.04875	1.77116	2.46731	1.65022	1.45662	1.7665	1.00115	0.823864	0.91535	0.954338	1.41583	1.26633	1.19515	1.90281	2.35314	1.48816	0.698498	1.64151	0.941392	1.02604	1.01471	0.990872	1.52789	1.59139	1.2404	2.34734	1.59011	1.51969	1.31648	1.21577
YJR068W	2.37117	2.42659	2.95119	1.56243	1.61616	1.57298	1.64464	2.46813	2.38378	1.67937	1.69635	1.8	1.47991	1.57159	1.33747	1.62443	2.21405	1.85102	2.455	2.11015	2.27543	1.83831	0.313305	2.13307	2.76313	2.21183	1.98529	1.67748	2.08264	1.83613	1.41273	2.14215	1.97143	1.37205	1.61072	1.39834
YJR069C	2.6958	1.42543	1.34279	1.4297	1.02357	1.03268	1.49404	1.82863	5.69007	2.54933	2.56735	2.77157	2.46154	1.3375	1.01129	1.33105	1.37458	1.16122	1.30536	3.40929	2.87086	1.78167	1.14592	3.17478	1.84249	1.39645	1.33597	0.970588	1.1126	0.947479	1.1888	3.05192	2.24945	1.72539	2.47219	2.52593
YJR070C	2.90465	1.2185	2.56413	3.02925	2.04714	3.29956	5.02058	5.93103	29.299	5.16704	4.25913	4.69949	3.41676	1.21932	2.05756	3.61872	4.15162	3.13571	4.50455	22.1609	10.9931	2.5036	2.81116	4.81331	2.5177	1.61538	2.72738	1.91176	2.67769	2.68908	5.40505	20.0272	6.76593	2.3435	4.54904	5.27075
YJR071W	0.0261067	0.00809248	0.0215664	0.0224972	0.0213244	0.0206972	0.0270856	0.0198537	0.508475	0.0683857	0.0262557	0.0213198	0.0126292	0.0147727	0.0124153	0.0296804	0.0245262	0.0142857	0.0273003	0.222462	0.0742857	0.0576725	0.0107296	0.0129096	0.018315	0.0213018	0.0124434	0.015213	0.0134298	0.019958	0.0219539	0.181706	0.0362637	0.0127953	0.0202224	0.0186722
YJR072C	1.479	1.73988	2.09535	2.50506	2.13019	2.52941	2.65547	3.11599	6.67191	3.18498	2.9589	1.97665	2.20207	1.50341	1.17269	2.59018	3.02899	2.42653	2.23054	4.92009	3.72	1.90834	1.39056	2.44389	1.47131	2.35266	2.5543	1.83469	2.20558	1.98004	3	5.67614	2.68901	1.52067	2.32861	2.05083
YJR073C	26.4529	20.6243	25.4733	14.8571	19.4613	17.2843	15.9859	15.6531	3.73366	3.90471	20.3447	16.1198	27.2882	17.2966	23.2009	23.6838	22.6511	17.4735	11.726	9.58963	5.37714	8.88054	17.9721	23.5819	28.6447	21.6249	22.4197	17.7657	16.4886	16.1933	13.8661	12.1224	5.18352	12.2106	20.4621	23.5571
YJR074W	3.08173	2.0948	2.93076	2.27784	2.46016	2.7342	2.45937	3.09509	1.44673	1.26457	3.88927	2.9066	3.14007	2.09091	2.51354	2.96461	3.37793	3.01531	2.37513	1.97732	1.73143	2.27703	2.83047	2.98312	3.337	2.45207	2.69005	2.26369	2.69008	2.70168	2.61471	2.64277	1.34286	2.53642	3.61881	3.29149
YJR075W	1.01816	0.831214	1.30647	1.08886	0.863075	1.12745	0.773564	1.29154	1.75545	0.56278	1.60845	1.12792	1.04707	0.944318	1.10722	0.812785	1.07692	1.24898	0.931244	1.46976	1.80343	1.39856	1.39163	1.16783	0.945055	0.975148	0.86991	1.39757	1.25826	0.952731	1.11636	2.05315	1.36044	1.51181	1.86451	1.50622
YJR076C	4.07151	3.57572	3.61635	2.94263	2.1257	1.622	2.5623	2.372	2.61743	1.78027	5.92352	3.78071	4.69805	3.6	2.75282	2.81621	2.67001	1.86939	1.99292	3.12959	3.75771	3.87848	5.28326	5.12512	4.98901	4.45325	3.6776	1.91379	2.09917	2.30252	2.8562	3.21508	2.88571	4.06595	5.49545	5.44606
YJR077C	46.9285	43.0023	38.9648	28.7458	27.8373	18.988	21.9101	24.7189	27.0121	42.1289	50.9155	38.8497	59.8645	42.3182	28.6862	27.1929	21.0446	14.8061	14.6289	24.0961	55.3531	36.1998	45.1191	42.9305	60.0672	37.1101	26.8722	14.9189	15.1498	14.9002	21.8913	32.7614	44.7593	34.8091	40.8625	42.2438
YJR078W	4.2168	2.74913	3.4563	4.19573	5.07295	3.65033	5.46696	5.34483	4.51453	5.33184	6.72374	3.47919	4.22618	2.90455	3.23702	3.73288	4.3456	3.66531	4.1547	5.85313	14.224	6.45623	6.58047	5.76167	5.96093	3.26154	4.3914	3.47363	4.55888	4.76996	6.78815	7.90111	10.8868	6.4311	6.40748	5.80498
YJR079W	4.20091	4.29364	3.83882	5.95501	6.53872	4.75599	6.02059	6.74086	6.2954	6.2713	3.87329	4.53807	6.63031	4.04091	4.63883	5.72489	5.98216	5.27755	4.18807	8.34341	16.8114	7.52317	7.21459	5.95432	5.95726	2.25207	4.9457	4.06389	6.16116	5.65756	8.40285	9.07787	12.4835	5.86909	6.78868	6.40768
YJR080C	5.75709	4.84624	2.89898	2.74691	2.16835	1.83769	1.98158	2.18286	1.59443	3.30493	4.40297	4.04061	5.8473	5.11705	2.93567	2.38356	2.36009	1.84082	1.70172	2.21706	5.29486	5.03296	5.41738	5.00497	6.0928	3.59053	2.55995	1.84584	2.05372	1.67542	2.32931	1.96168	5.45604	5.00098	5.45096	5.97925
YJR036C	3.47787	4.23237	3.66742	4.30146	2.91246	3.54248	4.87757	3.05329	0.8523	0.985426	1.09589	1.01523	3.03904	3.51932	3.23815	3.82306	5.64214	3.33367	3.51972	1.3067	1.48914	0.734295	0.416309	1.19662	2.49817	3.53609	4.2138	2.80122	3.83161	3.08718	3.43469	0.572311	1.44066	0.681102	0.757331	1.13071
YJR037W	0.194098	0.0682081	0.167991	0.136108	0.194164	0.155773	0.214518	0.0229885	0.0423729	0.108744	0.122146	0.0781726	0.167623	0.0511364	0.139955	0.317352	0.254181	0.0908163	0.119312	0.0982721	0.154286	0.0803296	0.0804721	0.0784508	0.177045	0.0816568	0.102941	0.130832	0.14876	0.182773	0.139407	0.0679852	0.130769	0.0698819	0.0606673	0.0653527
YJR038C	0.179342	0.175723	0.315551	0.215973	0.17284	0.152505	0.290357	0.0386625	0.0605327	0.117713	0.192922	0.0406091	0.0780712	0.15	0.232506	0.353881	0.375697	0.0979592	0.218402	0.12203	0.254857	0.0226571	0.084764	0.0695134	0.230769	0.0650888	0.292986	0.189655	0.11157	0.207983	0.15697	0.0951792	0.127473	0.0787402	0.049545	0.0850622
YJR039W	1.01022	1.76647	1.17367	0.831271	0.695847	0.995643	0.881907	0.477534	0.329298	0.457399	0.675799	0.371574	1.031	0.886364	0.786682	1.11073	1.24303	0.888775	0.752275	0.227862	0.876571	0.416066	0.287554	0.508441	0.639805	1.69349	1.27715	0.954361	0.977273	0.75105	0.46652	0.133498	0.653846	0.394685	0.437816	0.564315
YJR040W	1.07719	0.850867	1.15891	0.373453	0.540965	0.593682	0.786565	1.04702	0.276029	0.496637	1.27511	0.572589	0.795637	0.463636	0.670429	1.02169	1.10145	0.972449	0.620829	0.579914	0.961143	0.641607	0.52897	0.816286	0.59707	0.743195	1.13688	0.755578	0.646694	0.671219	0.649835	0.961681	0.5	0.837598	0.656218	0.878631
YJR041C	0.30647	0.151445	0.376844	0.160855	0.234568	0.35512	0.460455	0.596656	2.41041	0.278027	0.606164	0.401015	0.380023	0.128409	0.208804	0.261416	0.364549	0.35	0.412538	1.08639	0.933714	0.426365	0.504292	0.561073	0.277167	0.132544	0.302036	0.184584	0.322314	0.386555	0.42371	2.21632	0.451648	0.413386	0.629929	0.61722
YJR042W	3.14302	2.35954	4.13053	3.06412	2.578	2.56209	2.18635	2.89342	5.76271	2.23094	3.43493	2.72995	3.1791	2.52045	3.26298	2.81963	3.68004	2.47959	2.33569	3.16739	4.88343	2.86818	3.44742	3.18868	3.98901	3.28639	3.3586	2.57708	2.56612	2.42647	2.44347	4.21755	3.26923	2.77362	3.38119	3.25
YJR043C	0.0476731	0.0473988	0.112372	0.0303712	0.0639731	0.00653595	0.0834236	0.131661	0.0762712	0.142377	0.0479452	0.118782	0.0275545	0.0965909	0.03386	0.159817	0.0301003	0.0112245	0.00808898	0.0777538	0.0914286	0.0916581	0.0965665	0.0794439	0.025641	0.0769231	0.0882353	0.0344828	0.0805785	0.0420168	0.121844	0.0754017	0.136264	0.143701	0.09909	0.0757261
YJR044C	14.2543	16.6983	20.6073	17.7548	16.1156	13.9161	16.9209	15.0784	2.40194	7.15359	8.66781	5.70152	13.9334	17.6045	16.6061	18.3482	18.9052	12.3561	11.3589	9.42549	8.97371	7.62719	7.83476	7.74479	14.9853	16.0367	19.5995	11.3327	14.4587	13.7437	15.8551	6.24351	7.02747	6.54429	6.69666	7.39212
YJR045C	6.65267	8.87514	4.8479	4.66029	4.47924	1.76906	3.89707	3.21421	1.69007	4.03027	9.05365	4.72589	6.67738	6.71932	4.62302	2.18037	4.08361	2.96939	3.41254	2.36393	5.68229	7.04943	6.86266	7.40417	7.15385	5.05917	4.20814	5.3215	4.75103	4.5042	4.33589	1.98888	5.58022	8.44193	8.67644	7.15768
YJR046W	0.766175	1.10173	1.09989	1.48256	1.79574	1.31373	2.25135	2.86416	1.66707	0.818386	0.972603	0.722843	0.747417	0.8375	1.08916	1.32877	1.85842	1.65918	2.00607	3.10259	1.77143	1.36766	1.19635	1.16981	0.959707	0.756213	1.30317	1.33976	1.68079	1.78887	2.58288	1.70952	1.44725	0.765748	0.714863	0.960581
YJR047C	0.390465	0.338728	0.46765	0.310461	0.285073	0.406318	0.698808	0.77743	6.40194	0.473094	0.527397	0.263959	0.525832	0.406818	0.423251	0.401827	0.602007	0.336735	0.434783	5.38229	1.76686	0.347065	0.451717	0.259186	0.435897	0.370414	0.591629	0.338742	0.371901	0.433824	0.486279	9.08653	1.06813	0.323819	0.35996	0.344398
YJR048W	38.6356	37.1318	28.9841	20.117	13.5993	8.16885	7.35861	7.02299	9.39104	22.0953	26.387	31.3614	40.1343	34.8375	22.9605	12.8059	7.50167	6.12449	4.8635	5.61339	39.7771	25.7034	36.3004	28.0139	43.6044	27.9456	21.6233	12.0538	7.13843	5.98004	7.11526	5.80346	29.8264	25.5344	35.4368	35.3703
YJR049C	1.07946	1.66936	1.58683	1.80202	2.0404	1.66776	1.57746	1.51515	1.08232	0.68722	0.686073	0.959391	1.37887	1.69545	1.78217	2.09931	1.62765	1.61939	1.42872	1.46112	1.72914	1.1277	1.0397	1.00596	1.07204	1.12308	1.8733	1.55071	1.65083	1.46324	1.60483	1.35599	1.34945	1.06693	1.13448	1.06743
YJR050W	0.768445	0.907514	1.37117	1.32733	1.38608	1.3976	1.41712	1.9791	1.58717	0.952915	0.702055	1.01421	0.950632	1.15341	1.21783	1.45548	1.33556	1.29388	1.34075	1.4676	2.01943	1.26159	1.14163	1.04767	1.00733	1.01538	1.4095	1.10649	1.44421	1.70588	1.40285	1.30284	1.52857	1.27067	1.31951	0.960581
YJR051W	2.2588	2.31214	1.93757	2.38358	2.53086	2.51416	1.87541	2.08882	2.17797	1.66928	1.50114	2.19492	2.48335	2.30114	2.2088	2.08219	1.63657	1.98878	2.08392	2.15875	3.28343	2.95572	2.43348	2.40516	2.44933	1.81538	2.13801	2.23327	2.02893	2.15966	1.79802	2.42769	2.75604	3.02264	2.58948	2.11307
YJR052W	2.3496	2.99422	2.28944	3.17548	3.51515	3.3159	3.27736	3.814	2.86199	1.88901	1.29452	2.2802	2.25947	3.12273	3.04176	3.01941	3.29543	3.09388	3.50051	3.94168	3.872	2.60144	2.3927	2.01589	1.8022	2.41893	3.42986	2.61359	2.63326	3.01891	3.42042	3.91842	2.61099	2.44587	1.97169	2.41909
YJR053W	0.141884	0.17341	0.110102	0.239595	0.188552	0.215686	0.147346	0.185998	0.158596	0.0986547	0.0810502	0.15533	0.184845	0.136364	0.183973	0.272831	0.167224	0.0908163	0.145602	0.193305	0.166857	0.166838	0.199571	0.132075	0.156288	0.136095	0.0972851	0.150101	0.151859	0.130252	0.187706	0.165637	0.134066	0.190945	0.148635	0.135892
YJR054W	0.723042	0.621965	0.553916	0.596175	0.575758	0.518519	0.340195	0.727273	0.631961	0.454036	0.35274	1.17868	0.854191	0.901136	0.600451	0.594749	0.455964	0.507143	0.555106	1.30346	0.650286	1.18332	1.05687	1.07646	0.617827	0.371598	0.636878	0.592292	0.438017	0.602941	0.536773	2.06799	0.73956	1.26772	1.09403	1.02593
YJR055W	0.189557	0.210405	0.140749	0.140607	0.413019	0.327887	0.24052	0.327064	0.524213	0.10426	0.155251	0.179695	0.189437	0.161364	0.172686	0.307078	0.241918	0.332653	0.318504	0.591793	0.258286	0.130793	0.171674	0.157895	0.201465	0.130178	0.227376	0.261663	0.202479	0.37395	0.420417	0.726823	0.154945	0.187008	0.204247	0.167012
YJR056C	0.846765	1.18266	1.08967	1.13161	1.7789	1.51852	1.02384	0.659352	2.60654	0.496637	0.393836	0.677157	0.960964	1.40682	1.63093	1.24201	0.890747	1.31735	1.1365	2.47408	0.675429	0.656025	0.687768	0.752731	0.693529	1.48284	2.0181	1.33164	1.27686	1.28887	1.67398	3.33127	1.00879	0.788386	0.757331	0.717842
YJR057W	1.16572	0.791907	0.742338	0.825647	1.16162	0.945534	0.588299	0.405434	0.799031	0.95852	0.780822	1.27005	1.01952	0.965909	0.8307	0.679224	0.686734	0.936735	0.782609	0.808855	1.032	1.23584	1.21245	0.793446	0.634921	1.05917	0.825792	0.826572	1.1343	1.04622	0.666301	0.797281	1.00989	1.27756	1.25885	1.14004
YJR058C	3.45289	2.35144	2.53575	2.65242	2.87205	2.86057	1.94691	2.04493	2.68402	3.51794	2.81507	3.60508	2.70723	3.18409	1.73589	2.08904	3.02787	2.50612	2.73509	1.99136	2.408	3.02163	2.71459	2.61172	3.15995	3.1503	3.42647	3.00304	2.55269	3.44433	1.72667	2.35476	3.54506	3.08563	3.3094	3.17635
YJR011C	1.09875	0.823121	0.879682	0.993251	0.870932	0.782135	0.633803	0.916405	0.757869	0.670404	0.888128	1.03046	0.923077	1.0125	0.980813	0.747717	1.12152	1.05918	0.645096	0.772138	0.829714	0.698249	0.951717	0.66435	1.16972	0.874556	1.22511	1.50203	1.29649	1.38025	0.740944	0.679852	0.657143	0.894685	0.989889	1
YJR012C	1.34393	1.24509	1.38025	1.53206	1.27946	1.52614	1.43987	1.28213	0.855932	0.711883	0.805936	0.91269	0.936854	1.44545	1.21106	1.44863	1.18172	1.21735	1.02123	0.908207	1.29371	0.728115	0.763948	0.743793	1.05739	1.25089	1.69005	1.1998	1.64566	1.68382	1.36663	1.06551	0.896703	0.785433	0.986855	0.80083
YJR013W	3.60386	3.88671	2.74234	3.80652	4.14478	3.41068	4.04009	3.49007	2.96973	2.24439	2.49543	3.13604	3.64294	3.58409	3.39616	3.33448	3.37904	3.14388	3.13953	2.2203	5.57257	3.81153	3.96674	2.64548	3.15751	2.02959	2.9276	2.67444	3.03409	3.03361	3.00659	2.73918	4.04286	3.37795	3.55308	3.31535
YJR014W	2.51419	2.20462	2.47787	2.93138	2.86869	2.41503	3.12243	3.54754	7.99153	2.86099	1.90982	2.89137	2.91045	2.27614	2.3544	3.02397	2.23634	2.47143	2.56117	5.7689	6.26743	3.35942	3.0794	2.82423	2.93529	1.96686	2.59276	2.19473	2.29959	2.24055	3.01537	8.18912	4.30659	2.85335	3.29929	2.93465
YJR015W	4.72531	4.06358	3.11578	4.24072	4.21998	3.5915	3.8494	3.94148	6.68765	5.11659	3.10731	3.91371	4.52124	3.85114	3.38375	2.81735	2.92308	3.16429	3.21537	3.89633	9.25829	5.24614	4.62876	3.80735	4.99023	3.37751	4.35634	2.97667	2.93698	3.55672	3.56202	5.33251	7.06154	4.99213	4.33974	3.83299
YJR016C	9.76731	5.38497	7.2361	10.3622	13.1279	14.5294	16.585	18.6395	20.7494	10.8464	8.33904	13.0284	12.0597	6.27614	9.46163	9.97717	9.1728	12.5969	13.4358	18.4849	24.2274	13.0999	14.1481	12.72	9.58486	5.20828	10.1776	7.55172	10.1756	13.8309	17.7113	28.3201	16.2945	12.3632	11.8686	13.7925
YJR017C	7.7185	8.57919	7.02838	8.036	8.2312	6.69172	6.05525	6.60293	5.8414	4.3296	3.80708	6.15838	9.37314	8.71136	7.81828	7.30708	5.50502	5.35612	5.55308	5.57235	8.30743	6.66529	6.41202	6.54618	7.41026	7.86154	9.10407	5.8073	5.39153	6.04412	6.65642	8.40791	8.1033	6.37992	6.09808	7.31743
YJR018W	0.418842	0.398844	0.910329	0.742407	0.957351	0.464052	0.659805	0.405434	0.401937	0.310538	0.257991	0.495431	1.12974	0.584091	0.845372	0.815069	0.568562	0.402041	0.425682	0.317495	0.651429	0.370752	0.44206	0.497517	0.510378	0.288757	0.607466	0.341785	0.421488	0.540966	0.541164	0.5822	0.424176	0.583661	0.336704	0.349585
YJR019C	23.6629	35.5468	19.6061	17.5872	16.7744	14.1699	14.7064	12.1463	2.30872	2.3509	2.86758	4.93096	27.8806	37.0693	21.8702	13.9224	10.2163	11.2194	11.6178	9.12959	4.35657	3.95469	5.3927	7.24926	31.0269	30.858	22.3326	10.5375	10.2924	11.0672	14.4874	6.41904	4.31978	3.99311	5.2002	8.02178
YJR020W	0.374574	0.465896	0.383655	0.24072	0.427609	0.194989	0.2026	0.169279	0.16586	0.140135	0.010274	0.11066	0.559128	0.655682	0.314898	0.244292	0.208473	0.180612	0.267947	0.160907	0.158857	0.069001	0.131974	0.0983118	0.459096	0.43787	0.356335	0.179513	0.164256	0.217437	0.211855	0.100124	0.151648	0.142717	0.112235	0.118257
YJR021C	1.45743	1.76069	1.91827	1.79078	1.76094	2.11656	1.73131	1.33751	0.789346	1.24327	1.34361	1.0934	2.17681	2.02045	1.35892	1.78653	1.48495	1.37755	1.70374	0.958963	1.54514	1.65911	1.15236	1.12512	1.30281	1.98462	2.07127	1.11968	1.08574	1.59979	1.33041	0.786156	1.35824	1.1378	1.23458	1.20851
YJR022W	1.38933	1.68092	1.24064	1.45107	1.7037	1.37364	1.04984	1.13271	0.730024	1.59193	1.03311	1.43858	1.04592	1.72614	0.600451	1.02283	1.61538	1.47755	1.364	1.11663	1.22286	1.33574	0.782189	0.979146	1.22222	1.73373	1.44796	1.11663	1.63636	1.73529	1.19759	0.896168	1.27582	1.29134	0.812942	0.939834
YJR023C	0.370034	0.116763	0.128263	0.186727	0.228956	0.181917	0.174431	0.200627	0.200969	0.337444	0.232877	0.301523	0.347876	0.309091	0.0869074	0.208904	0.295429	0.154082	0.217391	0.178186	0.213714	0.293512	0.14485	0.103277	0.21978	0.28284	0.18552	0.11359	0.206612	0.313025	0.239297	0.238566	0.226374	0.327756	0.162791	0.104772
YJR024C	6.74461	4.53526	3.46652	5.15861	4.93827	5.28867	4.40412	6.44619	7.65012	5.90359	4.28995	5.36447	6.71986	5.32955	3.78894	3.39384	4.23969	4.70816	4.72295	7.2419	4.51886	5.7137	5.44313	4.09732	6.00122	4.58817	5.34276	4.14706	4.59711	4.81198	5.5697	10.0692	7.20989	5.63386	4.182	4.99689
YJR025C	14.9012	11.5988	13.5959	16.1665	19.3244	21.4139	22.8126	24.535	9.28814	11.9327	12.5628	10.2548	14.2652	13.833	13.0113	11.8573	19.6377	17.2643	20.7412	17.7149	8.72457	11.6612	11.4603	9.97319	12.4811	12.6201	17.767	13.7475	18.7066	23.8309	19.1712	19.2188	13.1099	11.2864	8.83822	10.5207
YJR030C	0.958002	0.750289	0.625426	0.451069	0.386083	0.277778	0.294691	0.398119	0.329298	2.64462	1.79224	1.22741	1.53387	0.514773	0.331828	0.113014	0.35563	0.345918	0.353893	0.235421	1.256	2.54686	1.6073	1.20457	0.659341	0.304142	0.168552	0.30426	0.418388	0.398109	0.221734	0.118665	2.99011	1.73228	1	1.04772
YJR031C	2.35982	1.35838	0.977298	1.44769	2.05275	1.64161	1.49187	1.46186	2.6247	1.96861	2.15297	2.80102	2.22388	1.26705	1.38149	0.907534	0.923077	1.47959	1.51871	1.61555	1.61486	2.27291	2.02361	2.76068	1.50061	1.20947	1.88462	1.33469	1.75517	1.57353	1.29638	1.73177	1.74945	2.39764	2.182	2.09336
YJR032W	0.699205	0.408092	0.562997	0.632171	0.547699	0.610022	0.539545	0.634274	0.991525	0.495516	0.599315	0.772589	0.557979	0.586364	0.390519	0.439498	0.67447	0.591837	0.734075	1.28294	0.490286	0.589083	0.358369	0.75571	0.653236	0.404734	0.718326	0.617647	0.722107	0.503151	0.447859	1.25464	0.349451	0.644685	0.484328	0.457469
YJR033C	1.72531	2.49017	2.05221	2.10911	2.56453	2.08715	1.82232	1.5559	0.443099	0.929372	1.18151	0.940102	1.73479	1.86818	1.87585	2.08105	2.32441	1.54592	1.52073	1.08207	1.552	1.27291	0.85515	1.35551	1.42125	1.90059	2.2138	1.46349	1.64566	1.5	1.12733	0.713226	1.31648	1.1811	0.834176	1.02178
YJR034W	6.19069	3.33873	1.97503	1.67829	1.60943	1.44009	1.47779	1.63427	0.566586	3.0426	3.7032	3.43858	3.90126	2.79205	1.43567	1.75685	2.51282	1.43367	1.44692	0.739741	3.11543	2.8208	1.61052	3.714	6.00488	3.01538	1.73756	1.31744	1.57335	1.69958	1.31833	0.558714	2.34396	2.60138	2.6269	3.05498
YJR035W	1.07719	0.950289	1.1941	0.7964	0.859708	1.21024	0.977248	1.22257	0.378935	0.600897	0.52169	0.499492	0.724455	0.747727	0.752822	0.800228	1.48161	1.04592	1.17594	0.809935	1.10057	0.658084	0.178112	0.622642	0.948718	0.823669	1.0181	0.719067	0.942149	0.902311	1.17344	0.406675	0.806593	0.538386	0.559151	0.506224
YJL011C	0.269013	0.285549	0.404086	0.422947	0.520763	0.510893	0.368364	0.54023	2.60533	0.65583	0.552511	0.71066	0.250287	0.455682	0.261851	0.5	0.432553	0.446939	0.740142	1.74406	0.592	0.589083	0.626609	0.478649	0.345543	0.4	0.563348	0.413793	0.379132	0.694328	0.371021	2.04821	0.548352	0.599409	0.718908	0.594398
YJL010C	0.54143	0.487861	0.673099	1.01237	1.44444	1.22113	0.796316	1.36155	7.96005	0.862108	0.819635	1.48731	0.645235	0.518182	0.475169	0.482877	0.628763	1.34898	1.27907	5.06587	0.945143	1.24717	1.3294	1.60874	0.547009	0.440237	0.662896	0.972617	0.991736	1.20588	0.763996	8.66749	1.36044	1.37992	1.71183	1.55498
YJL009W	1.18502	1.20578	1.04313	1.25197	1.9147	1.08497	0.943662	1.01045	1.07627	1.08744	0.623288	1.02335	1.61998	1.75795	0.569977	1.01484	1.25975	1.08571	0.950455	1.0378	1.15086	1.03913	0.907725	0.961271	1.01954	0.610651	1.28507	0.874239	1.14153	1.25525	0.953897	1.11619	0.968132	1.59449	0.872599	0.747925
YJL008C	7.90692	8.70636	6.83087	10.261	11.9877	9.61002	8.90683	8.57994	7.22397	7.59978	5.99772	7.6802	8.39151	10.0682	5.17156	6.06621	6.88294	8.65204	9.24671	10.7991	5.83086	7.92688	8.46137	7.98014	7.57875	8.81657	9.91968	8.36613	8.8812	8.95483	8.39407	12.1533	8.92747	7.52264	6.0091	7.41701
YJL007C	0.0204313	0.0578035	0.0102157	0.130484	0.0909091	0.0751634	0.00758396	0.0208986	0.102906	0.0571749	0.0114155	0.0944162	0.0195178	0.0261364	0.0598194	0.0114155	0.0200669	0.00408163	0.0121335	0.0259179	0.0777143	0.0350154	0.0504292	0.0506455	0.0708181	0.0118343	0.0361991	0.00912779	0.00619835	0.00840336	0.00658617	0.00741656	0.0901099	0.0334646	0.0343782	0.033195
YJL006C	1.43133	1.39075	2.01476	2.18335	1.93939	1.99782	1.80282	2.35214	3.16344	1.38004	1.77626	2.24772	1.70494	2.64205	1.55305	1.20662	2.0981	2.19184	1.9727	1.93305	0.730286	1.88363	1.58047	1.61966	1.25641	1.99763	2.07919	2.02231	2.7407	2.89496	1.50494	2.62423	1.60769	1.81791	1.52275	1.59647
YJL005W	1.96822	2.37688	2.22474	2.69404	2.66667	2.50545	2.16035	2.25601	0.61017	1.41368	1.30822	1.2132	2.1194	2.34886	1.87585	1.40982	1.97324	2.14082	2.38524	1.82829	1.24114	1.61483	0.864807	1.36743	1.30769	1.85325	2.28054	2.2789	2.47211	2.39286	1.97695	1.44623	1.86264	1.53248	1.08493	1.37137
YJL004C	4.97049	5.41272	3.88763	6.48144	7.51178	6.84423	5.4117	4.96343	3.45884	4.32848	3.24658	4.46091	4.90356	6.07727	4.8544	4.89498	4.53066	5.63775	4.92518	2.67819	4.46743	3.18332	2.74356	3.57895	3.91087	4.48047	6.49661	4.89655	7.0062	6.57983	4.57739	2.65019	3.6978	3.30906	3.42164	3.26037
YJL003W	3.06697	3.68902	2.13394	3.25197	3.50505	3.16449	2.01625	2.25183	0.895884	1.91704	2.32534	2.9269	3.12744	2.67386	2.04289	1.96119	3.21182	2.76531	2.50455	1.71706	2.528	2.39959	1.48712	2.89076	2.0757	2.1432	2.30995	2.8073	3.06715	2.5	2.07135	1.1508	2.45714	3.05315	2.63296	2.31743
YJL002C	9.93076	8.93064	8.21566	9.76603	11.2649	9.91612	10.4085	11.4253	8.57143	11.8644	10.7797	9.53909	9.46958	8.02386	8.09029	9.47945	10.3802	8.12857	8.29424	9.42765	14.6343	10.5973	7.22532	9.83317	8.60928	7.9432	9.96946	6.64503	8.80269	8.4874	8.43908	10.1595	11.6813	8.82874	8.73509	7.68153
YJL001W	12.8627	17.2694	20.4132	20.5197	18.009	17.024	19.766	17.8004	6.06174	11.5112	11.5034	9.6467	13.0195	15.5295	15.7946	17.9612	25.6098	16.202	16.637	13.6717	14.2766	9.88774	5.02253	11.6634	12.4921	17.2225	17.6787	14.8134	16.7459	16.666	17.7256	8.4042	14.0582	8.77953	11.6461	10.7541
YJR001W	8.48695	6.40462	5.90125	6.4207	2.86083	4.69172	6.82123	3.68652	3.73971	6.5796	6.69064	5.36041	6.76579	5.4375	4.82619	5.01256	7.78484	4.39184	5.48635	4.38877	9.344	2.44181	1.83584	4.95233	5.33211	6.01657	5.63914	4.45233	4.8595	3.4916	4.91218	1.86156	8.56923	2.78839	5.80384	5.6971
YJR002W	0.46538	0.197688	0.480136	0.709786	0.460157	0.748366	0.946912	0.490073	3.52179	0.726457	0.652968	0.678173	0.507463	0.281818	0.433409	0.643836	1.20513	0.929592	1	2.74298	1.88	0.366632	0.362661	0.581927	0.444444	0.363314	0.595023	0.596349	0.806818	0.638655	0.902305	2.42892	0.968132	0.287402	0.839231	0.772822
YJR003C	0.625426	0.754913	0.721907	0.967379	0.546577	0.995643	1.02167	0.576803	2.43099	0.55157	0.783105	0.661929	0.683123	0.451136	0.282167	0.755708	1.26533	0.790816	0.921132	0.789417	1.16571	0.435633	0.335837	0.689176	0.426129	0.867456	0.794118	0.666329	0.963843	0.702731	0.601537	0.812114	0.858242	0.42126	0.75632	0.848548
YJR004C	1.03859	1.3341	1.11578	0.773903	0.717172	1.04466	0.83532	0.761756	0.543584	0.350897	0.877854	0.607107	0.80023	0.714773	0.939052	1.04909	0.996656	0.810204	0.698685	0.308855	0.742857	0.405767	0.589056	0.922542	0.698413	1.23905	0.95362	0.600406	0.676653	0.789916	0.588364	0.313968	0.467033	0.459646	0.651163	0.623444
YJR005W	1.60272	1.55491	1.23156	0.580427	0.708193	0.71024	0.709642	0.85162	0.94431	0.818386	1.48059	0.985787	1.65901	1.0625	1.16479	1.08333	1.15608	0.923469	0.503539	0.399568	2.21257	1.0999	1.01824	1.45978	1.85714	1.19172	1.10068	0.723124	0.786157	0.72479	0.632272	0.794808	0.946154	1.0374	1.26188	1.30809
YJR006W	0.817253	0.841619	0.903519	0.637795	0.674523	0.659041	0.628386	0.722048	0.447942	0.748879	1.26941	0.646701	0.857635	0.846591	0.758465	0.60274	0.734671	0.763265	0.591507	0.467603	1.36114	1.19876	0.961373	0.932473	0.932845	1.21775	0.772624	0.648073	0.649793	0.605042	0.602634	0.435105	0.938462	1.18602	1.15976	1.12552
YJR007W	2.27469	2.63815	3.58683	3.0225	2.53984	2.80283	2.30444	3.39707	5.24455	1.69619	3.17922	2.35736	3.25488	2.73182	3.04628	2.80822	3.07023	2.96735	2.73509	5.50108	4.85143	2.96395	2.97639	3.02483	3.0464	2.80237	2.93326	2.43408	2.52169	2.82773	3.13392	7.4796	3.04615	2.72638	3.67139	3.40456
YJR008W	9.73553	13.2405	19.7355	15.9786	14.6689	9.17538	12.1538	9.52142	2.16465	1.97085	4.83219	3.67919	10.3031	15.642	16.5418	15.7511	17.3779	11.298	9.10313	4.50648	3.89143	3.41813	3.15451	3.70407	10.4579	15.6805	18.4446	15.2677	14.4783	13.1387	12.9056	3.02967	3.37033	3.22146	4.0637	5.03112
YJR009C	51.9353	62.1168	74.7344	74.4263	79.7419	55.2397	69.2503	69.7743	48.1574	40.9339	67.6975	42.866	64.186	76.3659	69.3228	67.758	72.1193	50.5092	50.9747	54.6533	60.0126	46.0175	52.6524	48.7507	68.9866	67.7657	69.457	54.6481	62.657	65.3845	71.0615	61.1706	44.5571	45.6604	54.2194	53.0539
YJR010W	13.4767	3.35838	3.50397	4.46344	4.07632	2.16122	3.94583	7.47544	17.1671	11.5426	20.2842	10.468	14.5568	3.40227	3.69187	3.18037	2.95875	2.63776	3.44489	15.5821	29.0103	14.2966	18.1266	15.3059	16.6252	2.22604	3.65045	3.14097	3.17355	3.42332	6.15697	20.6316	19.6912	15.0492	17.5329	14.6701
YJR010C-A	3.55732	4.37919	4.43133	4.93701	5.06959	4.27015	5.69989	5.09509	2.74939	2.50112	2.03082	1.98477	2.89437	4.4125	4.38826	4.77055	6.00223	4.06837	3.96562	3.76458	2.72229	2.62822	2.53433	2.26912	4.4823	4.11834	5.29864	4.6288	5.51446	6.68277	5.78375	2.73548	2.1011	2.20571	2.76239	2.89938
YJL033W	0.366629	0.19422	0.626561	0.488189	0.497194	0.633987	0.840737	1.01463	7.32567	0.523543	0.405251	0.641624	0.320321	0.234091	0.407449	0.507991	0.877369	0.716326	0.855409	3.78078	1.38057	0.22863	0.245708	0.737835	0.319902	0.294675	0.575792	0.466531	0.630165	0.582983	0.974753	5.82942	0.748352	0.23622	0.578362	0.620332
YJL032W	0.682179	0.793064	0.597049	0.807649	0.881033	0.637255	0.676056	0.695925	0.598063	0.488789	0.466895	0.55736	0.892078	0.860227	0.735892	0.799087	1.43367	0.658163	0.583418	0.539957	0.568	0.325438	0.214592	0.331678	0.54823	0.591716	0.61991	0.608519	0.76343	0.643908	0.768386	0.220025	0.583516	0.492126	0.424671	0.436722
YJL031C	0.720772	0.954913	0.564132	0.917885	0.326599	0.602396	0.729144	0.314525	0.424939	0.644619	1.1153	0.93198	0.594719	1.01818	0.777652	0.839041	1.35006	1.07959	0.877654	1.04212	1.21143	0.419156	0.30794	0.567031	0.452991	0.994083	0.829186	0.966532	1.1405	0.67437	0.66191	0.31644	1.04286	0.554134	1.11122	0.83195
YJL030W	2.41317	2.52832	2.19864	2.62767	1.56117	2.30283	2.24919	1.19958	1.68402	2.40695	2.61073	1.73807	2.38347	1.78523	0.820542	1.86416	3.06577	2.16429	2.19515	2.73002	2.69943	1.59732	0.845494	1.27011	1.64957	2.33728	2.87443	1.80223	2.31095	1.71429	1.69374	1.46477	2.35824	1.3937	1.57836	1.69398
YJL029C	1.44722	1.76763	1.52554	1.68279	1.32099	1.64052	1.48104	0.864159	0.836562	0.893498	1.26256	0.901523	1.12859	0.835227	0.810384	1.45776	2.28205	1.47755	1.25581	1.24082	1.21943	0.868177	0.618026	0.917577	0.89011	1.82012	1.65837	1.24949	1.28409	1.01786	0.949506	1.1063	1.1022	0.832677	1.02831	0.760373
YJL028W	0.0783201	0.122543	0.144154	0.104612	0.103255	0.138344	0.145179	0.164054	0.0157385	0.0818386	0.119863	0.136041	0.0470723	0.0420455	0.142212	0.13242	0.168339	0.168367	0.121335	0.062635	0.0948571	0.038105	0.165236	0.100298	0.0683761	0.213018	0.0904977	0.110548	0.195248	0.212185	0.236004	0.118665	0.13956	0.0590551	0.0819009	0.0539419
YJL027C	0.633371	0.389595	0.755959	0.318335	0.520763	0.348584	0.485374	0.427377	0.434625	0.346413	0.638128	0.241624	0.438576	0.385227	0.492099	0.408676	0.58194	0.253061	0.45905	0.292657	0.523429	0.314109	0.507511	0.318769	0.683761	0.681657	0.552036	0.333671	0.384298	0.340336	0.407245	0.346106	0.41978	0.38189	0.340748	0.506224
YJL026W	8.98411	12.3503	13.8184	14.8009	19.0842	16.8519	14.7703	17.5172	13.0375	8.62668	11.0171	6.33096	11.38	13.0148	13.8679	14.5708	15.3567	16.5051	13.1314	16.4611	16.7943	9.25747	8.95923	8.1291	11.8681	13.1148	12.5147	11.3753	15.1581	15.6786	18.2141	19.047	11.0824	9.47146	8.84833	9.29564
YJL025W	0.540295	0.448555	0.589103	0.47694	0.387205	0.672113	0.529794	0.981191	2.12349	0.492153	0.52169	0.604061	0.376579	0.525	0.521445	0.408676	0.655518	0.62449	0.497472	1.97948	0.609143	0.531411	0.590129	0.584906	0.521368	0.428402	0.711538	0.464503	0.627066	0.67437	0.658617	2.85785	0.495604	0.473425	0.620829	0.539419
YJL024C	0.84109	0.686705	0.973893	0.739033	0.815937	0.723312	0.881907	1.15674	1.34262	0.660314	1.06963	0.767513	0.903559	0.698864	0.849887	0.83105	0.975474	1.10918	0.761375	1.62311	1.20914	1.04119	1.0397	0.963257	0.765568	0.592899	0.825792	0.803245	1.04029	1.07458	1.08562	1.90853	1.07692	1.08169	1.21537	1.04357
YJL023C	0.858116	0.972254	1.2202	1.05624	0.964085	0.606754	1.00867	0.969697	0.607748	0.381166	0.626712	0.415228	0.712974	1.27159	1.16027	0.94863	1.05574	1.13776	0.768453	0.544276	0.931429	0.438723	0.519313	0.606753	0.832723	0.940828	1.11765	1.28702	1.31198	1.4979	1.18222	0.510507	0.542857	0.562008	0.579373	0.712656
YJL022W	0.0431328	0.123699	0.091941	0.100112	0.0976431	0.0631808	0.122427	0.0501567	0.0569007	0.0369955	0.00456621	0.0406091	0.113662	0.117045	0.129797	0.139269	0.160535	0.0408163	0.0667341	0.0194384	0.00342857	0.0329557	0.0236052	0.00695134	0.0952381	0.0804734	0.116516	0.0659229	0.0867769	0.117647	0.11416	0.00618047	0.0142857	0.0295276	0.00606673	0.00622407
YJL021C	3.75709	7.72023	5.89898	6.63217	5.52189	3.7146	4.49296	3.51724	0.503632	1.48094	1.91667	2.10051	3.25718	6.79886	5.14334	3.46005	5.28874	4.97143	3.43984	2.36285	2.63543	3.56025	3.04292	2.54717	2.88156	4.48402	6.17195	5.66126	5.48244	4.70168	4.77387	1.73053	2.56374	1.84449	2.37412	3.36929
YJL020C	1.59137	2.94335	2.7185	2.65467	3.35129	2.93573	3.13543	1.86834	0.375303	1.08632	0.90411	0.796954	1.86452	2.90568	2.66479	2.82306	1.98439	2.16633	1.8362	1.04644	1.67314	1.36972	1.50322	0.986097	2.29182	2.33018	3.0905	1.84381	2.21798	2	2.26564	1.00124	1.98242	1.64173	1.10111	1.04253
YJL019W	0.376844	0.250867	0.46084	0.281215	0.317621	0.309368	0.295775	0.332288	0.319613	0.470852	0.393836	0.471066	0.499426	0.293182	0.276524	0.383562	0.225195	0.258163	0.361982	0.278618	0.429714	0.705458	0.659871	0.403178	0.515263	0.288757	0.38009	0.211968	0.253099	0.233193	0.299671	0.377009	0.506593	0.59252	0.57634	0.451245
YJL018W	0.782066	0.795376	0.827469	0.812148	0.756453	0.730937	0.717226	0.724138	0.539952	0.763453	0.576484	0.877157	0.861079	0.822727	0.827314	0.676941	0.544036	0.65	0.599595	0.475162	1.16571	1.29763	1.30579	1.01192	0.844933	0.768047	0.824661	0.567951	0.511364	0.616597	0.67618	0.459827	1.2	1.04626	1.05258	0.821577
YJL017W	0.550511	1.39884	0.837685	1.12936	1.44332	1.55556	1.47237	1.25601	0.502421	0.637892	0.392694	0.603046	0.594719	1.32159	1.01806	1.02397	1.15385	1.36837	1.28413	0.512959	1.53143	1.14521	0.712446	0.5571	0.730159	0.771598	1	1.20994	1.1157	1.41702	1.02854	0.543881	1.18022	1.10138	0.71183	0.532158
YJL016W	2.50738	4.12948	2.69126	3.90889	5.07183	5.11438	5.3727	4.57889	2.20944	2.78924	1.85845	2.27817	2.26636	4.12273	3.10045	4.04909	4.21628	4.39082	3.41759	1.58963	5.37714	2.87127	2.12554	1.98808	1.69963	3.16923	3.74774	3.72515	4.02996	5.17962	4.89462	1.83684	3.65275	2.56594	1.72801	2.01141
YJL015C	0.0851305	0.14104	0.146425	0.15748	0.252525	0.197168	0.165764	0.206897	0.146489	0.124439	0.0479452	0.0944162	0.154994	0.185227	0.176072	0.273973	0.237458	0.134694	0.203236	0.107991	0.2	0.0751802	0.0386266	0.0536246	0.203907	0.0804734	0.150452	0.125761	0.153926	0.227941	0.158068	0.10754	0.137363	0.141732	0.0859454	0.0508299
YJL014W	4.99546	4.25896	4.64245	4.55568	4.7037	4.24837	4.06175	4.36364	6.87046	4.17601	2.90868	5.36548	4.938	4.91591	5.02032	4.621	2.84727	3.71735	4.21031	5.87041	7.07086	4.78682	4.98069	4.7428	5.78877	3.0213	5.93778	4.48479	4.13223	4.69328	4.69484	7.67243	5.97473	4.82776	5.69363	5.3361
YJL013C	0.717367	0.530636	0.560726	0.487064	0.612795	0.581699	0.540628	0.293626	0.423729	0.316144	0.493151	0.691371	0.681975	0.748864	0.637698	0.503425	0.444816	0.478571	0.54095	0.489201	0.446857	0.628218	0.566524	0.586892	0.568987	0.707692	0.730769	0.606491	0.503099	0.739496	0.5236	0.353523	0.596703	0.737205	0.714863	0.644191
YJL012C	3.06129	2.73757	2.50057	3.12598	3.96745	2.84205	2.74323	1.85998	4.71792	3.14574	2.25342	3.25279	3.86452	3.09432	2.59932	2.48973	1.69677	2.61122	2.2093	3.73434	5.57829	3.84655	4.09979	2.98709	2.28816	2.58343	3.0871	2.03347	2.27273	2.23424	2.17563	4.66255	5.34286	3.70374	3.58443	3.44087
YJL055W	9.28263	14.0601	10.6969	12.0697	11.0696	7.74619	11.2503	9.79415	5.84019	8.17713	9.16324	7.03655	10.5144	13.2091	11.5079	9.91781	9.89855	8.31429	7.75227	7.78726	13.272	9.43666	9.44957	8.0149	13.453	11.7834	11.2851	8.49189	9.03099	8.78887	10.697	6.55006	10.2088	7.77559	8.20425	7.88174
YJL054W	2.40182	1.65896	1.39614	1.53656	1.47699	1.09586	1.40737	1.47753	2.06174	1.75	2.3516	1.88223	2.07463	1.76932	1.17607	1.17466	1.29097	1.28163	1.2093	1.97948	2.68114	2.36045	2.49356	2.08044	2.663	1.47219	1.57919	1.25659	1.37087	1.11555	1.52031	2.01483	2.23736	2.18602	2.54499	2.36203
YJL053W	2.04654	2.52023	2.29398	2.14961	2.02469	2.12418	2.28927	1.69801	0.715496	1.213	1.16781	1.38274	2.27784	2.56591	2.13318	2.32991	2.04459	1.86224	1.59151	0.930885	2.552	2.16993	1.42918	1.44787	3.14774	2.1503	2.35407	1.72414	1.71591	1.55042	2.03074	0.456119	2.04066	1.74213	1.65015	1.66286
YJL052W	45.4654	63.7029	56.4268	71.2013	72.5802	56.8758	60.052	58.0188	51.6889	39.2915	45.6039	46.3939	58.7543	69.1307	61.6287	68.9281	71.34	45.4265	45.8685	45.4492	58.4823	39.6303	49.2715	41.1907	57.0928	51.2899	61.1606	43.4493	52.0145	51.333	54.753	54.2991	45.1396	39.314	45.2356	42.9066
YJL051W	2.27923	2.29017	1.83087	1.48144	0.888889	0.38671	0.227519	0.180773	0.171913	0.0986547	0.199772	0.749239	2.28014	2.07045	1.68962	1.23059	0.684504	0.303061	0.228514	0.169546	0.246857	0.272915	0.51073	1.37339	2.31746	2.00355	1.9095	0.940162	0.510331	0.304622	0.264544	0.220025	0.145055	0.248031	0.669363	1.37863
YJL050W	0.501703	0.175723	0.239501	0.347582	0.514029	0.562091	0.737811	1.06374	4.75787	0.412556	0.40411	0.878173	0.483352	0.205682	0.339729	0.439498	0.344482	0.491837	0.705763	2.22246	1.24229	0.544799	0.738197	0.76564	0.435897	0.182249	0.4819	0.368154	0.46281	0.610294	0.71899	4.33004	0.634066	0.538386	0.856421	0.894191
YJL049W	1.94438	2.30405	1.60953	2.21935	2.2514	2.14161	1.71723	2.19227	1.93947	1.10202	1.19406	2.12081	1.95522	2.75795	2.35327	2.31507	1.64437	2.24184	1.23559	1.16847	3.05029	1.9207	1.84871	2.08441	1.41758	1.20828	2.47511	2.16734	2.08988	2.46849	2.05269	1.40791	1.94725	2.02264	1.83923	2.14212
YJL048C	7.76731	13.8832	11.4994	13.7053	14.6644	12.634	7.82882	9.4326	2.07869	1.43498	1.48744	4.68528	7.71527	16.4636	14.8093	12.1792	8.93534	10.1878	10.7189	5.47084	5.18057	2.25644	3.24356	5.0149	8.17338	10.5669	15.3314	11.0943	10.1653	11.7405	9.94072	4.8974	3.67253	2.97539	3.39535	5.55602
YJL047C	0.755959	0.82659	0.772985	1.13836	1.0752	1.19826	0.656555	0.819227	0.473366	0.396861	0.320776	0.619289	1.02181	0.923864	1.01129	1.00114	0.666667	0.893878	0.9636	0.666307	0.882286	0.731205	0.48176	0.581927	0.849817	0.594083	0.937783	0.758621	0.866736	1.01471	0.947311	0.515451	0.902198	0.558071	0.520728	0.605809
YJL046W	1.78093	0.732948	0.580023	0.706412	0.81257	0.623094	0.508126	0.319749	0.57385	1.037	0.883562	1.90254	1.95063	1.12159	0.627539	0.611872	0.384615	0.75	0.549039	0.744061	0.955429	1.81977	1.71459	1.67329	1.19048	0.783432	0.774887	0.581136	0.577479	0.67437	0.577388	0.959209	1.79121	1.83661	1.77553	1.81328
YJL045W	0.486947	3.66474	4.87855	7.63555	9.6532	9.22222	8.13868	5.08359	1.22155	0.57287	0.478311	0.563452	0.776119	3.64886	4.52935	5.28196	4.38907	7.43571	8.47219	5.94816	0.385143	0.875386	0.701717	0.275074	0.338217	4.01065	5.70701	6.59635	6.68182	7.71008	6.28979	4.86774	0.557143	1.12894	0.671385	0.290456
YJL044C	0.673099	2.09595	2.32577	2.65917	2.61504	2.46732	1.30553	1.16823	1.78693	0.688341	0.575342	0.819289	1.10677	2.14659	1.16817	1.371	1.02453	1.94694	1.5996	2.07235	0.644571	1.02266	0.998927	0.66435	0.695971	1.85207	2.19344	1.9503	1.2562	2.00315	0.962678	2.55501	1.43736	1.00591	0.762386	0.708506
YJL043W	0.282633	0.176879	0.269013	0.422947	0.34119	0.224401	0.611051	0.508882	0.313559	0.180493	0.31621	0.251777	0.493685	0.135227	0.0733634	0.0365297	0.270903	0.268367	0.429727	0.588553	0.340571	0.355304	0.0504292	0.224429	0.249084	0.149112	0.21267	0.192698	0.35124	0.510504	0.510428	0.803461	0.410989	0.401575	0.153691	0.209544
YJL042W	9.40409	10.9191	9.19977	10.973	12.5477	10.6122	10.8624	7.80982	3.09201	7.02803	5.56393	5.67107	10.2962	10.7591	5.95147	10.2192	10.8852	8.01633	8.38119	6.03564	7.38057	7.62513	6.75429	6.85601	7.22833	11.2722	11.336	7.23631	8.42355	8.36345	8.08123	5.66749	9.17582	6.14665	4.86957	6.0861
YJL041W	3.94552	4.13295	2.88422	4.18673	4.31874	5.24619	3.71723	4.45455	3.60412	3.29036	2.94292	3.7736	3.77497	4.45455	2.41648	2.93836	3.00557	4.33469	4.53994	5.71382	2.81714	3.95572	3.76717	4.07646	3.41026	3.78817	3.96267	3.72211	4.02376	4.76471	3.69704	5.89864	3.78022	3.9252	2.73913	3.83299
YJL039C	1.34847	1.10636	0.904654	1.48931	1.21437	1.42702	1.05742	1.25914	1.56538	1.07735	1.1484	1.51269	1.46269	1.29659	0.937923	0.679224	0.897436	1.08061	1.41962	1.56371	0.589714	1.36766	1.3015	1.07746	0.924298	0.814201	1.15724	1.23428	1.39463	1.43697	0.811197	1.95797	1.22308	1.43307	1.19312	1.31017
YJL038C	0.0828604	0.0578035	0.0351873	0.0663667	0.102132	0.0217865	0.0270856	0.0501567	0.090799	0.123318	0.131279	0.084264	0.087256	0.0204545	0.023702	0.0148402	0.133779	0.0938775	0.0182002	0.12311	0.0662857	0.105046	0.0793991	0.0685204	0.0793651	0.0733728	0.0972851	0.0801217	0.122934	0.0987395	0.0625686	0.18665	0.1	0.159449	0.0839232	0.115145
YJL037W	3.53462	5.28902	3.69694	4.77615	4.98429	4.57952	3.94258	4.3511	4.02906	5.17377	4.26826	3.88223	4.30195	5.25682	3.97404	3.63584	4.32664	4.61122	4.01618	4.16091	3.15086	3.81565	2.43562	3.03277	4.4823	5.43314	5.84389	3.83063	5.8595	5.42437	4.25027	4.25093	3.55934	3.51969	3.0091	3.22199
YJL036W	2.00227	2.35954	2.34279	2.67379	2.7688	2.39651	2.17768	1.89342	0.447942	1.35874	1.3847	1.36853	1.95293	2.07273	1.70655	2.23858	2.22185	2.0898	2.48231	1.23542	1.70857	1.31205	0.858369	1.37438	1.63004	2.24024	2.45814	2.11359	2.47934	2.22164	1.8584	0.579728	1.46044	1.48425	1.01416	1.17842
YJL035C	0.400681	0.352601	0.279228	0.214848	0.316498	0.28976	0.325027	0.301985	0.790557	0.597534	0.590183	0.612183	0.324914	0.343182	0.158014	0.261416	0.393534	0.291837	0.343782	0.293737	0.765714	0.425335	0.315451	0.468719	0.316239	0.410651	0.280543	0.248479	0.363636	0.329832	0.242591	0.409147	0.50989	0.491142	0.433771	0.360996
YJL034W	11.2327	15.9873	15.7775	23.1901	29.4703	26.5795	23.2719	23.9624	4.96852	18.0504	16.1941	12.6051	10.8186	13.9011	16.8002	22.9703	25.7146	21.7837	20.9727	17.3099	21.0457	17.8218	10.1921	14.0308	8.32357	11.8544	17.9593	19.359	24.53	24.1071	21.9034	12.9802	19.4659	15.5581	12.1031	11.1442
YJL078C	0.480136	1.49249	10.8581	8.94713	8.37262	6.63399	3.30661	0.964472	2.45642	0.346413	0.254566	0.362437	0.780712	2.67386	10.7302	6.76256	4.56633	4.09898	2.23862	1.23326	1.05029	0.528321	0.568669	0.440914	0.40293	5.9929	11.8145	4.92495	4.28512	3.26366	1.84523	2.7293	0.964835	0.441929	0.442872	0.466805
YJL077C	0.61067	0.988439	0.805902	0.5973	1.07071	0.58061	0.426869	0.368861	0.717918	0.5213	0.366438	0.786802	0.931114	1.26136	0.812641	0.539954	0.483835	0.466327	0.532861	0.354212	0.713143	0.525232	0.451717	0.480636	0.48718	0.747929	0.621041	0.602434	0.495868	0.582983	0.336992	0.391842	0.697802	0.811024	0.617796	0.492739
YJL076W	4.13961	3.04855	2.84563	4.01012	3.8193	3.46187	3.27086	2.4535	5.12954	3.10202	2.89498	4.25178	3.97589	4.025	1.46614	2.129	2.98216	3.25102	3.46107	4.57991	3.63657	3.99691	3.91953	3.65641	3.37729	2.50769	3.91629	2.86105	2.07851	3.02521	1.93743	6.37454	4.2967	3.89173	4.12133	4.2334
YJL075C	0.447219	0.569942	0.46538	0.635546	0.727273	0.432462	0.342362	0.365726	0.44431	0.501121	0.40411	0.439594	0.525832	0.707955	0.250564	0.505708	0.528428	0.383673	0.428716	0.902808	0.542857	0.406797	0.356223	0.369414	0.553114	0.528994	0.61991	0.404665	0.554752	0.482143	0.358946	0.794808	0.450549	0.46063	0.293225	0.290456
YJL074C	3.91033	2.8474	1.25993	1.48369	1.7688	1.62745	1.73564	1.57053	0.420097	4.57175	3.31393	4.0335	3.31114	3.15341	0.6614	1.14269	1.27759	1.36122	1.33771	1.27754	1.40686	5.793	4.20494	3.75571	2.71917	2.75976	1.70701	1.3357	1.33781	1.51471	1.17673	0.731768	2.7978	5.25787	3.70981	3.66494
YJL073W	0.768445	0.516763	0.338252	0.465692	0.407407	0.423747	0.351029	0.526646	0.400726	1.36211	0.699772	0.849746	0.718714	0.459091	0.308126	0.309361	0.25641	0.42449	0.615773	0.599352	0.568	1.29763	0.900215	0.786495	0.639805	0.347929	0.440045	0.486815	0.370868	0.493697	0.355653	0.600742	1.60549	1.23819	0.747219	0.810166
YJL072C	0.969353	0.726012	0.701476	1.05849	1.00673	1.25381	1.26327	1.50993	1.42615	1.58184	1.2968	1.29543	1.13088	1.00455	0.725734	0.663242	1.24972	1.11224	1.36198	1.96976	0.928	1.65396	1.24571	1.04369	0.952381	0.715976	1.12104	1.01724	1.22727	1.21954	1.10648	1.95303	1.71099	1.55413	1.34985	1.25622
YJL071W	2.28717	2.00462	2.92395	2.50281	2.97419	3.17211	3.30444	3.30094	2.83051	3.09417	2.19292	2.99391	2.34328	2.17386	2.36343	1.31393	3.068	3.36327	2.90698	3.39525	1.44571	3.06488	1.70708	2.33267	2.19292	1.39172	2.61878	1.80832	3.09401	3.40546	2.92206	3.10383	2.40549	2.63976	2.75935	2.61826
YJL070C	1.14756	1.51445	1.04994	1.27222	1.75982	1.49891	0.967497	1.00731	0.371671	0.780269	0.773973	0.656853	1.07578	1.37045	0.781038	1.24658	1.02007	1	1.28716	0.484881	1.27429	0.697219	0.317597	0.929494	0.820513	1.66627	1.42534	1.23631	1.56405	1.39706	0.961581	0.262052	1.23846	1.00689	0.54095	0.688797
YJL069C	0.38479	0.372254	0.577753	0.853768	1.32548	1.35403	1.87974	2.17137	8.4201	1.09193	1.12557	1.24873	0.63031	0.565909	0.861174	1.10616	0.919732	1.27347	1.92315	6.73218	1.46743	1.01957	1.22103	1.72294	0.471306	0.594083	1.17081	0.742393	1.03306	1.09769	1.68057	9.36465	1.25275	0.987205	1.39333	1.28838
YJL068C	5.93984	7.75491	5.91146	6.78628	6.84063	6.32789	6.03575	4.82236	1.09443	5.12444	5.89954	3.63046	5.83123	7.21136	5.63657	7.14384	7.05128	4.74082	5.20324	3.47732	4.72457	5.90319	3.08262	4.11619	5.42491	7.23905	7.31109	4.22008	5.07851	4.52521	4.55543	2.19159	4.76703	4.65453	3.52781	3.43154
YJL067W	1.17934	1.07861	0.901249	0.806524	1.30303	0.875817	0.970748	1.0815	0.533898	1.10426	0.884703	0.974619	1.64064	1.34545	0.896163	1.11758	1.1728	0.573469	0.806876	0.584233	1.176	0.92482	0.650215	0.878848	1.3602	0.880473	0.744344	0.520284	0.59814	0.672269	0.782656	0.4178	0.77033	0.887795	0.626896	0.455394
YJL066C	10.0738	15.1769	8.11237	8.27109	7.27385	5.61983	6.57963	5.36677	0.995157	5.84753	9.27055	5.53909	10.2721	12.6057	7.49774	7.89612	8.68116	5.39184	5.09606	3.11231	5.18743	7.0999	4.00429	7.2423	9.84371	12.6095	7.54977	4.75355	5.52376	4.32983	5.82547	1.85414	5.93956	6.31988	5.88878	5.82261
YJL065C	3.10897	3.2289	2.88649	3.84139	3.36588	3.17756	4.53846	3.186	4.71671	3.34305	2.80708	2.21726	3.39839	3.18409	3.37246	3.87329	4.39465	2.89184	3.46613	3.84665	4.86629	2.04222	1.99571	2.41112	3.07204	3.42959	3.79299	2.12678	2.92355	2.68487	4.45225	2.94438	3.25604	1.8376	2.17998	2.25
YJL064W	0.197503	0.131792	0.174801	0.193476	0.253648	0.167756	0.271939	0.100313	0.29661	0.202915	0.18379	0.161421	0.231917	0.218182	0.180587	0.236301	0.397993	0.129592	0.254803	0.176026	0.312	0.117405	0.083691	0.130089	0.247863	0.191716	0.239819	0.114604	0.169421	0.153361	0.20966	0.149567	0.0934066	0.125	0.163802	0.129668
YJL063C	13.4268	7.05896	3.80817	3.00225	2.52413	2.4793	3.09534	2.24347	2.33172	8.56727	13.5833	8.69949	14.837	5.41364	2.31828	2.46461	3.77481	2.37245	2.40344	2.15767	7.63086	10.0247	8.97425	10.2294	12.9402	6.67337	3.56787	1.7069	2.39876	1.70588	2.20527	1.9555	7.79121	8.43209	9.07583	10.0456
YJL062W	1.98411	2.24162	1.80931	1.9865	1.57576	1.68845	1.85049	1.24347	1.27361	1.82287	2.6347	1.8203	2.17107	1.51023	1.35892	1.49315	1.92977	1.36633	1.36502	1.50216	2.60343	1.75695	1.79077	1.71897	1.77411	1.88047	1.98643	1.26268	1.19318	1.02521	1.20966	1.52658	2.11868	1.73425	1.8362	1.55809
YJL061W	0.506243	0.482081	0.673099	0.362205	0.424242	0.497821	0.421452	0.652038	1.13438	0.505605	0.663242	0.540102	0.420207	0.511364	0.786682	0.684932	0.793757	0.647959	0.471183	0.975162	1.31429	0.69516	0.584764	0.959285	0.567766	0.389349	0.753394	0.503043	0.51343	0.546219	0.498353	1.90111	0.53956	0.619094	0.80182	0.570539
YJL060W	4.29966	2.15954	3.92849	2.48031	2.71044	2.60349	2.41495	3.4117	1.13075	1.88677	4.90982	2.3533	3.68198	1.72841	2.98871	2.76256	3.29208	2.7051	2.55308	2.54212	9.024	2.95778	3.25751	3.98312	3.54579	2.24379	2.86425	2.5355	2.2655	2.18172	3.22832	3.20025	3.6956	3.56398	4.06774	4.81224
YJL059W	1.16913	2.34335	2.19069	1.74578	1.88664	1.81264	1.36945	1.0815	0.409201	0.811659	1.0468	0.672081	1.08037	1.94886	1.67833	1.49315	1.53066	1.51939	1.28311	0.348812	1.70057	1.14315	0.862661	0.868918	1.24786	2.08639	1.77489	1.41785	1.79132	1.61765	1.28321	0.133498	1.02308	1.06693	0.934277	0.946058
YJL058C	0.196368	0.113295	0.191827	0.125984	0.180696	0.147059	0.239437	0.197492	0.0677966	0.126682	0.135845	0.160406	0.176808	0.195455	0.170429	0.166667	0.164994	0.131633	0.149646	0.12527	0.174857	0.122554	0.148069	0.153923	0.150183	0.0852071	0.150452	0.169371	0.126033	0.0934874	0.126235	0.133498	0.0945055	0.104331	0.14459	0.143154
YJL057C	1.12599	1.56069	2.12145	2.01125	1.89787	1.21569	1.51354	1.21526	0.207022	0.411435	0.692922	0.44264	1.11711	1.9625	1.90181	1.55822	1.88629	1.64082	1.29929	0.62743	1.12914	0.802266	0.658798	0.727905	1.03785	1.84142	1.78959	1.88945	1.83574	1.70903	1.48847	0.400494	0.784615	0.751969	0.664307	0.80083
YJL056C	0.629966	0.551445	0.410897	0.438695	0.635241	0.462963	0.586132	0.458725	0.392252	0.280269	0.428082	0.225381	0.541906	0.580682	0.586907	0.512557	0.486065	0.468367	0.38726	0.393089	0.550857	0.393409	0.537554	0.468719	0.525031	0.429586	0.513575	0.577079	0.530992	0.616597	0.45225	0.482077	0.41978	0.332677	0.514661	0.38278
YJL100W	4.41544	4.5341	4.67764	3.70866	3.61504	3.17102	3.86999	3.39289	1.91041	2.12892	2.5742	2.43452	3.77382	3.92159	3.79571	4.14498	4.04013	2.63878	3.15369	1.92873	5.72457	2.34604	2.0515	3.78749	3.39194	4.33373	4.02715	2.17241	2.80165	2.66702	3.31943	1.71693	3.38791	1.75492	2.24773	2.44917
YJL099W	1.22134	1.20809	1.0454	1.24859	1.49832	1.19608	1.56013	1.20899	0.697337	1.17489	1.16895	0.985787	1.19173	1.15	1.08126	1.41895	1.79822	1.11837	1.04752	0.647948	1.39543	0.818744	0.608369	1.06951	1.05983	1.19408	1.28054	0.947262	1.3626	1.17962	1.3315	0.579728	1.21538	0.929134	0.930233	0.922199
YJL098W	0.562997	0.423121	0.442679	0.741282	0.57688	0.662309	1.04117	1.12748	4.44794	0.876682	0.820776	1.10558	0.551091	0.472727	0.604966	0.675799	1.06466	0.802041	1.20728	3.4838	1.88	0.622039	0.418455	1.00596	0.575092	0.47574	0.650452	0.579108	0.764463	0.897059	1.41383	2.57478	0.817582	0.610236	1.18099	1.18465
YJL097W	5.36549	5.13642	3.80136	5.84589	3.93715	4.84314	5.34019	3.02926	4.59806	5.65247	6.21005	3.87614	4.70149	4.87727	3.22573	3.47146	7.46488	4.26531	4.28716	3.94816	6.51771	5.20288	3.77253	3.69712	3.59341	5.45444	5.25113	3.6217	4.26033	4.06092	4.49726	2.63164	4.92967	4.2313	4.34783	3.85062
YJL096W	9.97616	5.29942	2.7185	2.60292	1.95735	2.03922	2.26436	2.08568	2.70702	8.88677	11.1324	8.0203	9.63031	5.05114	1.2754	1.88014	3.61761	2.11939	1.8999	1.93844	7.74286	7.81462	5.7264	5.75273	8.31136	5.09112	3.23077	2.08114	2.47521	2.1271	1.59605	1.82077	7.33077	7.65453	7.11325	6.63693
YJL095W	1.28036	1.38844	1.50738	0.978628	1.19641	1.30065	1.30769	1.45664	1.12107	1.28139	1.72717	1.24061	1.39839	1.01705	1.09932	1.49429	1.48495	1.27755	1.1274	1.21814	2.00457	1.61483	1.45708	1.69017	1.15751	1.07811	1.3371	1.06187	1.04132	1.14286	1.21405	1.3115	1.43407	1.35728	1.39029	1.38693
YJL094C	2.86833	3.21503	3.93984	2.95163	4.19529	3.28214	2.72156	3.24974	1.79419	2.06054	2.81735	2.5533	3.08381	2.99432	3.65801	3.58105	4.03679	3.09082	2.08898	2.16523	3.62629	2.42533	2.33798	2.79245	3.31502	2.98343	3.79864	2.79615	3.2531	3.07038	3.12953	2.33251	2.29011	2.42028	2.49545	2.4471
YJL093C	0.62202	1.07746	1.13734	0.87964	0.83165	0.896514	0.620802	0.69488	0.630751	0.389013	0.738584	0.401015	0.746269	0.939773	1.16253	0.785388	0.887402	0.97551	0.647118	0.469762	1.34286	0.68898	0.51824	0.669315	0.693529	1.17278	1.04751	0.922921	0.855372	0.87605	0.777168	0.657602	0.57033	0.747047	0.747219	0.686722
YJL092W	2.48695	2.85549	2.83087	1.64342	1.36251	1.09586	1.02384	1.10345	0.502421	1.25561	3.52055	2.3797	2.70494	2.49091	2.32506	1.71233	1.40134	1.21429	1.1274	1.04752	0.838857	2.38002	3.07082	2.78153	2.77778	2.56686	2.20475	1.55172	1.47417	1.25315	1.24698	0.944376	0.804396	2.4439	3.02629	3.09855
YJL091C	3.90919	3.47746	3.7412	3.69179	3.36027	2.71133	2.37378	2.53501	2.03511	3.66704	5.24772	3.72792	3.50517	3.52045	3.61061	3.79795	3.71683	3.17347	2.09505	1.61231	5.93029	4.83831	4.98605	4.12612	3.68742	2.95266	3.71154	3.38945	3.71074	3.12605	2.67179	1.83807	4.0978	4.69291	4.98888	4.32158
YJL090C	1.12713	1.17457	1.32123	1.2216	1.26599	0.857298	1.13759	1.07732	1.6586	0.704036	1.44863	0.834518	1.05281	1.37273	1.34199	1.01826	1.14604	1.14898	0.875632	0.911447	1.98971	1.52111	1.15343	1.35849	1.27106	1.26154	1.21267	1.05781	1.2376	1.13655	1.02415	1.34981	1.4011	1.27362	1.3185	1.36515
YJL089W	1.69467	5.88671	5.81498	6.04949	6.81706	4.59586	4.71939	3.28004	0.549637	0.554933	1.121	0.612183	1.89552	6.18068	6.84989	4.64041	4.72241	4.72551	3.57128	1.25702	1.12914	0.820803	0.920601	0.787488	1.98779	4.54201	6.15045	4.90162	5.64256	5.76366	5.29199	1.089	0.683517	0.942913	0.81092	0.834025
YJL088W	4.49149	8.01965	9.36436	8.62767	9.87318	8.29848	13.0661	9.7534	8.27845	3.41256	4.2169	4.21117	5.41447	8.30909	8.31264	7.00342	10.7157	10.1867	11.1901	8.49028	10.0549	4.92173	5.75536	5.9136	7.30525	7.65562	8.78733	7.24746	10.4649	11.7437	12.9517	6.75402	5.63956	4.05315	6.03741	6.52282
YJL087C	0.542565	0.763006	0.810443	0.91676	0.841751	0.668845	0.711809	0.754441	1.48426	0.511211	0.630137	0.708629	0.562572	0.814773	0.668172	0.630137	0.651059	0.761224	0.483316	0.87689	0.762286	0.868177	0.81867	0.782522	0.581197	0.455621	0.780543	0.736308	0.745868	0.72584	0.749726	1.42274	0.679121	1.15945	1.04146	0.957469
YJL086C	0.00567537	0.00346821	0.00567537	0.00224972	0.016835	0.0185185	0.00650054	0.0031348	0.0254237	0.0100897	0.00799087	0.00507614	0.00459242	0.00340909	0.0112867	0.00342466	0.00445931	0.00204082	0.00404449	0.00971922	0.0194286	0.00205973	0.00965665	0.00496524	0.00732601	0.0248521	0.0124434	0.00709939	0.00309917	0.0115546	0.00987925	0.0111248	0.00879121	0.00885827	0.00505561	0.0145228
YJL085W	0.729852	0.630058	0.715096	0.623172	0.409652	0.48366	0.491874	0.46395	0.515738	0.474215	0.46347	0.448731	0.594719	0.618182	0.580135	0.697489	0.574136	0.494898	0.436805	0.436285	0.854857	0.554068	0.570815	0.339623	0.452991	0.527811	0.674208	0.46856	0.566116	0.589286	0.463227	0.426452	0.606593	0.556102	0.458038	0.569502
YJL084C	1.92849	2.93064	2.73212	3.29696	3.156	3.42702	3.59697	2.75653	1.77603	0.783632	0.477169	0.75736	2.18944	2.62273	2.3386	2.82763	2.51617	2.42551	3.20121	2.9892	1.81143	1.09063	1.02146	1.12711	1.98535	1.74556	3.04638	1.98174	2.01653	2.25	3.34907	2.71817	1.52527	1.0876	1.09403	1.20228
YJL083W	1.33825	1.99191	1.89784	2.24297	2.20651	2.20915	2.16468	1.52038	0.472155	0.514574	0.501142	0.650761	1.60964	1.71591	2.13883	1.55251	1.41918	1.58776	1.59757	1.10043	1.38171	0.949537	1.05043	0.904667	1.4359	1.46982	2.23982	1.40264	1.47004	1.47584	1.49287	1.24845	1.05714	0.885827	0.980789	0.788382
YJL082W	2.75482	3.11561	2.4109	3.33183	3.97419	3.42266	3.68581	3.7628	0.918886	1.40807	1.18721	1.75635	3.25144	2.97841	2.69752	2.60731	2.25307	3.15408	2.62487	1.73866	3.77257	2.48404	1.92382	2.15194	2.54823	1.71124	2.61425	2.24138	2.71074	2.68277	3.14709	1.23486	2.76044	2.44882	1.73509	2.2666
YJL081C	4.87287	4.87514	4.29398	4.73678	4.90909	4.10566	4.21777	4.25078	2.6368	1.89126	1.94521	4.17157	5.46843	6.46705	5.28555	4.53082	3.66109	3.70306	3.39232	3.64363	4.41143	3.95572	4.31009	4.69811	3.96093	3.7574	5.38688	4.0355	3.74897	4.40336	4.36663	5.22002	3.0022	4.29724	3.8544	4.61826
YJL080C	5.17934	2.85087	3.44268	3.8369	3.81594	3.03922	3.33694	3.43887	8.95278	4.26906	3.379	6.2203	6.22388	3.21932	4.10158	3.49658	2.78261	2.66531	3.27705	7.32073	11.0011	9.36766	6.60086	6.21152	6.41392	2.1858	3.83371	2.66126	2.50826	2.61975	3.48957	12.021	8.09121	7.85138	6.41052	7.0083
YJL079C	25.3882	36.0751	20.4427	23.2925	24.6352	20.2222	19.6056	18.185	32.3523	27.8083	19.4041	21.2609	33.3352	32.0568	21.4729	19.0354	12.7302	14.2469	17.7027	19.0659	47.9086	28.8146	27.7307	20.7617	31.884	21.2047	21.4005	14.2789	14.0961	15.6586	19.551	24.0655	41.3791	26.2707	23.5824	21.2697
YJL125C	0.736663	0.663584	1.02724	1.05962	1.05724	0.686275	1.3727	1.89551	6.18523	0.776906	1.67009	1.34112	0.6969	0.931818	0.985327	0.913242	1.05351	1.35	1.19414	4.53888	1.69029	1.32235	1.79614	2.13704	1.0232	0.772781	1.20701	1.27688	1.30165	1.32248	1.80022	6.59456	0.853846	1.31004	2.28615	2.06639
YJL124C	2.31101	2.57572	2.14415	2.49044	2.14478	1.36275	2.28927	1.85998	2.67918	2.41592	3.14612	2.03959	2.61309	2.78636	2.54853	1.91324	1.87625	1.83673	1.55308	2.24082	3.87543	2.99691	3.25215	2.51738	3.09768	1.60473	2.32014	1.79108	2.02376	1.73845	2.0933	2.52287	3.07363	2.90945	3.1001	2.17531
YJL123C	4.57548	5.36532	6.59705	6.97975	6.82155	5.70479	7.19285	6.39603	3.76392	5.54933	3.82306	3.77157	4.80367	5.98636	6.93679	6.371	8.01338	6.31939	5.32457	6.44924	9.63771	5.862	5.62017	5.04667	5.76923	4.8213	7.09502	5.49392	6.75103	6.09244	6.80461	5.09642	6.16813	4.68701	4.61375	4.83506
YJL122W	0.482406	0.542197	1.09648	1.13048	1.26487	1.22004	2.02167	3.05434	13.4165	1.55942	1.34817	1.79086	0.83008	0.861364	1.43567	1.30708	1.07804	1.50918	1.68857	9.22138	3.45029	1.77652	2.45708	2.33069	1.03907	0.704142	1.2862	0.970588	1.22934	1.52731	2.29857	14.1619	2.08901	1.38976	2.51365	2.4139
YJL121C	10.0318	10.9318	9.08513	8.44994	9.67003	8.91612	8.93066	8.3187	10.391	5.9361	7.57763	7.13706	9.89323	9.14318	6.74944	6.7032	5.45931	7.28265	6.17897	7.35745	11.864	8.57981	9.56652	7.56207	9.15629	7.29112	7.3948	6.15213	6.36983	6.70588	8.47091	10.6527	8.54725	8.05118	9.77654	8.70228
YJL120W	0.150965	0.109827	0.107832	0.105737	0.123457	0.153595	0.211268	0.239289	0.301453	0.0930493	0.0616438	0.0812183	0.183697	0.115909	0.13544	0.122146	0.179487	0.0908163	0.145602	0.12527	0.339429	0.0710608	0.199571	0.0804369	0.148962	0.0153846	0.138009	0.0922921	0.0258264	0.117647	0.0757409	0.10754	0.141758	0.129921	0.0980789	0.0881743
YJL119C	0.0578888	0.0508671	0.241771	0.0337458	0.037037	0.0392157	0.174431	0.2372	0.341404	0.139013	0.19863	0.182741	0.270953	0.165909	0.0665914	0.160959	0.173913	0.140816	0.159757	0.134989	0.302857	0.192585	0.226395	0.195631	0.295482	0.181065	0.0520362	0.0628803	0.109504	0.25105	0.0296378	0.190358	0.238462	0.250984	0.290192	0.192946
YJL118W	1.23156	1.19538	1.084	0.979753	0.894501	0.810458	0.977248	0.862069	1.04479	1.23206	1.36416	1.71066	1.74282	1.25568	0.863431	0.802511	0.666667	0.679592	0.701719	0.882289	1.312	1.94439	2.87232	1.84508	1.55556	1.20118	1.01471	0.649087	0.455578	0.564076	0.825467	1.10136	0.985714	1.61909	2.16178	1.85892
YJL117W	4.07491	5.15029	4.22701	5.60405	5.68911	4.75599	4.53629	4.38662	2.61985	2.67937	2.27511	3.53503	4.36051	5.45341	5.2088	4.56849	3.27425	4.27755	3.51871	3.32829	6.84571	3.86406	3.86373	3.19861	3.45788	3.53254	5.71154	5.00203	4.02789	4.33824	4.13392	4.01978	5.3	3.95177	4.31547	3.49481
YJL116C	2.98297	3.58844	2.12486	2.10911	2.45903	2.39542	3.31311	5.14629	15.115	1.88789	1.22717	2.33604	2.75086	2.94545	2.04515	1.87329	1.52954	1.54796	2.7088	7.72678	7.27886	1.64676	2.06009	2.04667	1.78022	1.32544	1.46606	0.960446	0.919421	1.45483	2.63117	12.6094	3.13187	1.35827	1.8453	1.67116
YJL115W	1.41317	1.16879	1.34052	1.42182	1.64871	1.3878	1.63597	1.80251	0.439467	3.65022	1.51027	2.30558	1.64868	1.31136	1.65463	1.22146	1.25641	1.67551	1.58948	1.93844	4.12114	3.86509	2.51073	2.02681	1.9536	0.777515	1.3043	0.856998	1.1405	1.28256	1.80571	1.27565	4.06154	2.76575	2.08291	1.78527
YJL112W	4.30079	2.82197	1.76277	1.92014	2.19416	2.06318	2.33261	1.18182	1.47458	1.6435	2.28653	3.6264	3.87486	2.95682	2.23025	2.07534	1.45262	1.80204	2.08089	1.08963	3.992	3.17405	3.12339	3.3863	4.33455	2.48402	2.68326	1.83164	1.92459	2.2521	1.96048	1.03955	3.52857	3.09646	3.47118	3.5166
YJL111W	2.44722	2.92717	3.35074	3.4207	3.43098	3.44989	3.02817	1.58934	4.04358	1.89013	1.65183	2.54619	2.42365	3.04659	2.69413	2.44635	2.31661	2.66224	3.57937	4.49244	3.13257	2.99279	2.72854	2.26614	1.47497	3.46272	3.1086	2.69168	2.33781	3.23319	2.51921	4.95303	2.97802	2.99016	2.90698	2.67012
YJL110C	2.24064	1.30983	1.46879	1.86614	2.45903	2.0207	1.74431	1.9373	4.39467	1.84753	1.51256	2.22233	2.4535	1.56364	1.23138	1.21804	1.2408	1.71735	2.41759	4.13067	2.87657	2.08136	2.40987	2.1996	1.73138	1.31716	2.0181	1.37728	1.36467	2.05882	1.35346	4.81829	3.43626	2.08661	2.53488	2.15456
YJL109C	1.79682	0.539884	1.05448	1.83802	2.80359	2.30392	2.32286	2.05538	12.1562	1.88565	1.25342	2.93401	2.19747	0.772727	0.72912	0.972603	1.8495	2.04082	2.58948	7.5432	4.01371	2.0999	2.12124	2.86395	1.9243	0.52426	1.44683	1.36207	1.48554	2.24475	2.06696	13.288	2.52637	1.88091	2.58746	2.88589
YJL108C	1.03859	0.450867	0.355278	0.47694	0.489338	0.424837	0.554713	0.545455	1.00242	0.971973	0.832192	0.899492	1.13318	0.435227	0.23702	0.303653	0.366778	0.364286	0.563195	0.830454	1.09714	0.834192	0.874463	0.769613	0.604396	0.394083	0.450226	0.301217	0.329545	0.380252	0.468716	0.720643	0.916484	0.701772	0.719919	0.720954
YJL107C	0.0635641	0.0450867	0.00794552	0.0168729	0.020202	0.043573	0.00433369	0.0428422	0.098063	0.0930493	0.0399543	0.0883249	0.112514	0.0261364	0.0756208	0.0125571	0.0434783	0.00612245	0.041456	0.0788337	0.064	0.084449	0.00858369	0.0595829	0.119658	0.060355	0.0441176	0.00811359	0.0371901	0.00945378	0.0614709	0.0556242	0.0758242	0.0600394	0.0637007	0.0518672
YJL106W	0.160045	0.289017	0.198638	0.305962	0.204265	0.227669	0.225352	0.182863	0.0677966	0.10426	0.133562	0.135025	0.200918	0.351136	0.260722	0.205479	0.134894	0.161224	0.249747	0.0734341	0.0982857	0.117405	0.0890558	0.115194	0.203907	0.301775	0.289593	0.272819	0.209711	0.222689	0.210757	0.0543881	0.0725275	0.109252	0.127401	0.142116
YJL105W	0.171396	0.147977	0.157775	0.112486	0.171717	0.0893246	0.071506	0.0700104	0.134383	0.126682	0.135845	0.156345	0.138921	0.148864	0.0496614	0.134703	0.142698	0.0561224	0.109201	0.0982721	0.08	0.143151	0.0182403	0.0754717	0.108669	0.138462	0.145928	0.0943205	0.0743802	0.14916	0.107574	0.0679852	0.0901099	0.137795	0.0930232	0.154564
YJL104W	2.58683	0.996532	0.778661	0.649044	0.466891	0.46732	0.446371	0.846395	1.50605	1.80269	1.94521	2.05787	1.969	1.03409	0.594808	0.474886	0.681159	0.591837	0.670374	1.10367	1.04114	1.94027	0.938841	1.7716	1.58608	0.680473	0.608597	0.559838	0.680785	0.62605	0.486279	1.30532	1.93077	2	1.60162	1.79253
YJL103C	3.62656	2.51561	2.30988	3.28796	3.46801	3.21133	2.65655	2.82863	0.692494	2.59753	2.40868	2.95431	3.54535	2.44205	2.07336	1.9121	1.55184	2.5551	2.6451	1.66739	4.19771	3.10299	1.56652	2.69116	2.55189	2.00828	2.76923	2.37525	3.15909	2.65126	2.13941	0.857849	3.75495	3.08268	2.41658	2.46266
YJL102W	3.20204	2.26936	1.37684	1.78403	1.75309	1.33551	1.25677	1.37931	0.742131	2.69619	3.03539	3.35228	3.9093	1.82045	1.61061	1.39155	1.28094	1.13265	1.40546	1.12203	4.06629	3.06385	1.75751	3.72691	2.82784	1.9432	1.74774	1.20284	1.33781	1.28782	1.15258	0.568603	4.1044	3.5689	2.9727	3.32469
YJL101C	3.88763	2.11445	4.11578	5.09449	5.76655	5.59041	5.80607	4.99582	5.08354	4.08857	5.12557	3.86599	3.27899	2.06023	3.42551	4.51484	6.61427	4.81735	6.73812	5.96976	8.85714	3.87848	1.82511	4.13406	2.04762	2.25089	4.28167	4.76876	5.53306	5.95798	4.88474	4.63659	6.11099	3.69094	2.97776	3.51349
YJL146W	2.17707	1.68324	1.62883	2.39933	2.09877	2.11438	2.17335	1.85371	1.60169	0.765695	0.691781	1.59594	2.15959	2.01023	2.23702	1.71575	1.01226	1.54898	1.91608	1.5378	2.41371	1.51184	1.5	1.4429	2.05128	0.937278	2.21041	1.8144	1.62913	1.87395	1.88145	1.42398	1.81868	1.62992	1.41355	1.4668
YJL145W	1.42225	1.06243	1.01816	1.19235	1.40404	1.37037	1.55471	0.92999	2.04843	0.893498	1.08904	1.45178	1.5178	1.04545	1.08465	1.06164	1.14047	1.26633	1.59353	2.80022	1.39429	1.43975	1.62768	1.47269	1.05006	1.02604	1.11425	1.0142	1.10331	1.375	1.53348	3.089	1.31099	1.52559	1.57836	1.52905
YJL144W	0.732123	2.92717	3.45516	4.99775	6.17845	6.41176	7.19502	3.814	0.612591	0.956278	0.638128	0.483249	1.16188	2.95227	3.30135	4.78196	4.33779	5.21939	5.17492	1.28078	1.76114	1.02472	0.459227	0.414101	0.496948	3.13491	4.2319	4.12069	4.69835	5.55462	4.59495	1.30655	1.77473	0.870079	0.45905	0.470954
YJL143W	12.4484	8.28671	6.81725	7.1946	7.08754	5.79847	5.63922	4.71473	6.90315	9.97197	8.86301	11.9523	12.7107	9.54091	3.74041	5.11872	5.32999	4.58776	4.77856	5.03024	7.91086	11.1607	10.9399	10.1996	12.0855	6.68876	7.08597	5.21095	4.55165	5.35924	4.59934	6.8937	10.5385	11.3553	11.1668	11.7863
YJL142C	5.88195	9.94682	7.56867	8.6063	9.91695	10.3333	6.91874	6.15047	1.3414	2.00448	1.81963	2.66396	6.41447	10.5705	3.77314	8.05479	6.82943	7.70204	7.51567	2.4946	1.71086	2.85582	2.21781	3.25124	3.42857	9.76331	10.5803	7.51724	7.8781	7.9958	5.94072	2.24969	2.95934	2.90945	2.43074	3.00934
YJL141C	3.52213	5.87514	3.79228	6.35771	6.81033	5.99891	4.59047	3.60815	0.760291	1.43946	1.02397	1.83655	4.49483	6.2625	3.03725	3.89269	3.12932	4.99082	4.1911	1.53348	1.41486	1.9413	1.81545	2.3853	3.24542	3.72071	5.22398	4.74949	4.84091	4.51155	3.69265	1.12855	2.59231	1.89173	1.65521	2.17012
YJL140W	4.08513	4.65434	3.61407	3.96963	3.56341	3.65359	3.16143	3.72414	3.32567	3.33296	3.65868	3.87107	3.74512	5.13182	3.17382	2.25	4.11037	3.37245	3.48332	3.37905	2.13143	3.41607	2.13948	2.83714	3.48107	4.52781	4.38009	4.06897	4.41219	4.52206	2.88913	3.52658	3.46593	3.46161	2.92518	3.4834
YJL139C	1.42338	1.38266	1.85358	2.20247	2.40741	2.68192	2.74756	3.1536	2.34625	1.99439	1.89726	1.72893	1.76808	1.35455	1.49661	1.46804	2.29097	2.0449	2.17897	3.38877	1.27657	2.25953	1.51931	1.33962	1.31502	1.18343	1.87443	1.66329	2.24793	2.20903	2.24808	3.19283	2.18242	2.06102	1.49444	1.54357
YJL138C	27.1146	21.6	18.9841	25.9258	24.9832	26.8529	24.4323	26.5653	50.6598	29.4843	25.7968	25.534	27.6119	19.8102	19.6005	17.3219	17.4571	19.8704	22.8686	35.6998	36.5749	26.7333	19.0708	27.7795	21.6728	18.1101	21.4932	19.2201	23.6798	23.9223	21.6773	40.4153	33.3385	25.123	24.1901	26.6857
YJL137C	2.4109	3.29595	2.17253	3.07087	3.00786	2.92919	2.51679	2.30408	0.542373	0.82287	1.40639	1.49746	2.8496	2.625	2.1377	2.05137	1.74359	2.08163	2.50051	1.35745	1.176	1.54583	1.01717	1.87388	2.20147	2.49467	2.7138	2.04767	2.41322	2.08193	1.88364	0.645241	1.61209	1.65846	1.29323	1.63174
YJL136C	61.5959	29.6012	40.16	55.3487	54.6386	51.1841	73.0986	75.6552	104.05	94.8632	85.2374	68.4254	69.3513	35.5102	51.2415	60.3402	73.7113	48.4469	44.8099	69.0032	92.4709	57.0566	62.7371	53.5333	75.2234	33.7373	54.1889	34.4625	53.501	50.6387	57.9912	86.8121	72.189	46.7096	50.368	52.583
YJL135W	0.061294	0.0369942	0.030647	0.0404949	0.0112233	0.0413943	0.0227519	0.0522466	0.101695	0.00896861	0.0365297	0.0111675	0.053961	0.0818182	0.0519187	0.076484	0.107023	0.0326531	0.0141557	0.0464363	0.072	0.00926879	0.00751073	0.0476663	0.00976801	0.0118343	0.126697	0.0375254	0.036157	0.0420168	0.0724479	0.0778739	0.0450549	0.0255906	0.0252781	0.00414938
YJL134W	2.38366	1.88439	1.62429	1.70079	1.75196	1.44553	1.90358	2.00731	4.50969	2.42152	2.44749	2.02944	2.05052	1.81477	1.61625	1.68151	2.30546	1.43673	1.71587	3.11771	5.11771	2.57158	1.24893	2.81629	1.72527	2.06746	1.95588	1.28905	1.45558	1.34559	1.80351	2.7602	3.64725	2.23524	2.34479	2.2168
YJL133W	1.24631	0.900578	0.757094	0.63667	0.545455	0.631808	0.761647	1.08882	2.41768	2.26794	1.67922	1.30254	1.45465	0.842045	0.803612	0.751142	0.954292	0.466327	0.724975	3.81425	3.26971	1.55201	1.01395	1.49454	1.64835	0.992899	0.891403	0.324544	0.566116	0.557773	1.03293	2.88628	2.04835	1.2874	1.25177	1.15456
YJL132W	0.867196	1.67861	1.33485	1.56468	1.24242	1.68301	1.79848	0.848485	0.325666	0.365471	0.490868	0.340102	0.718714	1.65795	0.893905	1.05594	2.75139	1.62347	1.33064	0.287257	0.717714	0.373841	0.29721	0.382324	0.630037	1.73728	1.8224	1.22819	1.52066	1.21218	1.55434	0.155748	0.494505	0.352362	0.295248	0.264523
YJL131C	1.59818	1.51561	0.879682	1.07087	1.05387	0.839869	1.04117	0.68652	0.473366	0.947309	1.12557	1.02944	1.72905	1.12614	0.492099	0.734018	1.4136	1.09082	0.789687	0.49892	1.67543	0.910402	0.898069	0.989076	1.26496	1.1645	0.958145	0.711968	0.751033	0.684874	0.74753	0.390606	1.56703	1.125	0.851365	0.890041
YJL130C	19.5142	17.6104	21.7287	16.3341	17.3064	21.8954	21.1105	21.3783	32.8717	16.6693	23.1221	20.4376	20.496	13.158	19.2122	19.3128	26.1014	18.5531	19.4115	19.5464	32.7634	16.6828	20.1245	23.6187	20.7509	15.6249	19.1154	16.3783	17.5651	17.7311	19.2437	23.6786	18.0659	15.5699	22.4793	21.1338
YJL129C	1.94779	1.12139	1.59818	0.874016	1.03367	1.20588	1.1441	1.46604	2.49637	1.03363	2.03653	1.73807	1.51091	0.923864	1.307	1.59247	1.89967	1.47551	1.23761	1.95896	2.29371	1.27806	1.26824	1.95035	1.86447	1.55858	1.56109	1.46856	1.26756	1.68172	1.50714	3.02596	1.02088	1.26181	1.87058	1.95228
YJL128C	2.69921	1.90173	2.7151	1.982	1.8092	2.36057	2.42254	2.47753	2.12228	2.23094	2.95548	1.39695	2.50976	1.53409	2.01467	2.27055	2.2631	1.89694	2.17088	2.46868	4.05143	2.28012	2.4324	1.91162	2.63492	2.75976	2.36425	1.74949	2.03719	2.08824	2.77607	2.28801	2.40659	1.99803	2.16987	2.07158
YJL127C	0.127128	0.191908	0.288309	0.177728	0.145903	0.155773	0.195016	0.145246	0.231235	0.159193	0.231735	0.0923858	0.190586	0.168182	0.20316	0.30137	0.207358	0.206122	0.16178	0.299136	0.312	0.144181	0.208154	0.197617	0.239316	0.143195	0.252262	0.19574	0.182851	0.165966	0.154775	0.302843	0.128571	0.166339	0.123357	0.147303
YJL126W	0.864926	1.28902	1.42225	1.01125	1.1358	0.934641	1.01733	0.940439	0.923729	0.584081	1.00913	0.55736	1.00574	1.24091	1.13544	1.34018	1.14381	0.879592	0.769464	1.20302	0.962286	0.898043	0.925966	0.940417	1.08669	1.35385	1.3552	0.902637	0.938017	1.0042	1.02964	1.26329	0.806593	0.813976	0.918099	0.941909
YJL168C	0.164586	0.230058	0.186152	0.0461192	0.0808081	0.0555556	0.0216685	0.135841	0.217918	0.0459641	0.186073	0.325888	0.28473	0.201136	0.145598	0.086758	0.0423634	0.0479592	0.110212	0.231102	0.284571	0.170958	0.0515021	0.470705	0.196581	0.157396	0.167421	0.127789	0.0216942	0.0693277	0.120746	0.307787	0.207692	0.280512	0.173913	0.275934
YJL167W	5.46992	4.54682	4.26107	4.0135	4.45567	3.3159	3.5753	2.96656	1.84988	3.58857	3.58904	3.93909	4.65672	4.16477	3.48533	4.08219	3.72687	2.90204	2.84429	3.49352	4.95657	3.29145	2.25215	5.86792	3.43712	3.47929	3.72738	2.76268	2.91012	2.84979	2.87267	3.43881	4.3967	3.62697	3.3822	3.76141
YJL166W	1.62429	1.48555	1.26334	0.978628	1.18743	0.542484	0.327194	0.592476	0.546005	0.704036	1.26484	1.00305	0.6969	2.12386	1.4447	1.13813	1.60758	0.826531	1.10617	0.566955	1.62171	0.839341	0.0472103	1.80338	0.400488	1.47101	0.291855	1.5568	1.02996	0.74895	0.73326	0.458591	1.63187	1.39862	1.1729	1.3444
YJL165C	0.139614	0.00462428	0.107832	0.0303712	0.043771	0.114379	0.127844	0.0219436	0.0193705	0.0426009	0.103881	0.0649746	0.101033	0.152273	0.153499	0.151826	0.025641	0.0469388	0.137513	0.0658747	0.148571	0.105046	0.0160944	0.0119166	0.114774	0.210651	0.00565611	0.0182556	0.0144628	0.116597	0.0812294	0.00494438	0.010989	0.0531496	0.0717897	0.0176349
YJL164C	9.35187	14.9457	9.81839	12.4376	10.7082	10.8769	10.6197	8.30094	1.45036	5.62332	5.04566	3.1198	7.88978	14.1568	9.24605	8.48059	14.4705	8.84898	8.11325	2.62419	9.17829	5.18641	2.98391	3.69811	7.25641	12.9905	11.1391	7.56795	9.83058	9.27836	9.81449	1.64277	7.13516	5.12008	2.94338	3.63382
YJL163C	2.3882	4.9341	3.09762	4.10349	3.35354	3.98366	3.51138	3.55486	0.416465	0.908072	0.696347	0.526904	2.03904	4.6375	1.49436	2.37329	5.63545	3.84796	2.84732	0.889849	2.02514	0.800206	0.475322	0.397219	1.60928	4.20355	4.12557	2.86613	3.95764	3.17857	3.48189	0.493201	1.40989	0.748031	0.496461	0.506224
YJL162C	0.014756	0.0150289	0.124858	0.0472441	0.0179574	0.0239651	0.109426	0.077325	0.0811138	0.0852018	0.0148402	0.0406091	0.0275545	0.0727273	0.01693	0.076484	0.0178372	0.0214286	0.041456	0.0799136	0.129143	0.0514933	0.0139485	0.0546177	0.015873	0.0177515	0.0282805	0.0720081	0.0630165	0.0052521	0.0944018	0.105068	0.0626374	0.00590551	0.0151668	0.0487552
YJL161W	0.538025	1.64624	1.22474	0.611924	0.857464	1.20588	0.799567	1.20167	0.035109	0.415919	0.522831	0.191878	0.402985	1.30568	1.12302	1.31279	1.58417	1.30408	0.804853	0.209503	0.475429	0.355304	0.162017	0.170804	0.665446	1.64379	1.78167	1.11866	1.29649	1.34139	0.964874	0.189122	0.313187	0.267717	0.259858	0.185685
YJL160C	0.370034	0.275144	0.429058	0.235096	0.343434	0.252723	0.368364	0.287356	0.232446	0.269058	0.252283	0.107614	0.28473	0.371591	0.424379	0.313927	0.445931	0.373469	0.285136	0.215983	0.417143	0.122554	0.291845	0.19861	0.376068	0.55503	0.470588	0.236308	0.326446	0.264706	0.329308	0.160692	0.218681	0.174213	0.148635	0.0860996
YJL159W	5.66515	18.5329	31.0352	21.721	18.1235	19.3845	15.7346	16.0679	21.6913	14.0359	12.7363	5.59289	8.17336	21.9795	25.5959	21.7306	20.1182	16.501	15.6926	15.446	34.8674	13.0762	10.0515	8.12413	7.71429	28.2947	24.5249	18.2789	17.7231	18.5494	19.0648	16.4932	17.6967	12.248	10.8625	8.26037
YJL158C	15.3212	6.13295	5.02838	3.34533	2.05612	1.22985	1.22752	1.80773	12.4068	8.9944	19.4087	10.9442	15.7268	5.19205	3.7246	3.2637	1.78149	0.738775	0.879676	7.51512	7.928	14.1061	19.0655	16.2542	13.3871	3.73254	2.8586	2.24239	1.32851	0.911765	0.894621	14.7033	5.98132	13.2392	17.0617	17.1722
YJL157C	0.929625	0.849711	0.740068	0.440945	0.304153	0.359477	0.476706	0.410658	0.346247	0.488789	0.586758	0.321827	0.766935	0.945455	0.527088	0.474886	0.439242	0.221429	0.443883	0.49568	0.796571	0.53965	0.474249	0.568024	1.05372	0.945562	0.63914	0.271805	0.268595	0.302521	0.447859	0.307787	0.59011	0.377953	0.598584	0.577801
YJL156C	1.68445	1.59306	1.67877	1.74353	1.83838	1.26144	1.92524	2.1233	2.3184	1.34417	1.82648	1.48832	1.68083	1.86136	1.60384	1.30708	1.38462	1.33367	1.38018	2.02916	2.93486	1.76313	1.78326	1.92354	2.41392	1.36095	1.85407	1.49087	1.90496	1.8645	1.99232	2.53646	1.76154	1.90059	2.25278	1.87759
YJL155C	2.77412	4.61503	3.66742	4.38808	4.27609	2.61002	4.28386	3.38663	0.751816	2.01457	1.69749	1.48832	3.2101	5.45909	4.69413	3.54224	3.35563	3.09082	2.8817	1.47192	4.83086	2.1792	1.897	2.11817	4.35165	3.95148	4.92986	3.89148	3.96694	3.79307	4.09769	1.05192	3.03077	2.1437	1.96764	2.07469
YJL154C	0.825199	1.38613	1.53689	1.51856	1.49158	1.32571	1.54388	1.32184	0.548426	0.680493	0.681507	0.719797	0.795637	1.52159	1.31828	1.20662	1.40468	1.3398	1.28109	1.15875	1.18743	1.03913	0.856223	0.920556	1.01099	1.08402	1.43891	1.36917	1.44215	1.35084	1.28211	0.763906	0.843956	0.948819	0.843276	0.880705
YJL153C	29.4143	17.5214	26.4461	30.6693	24.7262	17.8617	14.9957	10.5089	3.87409	1.27018	8.09589	15.8751	26.628	17.9648	24.8668	22.2945	17.4682	15.3724	11.1547	9.44492	2.42971	2.87539	18.9453	19.0298	33.2589	11.6864	26.9163	20.9503	18.6415	16.1134	12.5851	9.82077	1.99451	4.97933	19.7159	22.7375
YJL152W	0.238366	0.294798	0.407492	0.455568	0.526375	0.201525	0.309859	0.358412	0.335351	0.176009	0.181507	0.207107	0.262916	0.401136	0.340858	0.26484	0.453735	0.220408	0.254803	0.146868	0.489143	0.216272	0.298283	0.179742	0.401709	0.230769	0.325792	0.282961	0.251033	0.267857	0.253568	0.236094	0.265934	0.134843	0.262892	0.21888
YJL151C	10.6731	18.4104	15.2645	18.5838	17.6409	16.7146	17.5525	12.837	9.85835	7.46749	6.97603	8.45888	14.1917	18	16.2156	17.8379	18.5864	13.4469	12.8716	10.0659	21.4811	10.4501	10.8433	10.1351	16.9683	14.4686	19.371	11.8428	13.5465	12.6176	14.5609	9.80099	13.7527	8.1122	9.35389	9.97822
YJL150W	0.148695	0.178035	0.192963	0.2036	0.224467	0.184096	0.229686	0.200627	0.169492	0.102018	0.0456621	0.0944162	0.200918	0.205682	0.264108	0.190639	0.103679	0.126531	0.177958	0.0971922	0.220571	0.125644	0.11588	0.0883813	0.136752	0.2	0.239819	0.156187	0.110537	0.20063	0.217344	0.0716935	0.185714	0.137795	0.0940344	0.130705
YJL149W	1.43133	1.8948	1.45516	2.40382	2.42088	2.47495	1.87216	1.87043	1.11501	1.34417	0.902968	1.04772	1.91389	1.64886	1.9684	1.77169	1.66221	1.90714	1.98686	1.14903	2.65143	1.36766	1.17918	1.29692	1.4359	0.713609	2.30204	1.44828	1.78306	1.92332	2.17453	1.11619	1.85275	1.21063	1.05359	1.11203
YJL148W	0.660613	0.507514	0.985244	1.47469	1.72391	1.86819	2.23077	3.63532	13.9165	2.17937	1.34132	3.19695	0.93341	1.01364	1.7833	1.59817	1.5864	1.96327	2.06775	9.20842	4.05829	2.36663	2.5118	2.66435	0.788767	0.6	1.77828	1.58012	1.77893	2.7437	2.75631	15.1607	2.83846	2.42618	2.8908	2.45539
YJL147C	0.884223	0.749133	0.656073	0.883015	0.976431	0.819172	0.864572	0.928945	0.576271	0.409193	0.375571	0.918782	0.987371	1.02045	0.856659	0.8379	0.570792	0.957143	0.82912	0.821814	1.07657	0.92379	0.695279	0.753724	1.11111	0.597633	0.903846	0.742393	0.690083	0.966387	0.978046	0.925834	0.998901	1.01575	0.784631	0.919087
YJL188C	0.459705	0.485549	0.805902	0.656918	0.949495	0.510893	0.538462	0.500522	0.525424	0.349776	0.377854	0.22132	0.670494	0.797727	0.73702	0.807078	0.986622	0.407143	0.533873	0.49784	0.953143	0.439753	0.415236	0.378352	0.819292	0.557396	0.687783	0.544625	0.541322	0.606092	0.614709	0.515451	0.449451	0.551181	0.380182	0.373444
YJL187C	0.703746	0.728324	0.717367	0.464567	0.40853	0.224401	0.332611	0.38349	0.432203	1.02803	2.63014	1.37157	0.694604	0.7375	0.549661	0.434931	0.282051	0.303061	0.245703	0.466523	1.25486	3.14315	2.37876	2.10626	1.22222	0.508876	0.595023	0.464503	0.359504	0.308824	0.355653	0.437577	1.47802	2.37008	2.48736	1.68465
YJL186W	0.982974	1.0763	0.794552	1.01237	1	0.540305	0.944745	1.01567	1.1247	0.63565	0.829909	0.540102	1.031	1.11023	1.13093	0.737443	0.686734	0.715306	0.815976	1.73002	1.42743	0.819773	0.813305	0.861966	1.71673	0.869823	1.03846	0.962475	0.854339	0.875	1.0483	1.79357	0.697802	0.635827	0.845298	0.78112
YJL185C	1.44495	2.48439	2.97389	3.22047	3.33109	2.78431	3.57855	2.96761	0.560533	0.995516	0.945206	0.724873	1.6039	2.74545	2.66027	2.76027	2.54069	2.72449	2.69565	1.78186	2.50514	1.56128	1.22532	1.2284	1.83516	2.2284	3.20701	2.1359	2.59711	2.75735	3.32931	1.23857	1.84066	1.18996	1.02629	1.12863
YJL184W	1.92395	1.22197	1.27128	1.78178	1.96633	1.76035	1.98483	1.88819	1.5339	1.98094	1.89269	1.51269	1.94719	1.22727	1.45824	2.14384	1.70011	1.60918	1.55308	1.44168	2.472	1.66014	1.68777	1.69315	2.47497	1.15503	1.79299	1.24037	1.75826	1.82458	1.70252	1.43634	1.81648	1.61319	1.95652	1.78942
YJL183W	4.59591	3.82428	3.37117	3.14061	3.15937	2.42266	2.2026	2.63323	5.5908	2.75785	3.45662	4.14619	4.0023	3.37386	2.30587	1.89269	1.89409	2.3449	2.07482	3.13823	4.67543	3.74356	4.67489	3.55015	3.61905	2.8426	3.26697	2.57201	2.32025	2.84664	2.62239	4.76143	3.41319	3.74902	4.909	4
YJL182C	0.0476731	0.0265896	0.0136209	0.0663667	0.0909091	0.0087146	0.00650054	0.091954	0.113801	0.0549327	0.0627854	0.035533	0.120551	0.0329545	0.0936795	0.0582192	0.0512821	0.00714286	0.0525784	0.0172786	0.0205714	0.0144181	0.0139485	0.0109235	0.020757	0.105325	0.0147059	0.0141988	0.0371901	0.0829832	0.0515917	0.0432633	0.0516484	0.0246063	0.0262892	0.090249
YJL181W	1.66175	1.05318	1.05789	1.06524	1.17172	1.04139	1.35536	1.28004	1.26271	3.07848	1.4589	1.69746	1.6682	1.34432	1.1298	1.26256	1.00334	1.03878	0.971689	0.760259	3.35429	3.1895	2.35622	1.81132	1.30525	1.33491	1.17647	0.733266	0.904959	1.10189	1.02525	0.834363	2.9956	2.25394	2.10212	1.74896
YJL180C	3.39274	1.89249	1.18275	1.27109	1.03704	0.970588	0.938245	0.857889	0.238499	1.78139	1.79795	2.45685	3.5132	2.25682	1.20767	0.853881	0.807135	0.876531	0.796764	0.692225	1.76343	2.87333	3.03648	2.79742	4.13187	1.13609	1.37217	0.842799	1.02789	0.969538	0.864984	0.652658	2.02857	3.18602	3.20425	3.11722
YJL179W	0.406356	0.375723	0.318956	0.391451	0.472503	0.314815	0.444204	0.430512	0.486683	0.37444	0.245434	0.408122	0.320321	0.463636	0.465011	0.288813	0.316611	0.363265	0.358948	0.417927	0.554286	0.38517	0.451717	0.375372	0.363858	0.223669	0.430995	0.445233	0.373967	0.567227	0.405049	0.609394	0.406593	0.459646	0.464105	0.44917
YJL178C	2.88876	3.24277	2.32917	4.05737	4.98541	4.23529	3.56013	3.32602	2.86562	1.78027	1.42466	2.67919	2.79564	4.01591	3.77088	3.59817	2.97324	4.10102	3.39535	2.946	4.85829	3.48095	2.29185	2.46673	2.72283	2.25799	4.17195	3.72211	3.88946	4.20798	3.50933	3.88504	3.65275	3.46555	2.40445	2.5529
YJL177W	21.7946	13.7549	18.7809	22.8886	26.4007	25.8769	33.3922	31.1484	64.0666	38.0953	28.3744	34.1838	27.0654	14.8716	20.2912	22.0616	19.7915	23.9684	21.5814	38.8801	66.9211	35.8012	35.7039	31.8213	30.3065	12.2391	19.0317	15.6045	22.2045	22.9202	29.9682	56.0185	48.6736	29.5994	29.6026	28.9243
YJL176C	0.725312	0.650867	0.556186	0.581552	0.662177	0.515251	0.490791	0.427377	0.280872	0.368834	0.440639	0.575635	0.555683	0.963636	0.366817	0.498858	0.57748	0.384694	0.537917	0.477322	0.424	0.84655	0.520386	0.505462	0.43956	0.409467	0.63914	0.595335	0.323347	0.516807	0.217344	0.343634	0.714286	0.719488	0.464105	0.529046
YJL175W	0.155505	0.149133	0.196368	0.0573678	0.203143	0.220044	0.169014	0.135841	0.179177	0.180493	0.086758	0.13401	0.272101	0.1625	0.0948081	0.0856164	0.19398	0.121429	0.09909	0.199784	0.245714	0.203913	0.263948	0.150943	0.0720391	0.0591716	0.220588	0.0973631	0.146694	0.0745798	0.170143	0.18047	0.262637	0.225394	0.124368	0.108921
YJL174W	7.10897	8.05318	6.21339	7.45894	9.17172	8.03486	7.74214	7.18495	11.8257	7.27915	4.57877	6.7401	8.00459	8.42045	2.79233	5.94292	5.16722	6.40408	7.12639	13.4525	5.45029	8.16993	7.84764	7.53227	4.91575	6.39527	7.67421	5.78803	5.8719	6.40231	5.93743	18.6922	9.57143	7.68209	6.64611	6.78423
YJL173C	9.0647	6.39191	3.45743	7.24297	7.26375	8.30392	7.84507	8.87461	0.878935	11.6177	7.46233	10.3817	7.5752	6.95909	2.93792	3.01256	5.64883	6.98265	7.4277	6.02484	3.632	11.0443	8.147	8.94836	7.14164	5.93491	7.1233	7.07505	8.41529	9.8729	6.97585	5.01607	8.33297	11.0787	8.72599	9.10685
YJL172W	3.32577	4.84971	3.22474	4.52981	4.78339	4.26362	4.12459	4.04807	1.24213	3.86771	2.81963	2.27411	4.06429	4.63409	2.47517	1.96918	3.19398	3.15408	3.35389	2.93737	1.896	3.53244	1.58047	1.86594	3.1685	3.36923	3.8371	3.72008	3.86674	3.59979	3.15587	2.93078	4.21538	3.875	1.98281	2.38797
YJL171C	2.56867	2.48555	2.44835	2.34646	2.07183	2.11765	2.22644	2.58203	5.75182	2.32399	3.3105	2.85888	3.02067	2.12386	1.76749	1.27169	1.71906	1.47449	2.00607	3.5378	2.08	2.03296	1.54506	1.92056	2.41026	1.80355	2.52941	1.72617	1.75103	2.03887	1.5247	5.63288	2.30549	2.40453	1.92922	2.99274
YJL170C	0.103292	0.221965	0.178207	0.235096	0.169473	0.234205	0.148429	0.347962	0.0121065	0.131166	0.033105	0.0751269	0.0838117	0.190909	0.227991	0.189498	0.102564	0.244898	0.0768453	0.143629	0.132571	0.101957	0.00858369	0.0655412	0.200244	0.273373	0.218326	0.200811	0.197314	0.294118	0.18551	0.0902349	0.125275	0.0866142	0.0101112	0.0155602
YJL169W	0.137344	0.159538	0.130533	0.142857	0.158249	0.116558	0.184182	0.15047	0.307506	0.246637	0.219178	0.26599	0.285878	0.129545	0.159142	0.121005	0.199554	0.0530612	0.0697674	0.172786	0.249143	0.146241	0.125536	0.163853	0.173382	0.095858	0.138009	0.0821501	0.129132	0.103992	0.0592755	0.211372	0.184615	0.209646	0.114257	0.109959
YJL211C	0.198638	0.126012	0.200908	0.197975	0.292929	0.173203	0.282774	0.22466	0.107748	0.0997758	0.0719178	0.0923858	0.250287	0.222727	0.221219	0.184932	0.299889	0.164286	0.230536	0.12095	0.225143	0.110196	0.10515	0.0625621	0.328449	0.0792899	0.176471	0.194726	0.178719	0.159664	0.140505	0.0889988	0.138462	0.110236	0.0637007	0.0860996
YJL210W	10.4449	14.0647	13.21	15.2688	17.9989	15.2004	16.3911	10.7952	4.19007	3.06054	2.96233	4.97462	10.4879	13.6943	14.6287	13.016	8.89075	11.7102	12.4429	8.62311	9.30171	5.78373	5.32725	6.11519	10.1013	11.0627	15.8778	11.2099	11.8006	13.2321	13.7849	9.11125	6.72528	5.83465	4.9636	6.44502
YJL209W	0.493757	0.72948	0.488082	0.491564	0.529742	0.401961	0.456121	0.332288	0.508475	0.337444	0.399543	0.520812	0.609644	0.564773	0.503386	0.361872	0.465998	0.334694	0.384226	0.724622	0.619429	0.554068	0.664163	0.484608	0.31746	0.643787	0.414027	0.3357	0.227273	0.343487	0.260154	0.843016	0.557143	0.550197	0.648129	0.525934
YJL208C	0.892168	0.360694	0.256527	0.204724	0.236813	0.22549	0.148429	0.329154	1.20944	0.64574	0.534247	1.39391	0.946039	0.451136	0.284424	0.167808	0.156076	0.254082	0.21638	1.5324	0.949714	1.14315	1.27897	1.30586	0.802198	0.310059	0.235294	0.268763	0.142562	0.191176	0.182217	2.11496	0.896703	1.21358	1.5723	1.52178
YJL207C	2.73666	2.22312	1.79569	2.46232	2.40853	2.30828	2.11051	1.40752	2.72881	2.00561	1.51027	2.26396	2.06429	2.47159	0.743792	1.16895	1.47269	2.11224	2.09808	1.56479	2.34057	2.52626	1.67704	2.08242	1.79853	1.17396	2.26244	2.11663	1.78409	2.52311	0.94292	2.00247	2.50769	2.71654	2.21638	2.33299
YJL206C	1.62202	1.51676	0.933031	1.65804	1.79237	1.72658	1.73239	1.24974	0.548426	0.997758	0.740868	1.0802	1.6659	1.49886	0.865688	1.08333	1.28094	1.88163	1.69363	0.987041	1.28	1.2966	1.147	1.12512	1.11111	1.32899	1.99208	1.02535	1.21591	1.67647	1.37651	0.621755	1.1978	0.875	0.959555	1.06639
YJL206C-A	15.2247	16.7422	11.2917	13.2205	13.7755	11.6068	11.5699	8.27482	3.54116	10.7982	8.75342	11.0152	12.775	16.2057	5.50113	11.8836	11.1226	10.0602	8.81901	6.20626	4.37486	9.68177	9.37232	9.54022	8.16117	13.5964	14.8235	10.3398	11.4452	12.417	7.62788	5.33869	8.33407	8.36024	8.48028	10.1286
YJL204C	1.65834	1.41156	0.909194	1.35883	1.84624	1.82135	1.81473	1.84953	1.14891	1.30717	0.804795	1.39594	1.73479	1.17955	0.654628	0.974886	0.86845	1.37653	1.68049	1.56479	0.993143	1.62925	1.22639	1.45978	1.24176	0.892308	1.47624	1.22008	1.26446	1.6145	1.13941	1.58714	1.63187	1.75295	1.00202	1.36307
YJL203W	0.76504	0.673988	0.484677	0.650169	0.786756	0.932462	1.05092	0.991641	0.824455	0.84417	0.708904	0.727919	0.940299	0.551136	0.487585	0.445205	0.80602	0.809184	0.965622	1.27862	0.643429	1.03193	0.376609	0.626614	0.854701	0.484024	0.932127	0.635903	0.944215	0.966387	0.930845	1.1063	1.02637	0.805118	0.505561	0.678423
YJL202C	0.427923	0.301734	0.431328	0.410574	0.694725	0.352941	0.551463	0.550679	0.331719	0.331839	0.227169	0.390863	0.49713	0.340909	0.292325	0.477169	0.358974	0.278571	0.36906	0.348812	0.227429	0.316169	0.177039	0.180735	0.241758	0.224852	0.297511	0.403651	0.370868	0.455882	0.331504	0.342398	0.282418	0.503937	0.168857	0.175311
YJL201W	0.811578	0.579191	0.474461	0.381327	0.414141	0.388889	0.329361	0.178683	0.588378	0.660314	0.73516	0.525888	0.616533	0.265909	0.27088	0.294521	0.187291	0.297959	0.394338	0.331533	0.739429	0.679712	0.252146	0.610725	0.556777	0.463905	0.292986	0.356998	0.31405	0.271008	0.299671	0.318912	0.591209	0.69685	0.336704	0.605809
YJL200C	4.12486	0.553757	1.11464	2.40382	3.44108	4.0512	5.58613	6.9697	18.224	7.70964	6.48744	7.67208	4.44776	0.705682	1.69074	1.43836	2.74136	4.30102	6.72801	13.4017	10.0091	7.46859	5.86159	7.39126	2.93773	0.628402	1.61765	2.27789	3.66322	4.63445	5.82217	15.2089	8.05494	7.15551	6.1365	7.06743
YJL199C	3.19296	3.41965	2.49149	3.19348	3.02581	2.8061	3.3662	2.64681	0.83293	1.66704	1.629	1.3736	2.76119	4.04432	3.35102	3.371	3.97882	2.39082	2.51466	1.91577	2.13143	1.57981	1.36159	1.46872	2.23932	3.98698	3.6086	2.59432	3.23244	3.30882	2.64435	1.35229	1.9044	1.3878	1.05966	1.33714
YJL198W	1.95006	1.70405	2.48695	2.70866	3.18855	3.01307	4.78223	5.77534	18.2155	3.76009	3.2774	3.29543	1.95178	1.69432	2.35553	3.22603	3.52843	2.8398	4.53488	22.662	7.44457	2.81874	2.69099	3.77458	1.90354	1.72544	2.72624	2.03347	2.86157	3.35924	5.38858	24.0878	4.46374	2.50984	2.63094	2.91701
YJL197W	1.2202	0.85896	0.959137	1.06974	1.13805	0.834423	1.36403	1.03135	2.36925	1.24552	1.23288	1.27005	1.04133	0.742046	0.883747	0.905251	1.33333	0.860204	0.918099	1.73326	2.24	1.31514	0.575107	1.78649	0.864469	0.642604	0.790724	0.965517	1.05062	0.862395	0.919868	1.80717	1.54286	1.28248	1.21132	1.38382
YJL196C	9.97843	8.08555	5.15551	4.97413	3.9147	3.73747	4.86566	4.29363	1.40194	8.37332	5.81621	5.61827	8.62687	8.00682	4.50903	4.72831	5.95206	3.53367	4.01618	3.42333	11.5543	5.88157	4.69528	6.18669	9.21856	8.45562	5.73756	3.40264	3.77996	3.6229	5.1416	1.37577	8.56154	5.21161	5.64914	5.80083
YJL195C	0.030647	0.0231214	0.102157	0.0348706	0.0246914	0.00980392	0.020585	0.0522466	0.0726392	0.0246637	0.0319635	0.0162437	0.0378875	0.0818182	0.108352	0.0239726	0.0356745	0.0112245	0.033367	0.0107991	0.230857	0.0288363	0.0225322	0.0109235	0.031746	0.0733728	0.0395928	0.00912779	0.0113636	0.0168067	0.0208562	0.0111248	0.142857	0.019685	0.0647118	0.0145228
YJL194W	0.15437	0.882081	0.61294	0.694038	0.214366	0.415033	0.251354	0.355277	1.11017	0.817265	0.239726	0.401015	0.305396	1.225	0.336343	0.309361	0.865106	0.382653	0.338726	0.365011	1.90171	0.329557	0.33691	0.279047	0.307692	1.48402	0.501131	0.557809	0.368802	0.319328	0.482986	0.10754	0.995604	0.350394	0.563195	0.325726
YJL193W	0.559591	0.596532	1.37457	1.28571	1.34231	1.48475	1.63597	1.81505	3.35714	1.12108	1.16438	1.05584	0.673938	1.06364	0.818284	0.940639	2.04794	1.51122	1.27705	2.23974	1.76686	1.04531	1.23176	1.03972	0.58486	1.12426	1.38462	0.990872	1.33574	1.2584	1.50274	2.51545	0.989011	0.94685	1.12133	0.81639
YJL192C	1.86266	1.35607	1.59932	0.947132	1.11672	1.11547	1.10943	1.52874	2.59927	2.03139	2.59361	1.82741	1.83582	1.27841	1.52144	1.60046	1.53623	1.22653	1.20324	1.86933	3.95086	2.12049	2.06974	2.14101	2.12454	1.58225	1.59163	1.01927	0.97624	1.13971	1.48079	2.51174	2.21648	1.68602	2.19211	1.97095
YJL191W	7.81498	7.81965	16.8002	11.2148	14.6734	15.8551	11.3933	16.0857	28.3535	13.3554	11.7374	9.71675	8.22962	8.33068	13.8646	15.6598	16.3188	13.7959	11.1031	19.7624	32.3623	12.2812	12.515	11.1519	8.884	9.28047	13.0396	10.0832	13.0754	12.4653	16.6883	30.8727	17.3275	9.71555	12.913	10.973
YJL190C	36.7106	9.19191	25.3882	24.0697	24.9349	26.8486	30.1213	41.4807	101.268	71.6738	68.4589	43.6203	34.0643	14.067	25.9052	31.2272	32.942	26.8163	27.3893	63.4622	101.59	48.8352	53.9292	46.0894	47.2686	16.5751	28.0158	20.4848	27.5072	33.5116	37.9122	76.0952	59.7143	37.4882	44.9151	44.5705
YJL189W	24.8581	14.5873	27.6867	21.0146	17.7318	25.854	25.5103	26.1411	41.5339	33.3554	36.4874	15.998	20.8335	14.492	20.2246	24.0103	28.0702	19.3806	22.4055	32.3801	53.0377	28.586	23.5697	24.8322	26.337	13.1006	25.5724	21.1673	25.4876	27.854	28.8957	35.8875	31.3912	27.5079	29.7381	28.667
CEN1	0.046538	0.00462428	0.00567537	0.00449944	0.00785634	0.00544662	0.00541712	0.0135841	0.0121065	0.00448431	0.0296804	0.0467005	0.0378875	0.0647727	0.0586907	0.00456621	0.105909	0.00204082	0.00303337	0.0561555	0.00114286	0.00205973	0.0396996	0.00595829	0.00488401	0.0473373	0.00113122	0.00912779	0.0485537	0.0682773	0.00219539	0.00123609	0.0021978	0.000984	0.0192113	0.0456432
YJL225C	26.7798	32.6844	29.2792	23.7098	28.9484	27.5686	22.3478	26.5716	21.0666	29.3677	31.0868	23.7381	33.2962	29.3261	28.5	27.9064	27.1929	20.698	17.5662	17.7127	61.2709	28.863	29.1502	25.709	32.2173	33.4296	25.7907	19.0132	22.5754	21.4895	28.3886	20.4042	37.1198	21.9616	27.9494	26.9243
YJL223C	0.946652	2.13988	1.91146	1.73453	1.34007	1.82898	1.51354	0.992685	0.177966	1.24327	0.844749	1.12284	1.19173	1.52273	1.60948	1.77854	1.50725	1.41735	1.11729	0.389849	1.00114	0.870237	0.770386	0.841112	0.844933	1.95148	1.73303	1.68154	1.89979	2.09769	1.94182	0.377009	1.32747	1.21949	0.797776	0.746888
YJL222W	1.30306	1.14682	1.09535	0.930259	0.671156	0.598039	0.63597	0.593521	0.719128	0.951794	1.12215	0.649746	1.30769	1.22386	0.802483	0.974886	0.882943	0.627551	0.482305	0.943844	1.54857	1.02163	1.04292	1.11619	1.35653	0.900592	0.936652	0.595335	0.711777	0.60084	0.806806	1.06428	1.15934	1.07185	0.989889	1.12033
YJL221C	2.38366	6.73295	3.67423	2.60405	2.49383	1.83333	1.33694	0.834901	0.440678	0.719731	1.32534	0.838579	3.09644	6.2625	3.20203	3.11416	2.07692	1.34082	0.93731	0.402808	1.16571	1.16684	1.32189	1.81331	3.7033	6.20118	3.69457	1.87018	2.09504	1.47374	1.16465	0.355995	0.968132	1.17815	1.364	1.59129
YJL220W	0.0431328	0.0867052	0.0385925	0.0809899	0.0718294	0.0555556	0.0162514	0.00731452	0.0108959	0.0369955	0.010274	0.00507614	0.142365	0.1875	0.124153	0.0194064	0.0947603	0.0183673	0.016178	0.00647948	0.008	0.00411947	0.0160944	0.00794439	0.131868	0.0721893	0.0339367	0.0446247	0.0692149	0.0441176	0.0746433	0.0160692	0.0340659	0.00492126	0.0404449	0.0259336
YJL219W	0.339387	0.285549	0.269013	0.265467	0.387205	0.133987	0.236186	0.216301	0.0920097	0.219731	0.229452	0.153299	0.250287	0.231818	0.22912	0.276256	0.181717	0.12551	0.206269	0.239741	0.2	0.144181	0.143777	0.199603	0.346764	0.360947	0.419683	0.240365	0.19938	0.223739	0.283205	0.173053	0.236264	0.135827	0.194135	0.164938
YJL218W	0.834279	0.819653	0.593644	0.43757	0.384961	0.277778	0.412784	0.294671	0.282082	0.858744	0.815069	0.62132	1.07578	0.785227	0.58465	0.486301	0.42252	0.219388	0.215369	0.276458	0.868571	1.16478	1.1588	1.00099	0.996337	0.788166	0.686652	0.364097	0.315083	0.310924	0.341383	0.248455	0.62967	0.84252	0.908999	0.936722
YJL217W	10.6958	26.2197	16.4574	11.2587	8.61055	5.00436	3.59047	2.42006	1.37046	1.83408	2.42237	3.07513	12.2032	28.8864	15.9007	9.22146	6.02118	3.62959	2.33468	1.80022	2.52686	2.54171	3.71245	4.14796	17.0842	19.942	16.1131	6.93205	5.0062	3.67857	2.7607	1.82077	2.51538	2.66043	3.84024	5.46162
YJL216C	0.419977	2.19191	0.8479	0.431946	0.371493	0.257081	0.203684	0.092999	0.0133172	0.0661435	0.0924658	0.132995	0.36969	1.82727	0.53386	0.515982	0.315496	0.227551	0.141557	0.0928726	0.157714	0.0854789	0.140558	0.179742	0.435897	1.09941	0.647059	0.481744	0.289256	0.264706	0.170143	0.013597	0.0912088	0.11811	0.230536	0.253112
YJL215C	0.107832	0.123699	0.0272418	0.116985	0.0864198	0.106754	0.193933	0.103448	0.0932203	0.14574	0.0513699	0.103553	0.132032	0.1375	0.0790068	0.0194064	0.230769	0.055102	0.107179	0.0334773	0.124571	0.0978373	0.125536	0.0685204	0.130647	0.108876	0.138009	0.112576	0.0630165	0.0210084	0.064764	0.0704573	0.0934066	0.0954724	0.0434783	0.116183
YJL214W	0.236095	0.327168	0.441544	0.224972	0.204265	0.211329	0.289274	0.206897	0.285714	0.214126	0.133562	0.0893401	0.281286	0.369318	0.365689	0.276256	0.225195	0.153061	0.196158	0.192225	0.236571	0.124614	0.203863	0.143992	0.250305	0.281657	0.321267	0.19574	0.222107	0.233193	0.165752	0.171817	0.106593	0.168307	0.164813	0.195021
YJL213W	1.57435	0.796532	0.30874	0.283465	0.243547	0.217865	0.266522	0.223615	0.199758	0.872197	0.66895	1.0335	1.95063	0.817046	0.326185	0.342466	0.294314	0.208163	0.249747	0.153348	0.826286	1.58496	1.11159	1.26216	1.98413	0.478107	0.420814	0.269777	0.204545	0.252101	0.18112	0.128554	0.821978	1.37008	1.13043	1.42531
YJL212C	0.464245	0.332948	0.251986	0.350956	0.489338	0.466231	0.435536	0.53187	1.08717	0.210762	0.192922	0.33401	0.38806	0.442045	0.404063	0.326484	0.286511	0.382653	0.438827	1.27322	1.39086	0.351184	0.366953	0.34856	0.202686	0.12426	0.356335	0.294118	0.205579	0.419118	0.468716	2.69345	0.42967	0.434055	0.248736	0.306017
YAR070C	0.0896708	0.0682081	0.0385925	0.0247469	0.0291807	0.0348584	0.0465872	0.00940439	0.0375303	0.141256	0.0399543	0.0527919	0.0183697	0.0181818	0.0575621	0.0159817	0.0245262	0.0102041	0.0192113	0.0172786	0.100571	0.0133883	0.0708155	0.0139027	0.013431	0.0142012	0.0147059	0.0608519	0.102273	0.0588235	0.103183	0.0692213	0.0153846	0.0334646	0.0525784	0.0259336
YAR071W	0.708286	0.648555	0.674234	0.741282	0.564534	0.770152	0.672806	0.653083	0.445521	0.540359	0.820776	0.306599	0.600459	0.580682	0.602709	0.686073	0.724638	0.733673	0.557128	0.528078	0.764571	0.570546	0.445279	0.545184	0.577534	0.643787	0.71267	0.435091	0.663223	0.633403	0.767289	0.305315	0.686813	0.580709	0.523761	0.603734
YAR073W	0.996595	0.618497	0.566402	0.425197	0.485971	0.409586	0.56338	0.546499	1.70581	0.896861	0.871005	0.636548	1.02411	0.665909	0.527088	0.684932	0.289855	0.394898	0.40546	0.683585	2.37486	1.14006	1.11373	1.27309	0.990232	0.668639	0.487557	0.488844	0.484504	0.509454	0.554336	1.91842	1.96923	1.11417	1.28514	1.17635
YAR075W	2.64359	1.10867	0.904654	1.66029	1.36476	1.3061	2.05092	2.91014	10.0363	3.56951	4.66553	2.52284	3.14007	1.34091	1.28894	1.28767	1.12486	1.42041	1.64611	5.89417	9.928	4.24408	4.27575	4.68918	3.7033	0.932544	1.25905	1.37525	1.48967	1.56828	2.34797	12.3968	5.94945	3.95276	4.56421	4.56846
YAL069W	1.06129	1.75491	1.1294	3.5883	2.82941	2.14488	2.75731	2.23615	0.824455	1.1861	0.860731	0.818274	1.81975	1.92386	2.01354	1.88699	1.02899	2.51633	1.97674	1.00648	2.872	1.21318	1.84657	1.09136	2.34921	2.14083	1.71493	1.66734	1.76136	1.68908	2.20856	1.48578	1.81758	1.14665	0.888777	1.07573
YAL037c-a	0.110102	0.0404624	0.0408627	0.0371204	0.0246914	0.0294118	0.109426	0.0553814	0.0835351	0.213005	0.116438	0.0812183	0.0987371	0.0147727	0.0474041	0.106164	0.0657748	0.0530612	0.0293225	0.0723542	0.172571	0.160659	0.0933476	0.0764647	0.0964591	0.035503	0.140271	0.0679513	0.089876	0.106092	0.108672	0.0877627	0.12967	0.0875984	0.09909	0.119295
YAR040c	0.0987514	0.126012	0.0544835	0.142857	0.043771	0.117647	0.188516	0.141066	0.138015	0.0571749	0.0479452	0.04467	0.153846	0.206818	0.156885	0.196347	0.152731	0.0714286	0.0505561	0.0539957	0.0605714	0.0556128	0.0869099	0.020854	0.130647	0.0224852	0.15724	0.118661	0.110537	0.092437	0.135016	0.0902349	0.0461538	0.0846457	0.057634	0.0746888
YAR020C	0.954597	1.54335	0.891033	1.1856	1.5174	1.42375	0.966414	0.893417	0.453995	0.450673	0.348174	0.774619	0.83008	1.40568	1.02822	0.941781	0.716834	1.05918	0.977755	0.227862	1.08914	0.702369	0.687768	0.79146	0.632479	0.744379	1.28054	1.09736	0.928719	1.26786	1.01098	0.275649	0.928571	0.744094	0.706774	0.679461
YAR023C	0.545971	0.328324	0.272418	0.416198	0.56229	0.441176	0.394366	0.367816	0.256659	0.348655	0.272831	0.335025	0.450057	0.435227	0.346501	0.35274	0.513935	0.413265	0.352882	0.178186	0.457143	0.406797	0.234979	0.31281	0.455433	0.300592	0.446833	0.385396	0.414256	0.470588	0.36663	0.148331	0.325275	0.391732	0.310415	0.268672
YAR027W	0.973893	1.36647	1.07151	1.42182	1.8541	1.45752	0.947996	0.730408	0.319613	0.430493	0.449772	0.811168	0.871412	1.78068	1.39842	0.973744	0.896321	1.24796	1.02224	0.485961	1.184	1.04531	0.566524	0.535253	1.22711	1.0071	1.40611	1.60446	1.41942	1.48214	0.91438	0.420272	0.859341	1.20965	0.797776	0.876556
YAR028W	0.46084	0.327168	0.30193	0.385827	0.476992	0.383442	0.329361	0.223615	0.438257	0.162556	0.339041	0.343147	0.471871	0.257955	0.348758	0.323059	0.347826	0.342857	0.348837	0.585313	0.345143	0.297631	0.292918	0.33565	0.32967	0.398817	0.526018	0.40568	0.348141	0.427521	0.372119	0.776267	0.248352	0.465551	0.364004	0.40249
YAR029W	0.0851305	0.0855491	0.046538	0.0472441	0.0965208	0.0566449	0.0780065	0.0679206	0.0738499	0.0515695	0.0228311	0.0436548	0.0815155	0.122727	0.0406321	0.0844749	0.0312152	0.0234694	0.0252781	0.00431965	0.0571429	0.0566426	0.0203863	0.0397219	0.0781441	0.0923077	0.128959	0.0415822	0.0475207	0.0577731	0.0197585	0.00370828	0.0384615	0.0462598	0.0778564	0.0612033
YAR030C	0.0885358	0.121387	0.0737798	0.11811	0.126824	0.160131	0.12351	0.0135841	0.133172	0.0201794	0.0159817	0.0791878	0.10907	0.194318	0.0225734	0.0319635	0.03233	0.0846939	0.0960566	0.0215983	0.0137143	0.0638517	0.0396996	0.0714995	0.113553	0.0745562	0.153846	0.0963489	0.0847107	0.118697	0.0439078	0.00865266	0.0395604	0.0875984	0.0475227	0.0591286
YAR031W	3.1294	4.71561	3.68218	3.32283	3.0752	2.51416	2.53954	1.78997	0.616223	1.96076	1.66667	1.35736	3.09989	4.60114	1.80926	3.10046	2.56745	2.06224	1.96562	1.43952	2.064	1.78991	1.27682	1.44091	2.0525	4.47574	3.10068	1.91684	2.01756	1.80672	1.73216	1.01236	2.10989	1.64173	1.44085	1.34232
YAR033W	0.444949	0.612717	0.434733	0.431946	0.512907	0.265795	0.308776	0.324974	0.251816	0.274664	0.273973	0.301523	0.462687	0.638636	0.318284	0.293379	0.306577	0.3	0.282103	0.273218	0.148571	0.258496	0.23927	0.279047	0.380952	0.499408	0.384615	0.303245	0.331612	0.337185	0.245884	0.254635	0.218681	0.362205	0.287159	0.268672
YAR035W	21.0227	32.778	33.899	21.9876	21.6094	18.1536	15.4605	8.13375	2.80872	5.99552	9.20205	6.74315	28.9254	32.8307	28.6174	18.7192	17.4326	13.3184	10.9414	4.47624	5.50514	7.51699	7.50536	6.57696	23.5824	35.5124	37.7771	14.2556	17.5331	14.5977	12.0428	4.00989	7.74066	6.92126	6.70981	7.01037
YAR042W	0.706016	0.788439	0.910329	0.772778	0.791246	0.88671	1.09317	0.796238	0.83293	0.695067	0.621005	0.55533	0.89093	0.6875	0.668172	0.547945	0.465998	0.556122	0.751264	0.919006	0.579429	0.557158	0.725322	0.556107	0.593407	0.590533	0.915158	0.517241	0.561983	0.576681	0.768386	0.936959	0.926374	0.628937	0.491405	0.503112
YAR044W	1.34166	2.16532	1.83768	2.00787	2.44444	1.88453	1.3857	1.47544	0.663438	1.16256	0.715753	0.932995	1.74856	1.81591	1.93454	1.31507	1.2854	1.71531	1.22447	2.23002	1.14171	1.24511	0.788627	1.41311	1.33455	1.39172	1.8733	1.55984	1.98554	1.60294	1.16905	2.05315	1.56374	1.19193	0.866532	1.23651
YAR047C	0.077185	0.00231214	0.045403	0.0303712	0.0190797	0.0566449	0.0628386	0.107628	0.0617433	0.0526906	0.0525114	0.0253807	0.0700344	0.0454545	0.030474	0.0376712	0.0668896	0.00918367	0.0313448	0.0421166	0.0502857	0.00411947	0.0633047	0.0248262	0.035409	0.0674556	0.091629	0.00507099	0.0413223	0.0283613	0.0241493	0.0271941	0.0494506	0.00590551	0.0475227	0.030083
YAR050W	0.00908059	0.169942	0.131669	0.0989876	0.00673401	0.0392157	0.00866739	0.00522466	0.0121065	0.00672646	0.00799087	0.00507614	0.00574053	0.00454546	0.00564334	0.00799087	0.185061	0.0193878	0.00606673	0.00431965	0.0114286	0.0175077	0.00643777	0.00595829	0.00854701	0.0556213	0.0678733	0.00608519	0.072314	0.00630252	0.00548847	0.00370828	0.00879121	0.00492126	0.00404449	0.00414938
YAR053W	0.419977	0.212717	0.254257	0.285714	0.27385	0.25817	0.293608	0.324974	0.38862	0.448431	0.385845	0.482233	0.313433	0.214773	0.20316	0.34589	0.535117	0.346939	0.249747	0.311015	0.483429	0.365602	0.213519	0.200596	0.368742	0.177515	0.49095	0.345842	0.440083	0.747899	0.321625	0.196539	0.436264	0.38189	0.163802	0.26556
YAR060C	0.137344	0.190751	0.23042	0.224972	0.111111	0.217865	0.219935	0.179728	0.119855	0.137892	0.0878995	0.0852792	0.0815155	0.119318	0.0925508	0.124429	0.272018	0.103061	0.131446	0.12635	0.100571	0.0906282	0.0225322	0.08143	0.0940171	0.131361	0.164027	0.116633	0.139463	0.15021	0.103183	0.0593325	0.0879121	0.0649606	0.0455005	0.102697
YAR061W	0.123723	0.225434	0.112372	0.1991	0.131313	0.126362	0.344529	0.203762	0.0968523	0.15583	0.136986	0.142132	0.23651	0.173864	0.0417607	0.18379	0.395764	0.120408	0.259858	0.111231	0.2	0.0978373	0.0300429	0.0844091	0.142857	0.227219	0.162896	0.140974	0.146694	0.196429	0.176729	0.0951792	0.043956	0.0866142	0.0839232	0.0943983
YAR062W	0.129398	0.107514	0.0261067	0.079865	0.023569	0.0206972	0.128927	0.0261233	0.0121065	0.0190583	0.122146	0.0751269	0.0861079	0.0590909	0.01693	0.10274	0.150502	0.0316327	0.0273003	0.0485961	0.0822857	0.0370752	0.0150215	0.0675273	0.155067	0.108876	0.0780543	0.0831643	0.0413223	0.012605	0.0131723	0.0111248	0.0175824	0.0413386	0.0364004	0.0093361
YAR064W	0.045403	0.0890173	0.0329171	0.11811	0.104377	0.126362	0.191766	0.147335	0.116223	0.109865	0.0673516	0.080203	0.0264064	0.123864	0.0146727	0.0273973	0.144928	0.0959184	0.0606673	0.0604752	0.165714	0.0988671	0.114807	0.0705065	0.0695971	0.0236686	0.102941	0.0740365	0.0495868	0.0357143	0.0669594	0.0580964	0.12967	0.0816929	0.057634	0.0435685
YAR066W	0.328036	0.330636	0.328036	0.272216	0.365881	0.337691	0.270856	0.289446	0.317191	0.307175	0.255708	0.212183	0.43628	0.327273	0.31377	0.329909	0.314381	0.291837	0.240647	0.320734	0.516571	0.357364	0.284335	0.261172	0.525031	0.459172	0.265837	0.236308	0.315083	0.264706	0.271131	0.336218	0.567033	0.324803	0.178969	0.0829875
YAR068W	1.00681	1.4474	1.03746	0.694038	0.785634	0.847495	0.957746	1.05225	1.30751	0.921525	1.43493	0.675127	0.919633	1.025	1.0158	1.11301	1.01895	1.20816	0.996967	1.16307	2.77714	1.15242	1.29185	1.16882	1.05495	1.43432	0.858597	0.872211	0.926653	0.840336	1.2843	1.6885	1.62747	0.934055	0.844287	0.838174
YAR069C	0.358683	0.339884	0.372304	0.328459	0.189675	0.135076	0.0455038	0.0365726	0.267554	0.223094	0.152968	0.180711	0.318025	0.0443182	0.384876	0.283105	0.0891862	0.136735	0.14459	0.191145	0.345143	0.161689	0.0815451	0.147964	0.136752	0.382249	0.151584	0.278905	0.240702	0.238445	0.35236	0.199011	0.220879	0.132874	0.213347	0.258299
YAL011W	0.652667	0.701734	0.76504	0.895388	0.517396	0.778867	1.06826	0.891327	0.90678	0.56278	0.763699	0.767513	0.699196	0.557955	0.708804	0.553653	0.364549	0.565306	0.926188	1.00648	0.406857	0.717817	0.443133	0.738828	0.510378	0.394083	0.751131	0.656187	0.694215	0.717437	0.611416	0.719407	0.738461	0.680118	0.672396	0.780083
YAL010C	0.520999	0.36763	0.349603	0.533183	0.679012	0.572985	0.606717	0.46395	0.192494	0.299327	0.423516	0.426396	0.481056	0.229545	0.507901	0.449772	0.627648	0.444898	0.407482	0.616631	0.403429	0.433574	0.265021	0.431976	0.391941	0.263905	0.372172	0.552738	0.450413	0.459034	0.410538	0.300371	0.357143	0.42126	0.358948	0.358921
YAL009W	1.7412	1.84162	1.76731	2.01125	2.18519	2.06972	1.97616	2.21421	1.36683	1.78363	1.7637	1.6132	1.7876	1.61477	1.76749	1.50342	2.233	1.72755	1.93529	2.06587	1.78514	1.69825	1.34227	1.73982	1.52869	2.16805	2.16968	1.62272	1.8843	1.78992	1.9528	1.33622	1.9033	1.57087	1.26087	1.66079
YAL008W	4.07491	5.98844	3.51986	5.56018	5.99776	5.51089	5.28169	4.62905	1.34019	3.49552	3.16096	2.84162	2.37543	5.17955	4.68623	5.33562	6.71349	5.01837	4.74419	3.11015	3.67429	3.82389	2.54185	3.17875	1.8083	5.51834	5.05091	5.57404	5.5155	5.4895	4.22942	1.48578	3.52418	4.20669	1.72194	2.60581
YAL007C	2.32917	1.71445	1.24404	1.3847	1.40741	1.12963	1.1441	1.27377	1.60412	2.88341	2.89612	2.56751	1.35132	1.69205	1.4526	1.40411	1.3155	1.03061	1.21031	1.79806	3.66286	3.48404	2.07833	3.53525	1.4823	1.28639	1.3371	0.997972	1.10434	0.923319	1.09111	1.05315	3.59231	3.31398	1.75329	2.60477
YAL005C	98.9183	125.801	134.101	147.901	147.925	98.2734	122.421	117.778	73.7845	130.404	120.941	95.1492	135.131	138.669	135.621	152.021	156.043	81.1908	72.9666	87.0605	123.613	70.688	92.0858	93.5422	124.786	127.865	134.318	75.9189	95.4721	93.8729	97.0768	88.8949	96.0769	67.2165	71.1304	71.194
YAL004W	0.315551	0.46474	0.592509	0.497188	0.638608	0.383442	0.494041	0.514107	0.170702	0.483184	0.236301	0.262944	0.475316	0.757955	0.547404	0.666667	1.01672	0.303061	0.512639	0.261339	0.418286	0.349125	0.198498	0.123138	0.496948	0.476923	0.471719	0.330629	0.430785	0.487395	0.320527	0.119901	0.253846	0.337598	0.17998	0.118257
YAL003W	20.1805	7.66358	16.6742	15.2711	19.3502	22.3606	24.2275	30.9321	50.3015	34.0415	30.8311	23.7624	20.008	7.39773	14.1828	20.8721	26.7882	21.0214	23.6957	34.9482	52.768	27.4573	32.3841	26.716	22.4127	8.75621	14.836	13.7475	17.9773	19.563	26.2009	41.9679	39.889	20.2451	23.6916	23.416
YAL002W	0.709421	1.23815	1.17934	0.758155	0.98092	0.974946	0.851571	0.829676	0.652542	0.465247	0.761415	0.60203	0.884041	0.882955	1.19413	1.01256	1.08138	1.05918	0.78362	0.558315	1.39886	0.723996	0.90236	1.01092	0.742369	1.05089	0.972851	0.876268	0.831612	0.778361	0.993414	0.735476	0.789011	0.667323	0.784631	0.871369
YAL001C	2.20999	3.09133	3.19864	2.59843	2.48373	2.45207	2.32394	2.09091	0.8523	1.47309	2.95434	2.0264	2.61653	2.7	3.09029	3.08105	3.10702	2.49082	1.95349	1.33909	3.17943	1.83213	2.49893	2.45581	2.92674	3.47811	2.83484	2.55071	2.63326	2.41597	2.62239	1.16316	1.80879	1.77165	2.79373	2.43361
YAR002W	1.53462	1.83353	2.40749	1.84027	1.86981	1.39107	1.56663	1.43574	5.91162	2.11996	2.53425	1.19492	1.40873	1.78182	2.30813	2.7226	2.08027	1.57449	1.22851	3.29806	3.14171	1.58393	1.52146	1.92056	1.62149	1.38343	2.53846	1.61258	1.77479	1.46113	2.0944	5.22868	2.03736	1.74508	2.09201	1.77386
YAR002C-A	8.35074	6.40578	6.76731	6.5748	6.2312	5.55991	6.63055	6.17555	7.21792	7.40695	11.9932	6.91167	8.50058	7.09886	5.68962	6.3242	3.94649	5.14796	4.28716	6.11663	11.144	9.73532	10.6813	10.143	9.54457	4.97633	6.49321	4.97566	5.81508	5.27626	6.78815	8.53399	8.9022	9.04331	10.5672	9.65249
YAR003W	1.29625	1.10983	0.880817	1.04387	1.01796	0.905229	1.28277	1.02717	1.15617	1.51121	1.61986	0.807107	1.14581	1.37386	1.20429	1.08447	0.828317	0.987755	0.897877	0.62635	2.11886	1.66529	1.49893	1.19464	1.61661	1.00592	1.15498	1.00101	1.22417	1.2374	1.18332	0.787392	1.52088	1.54232	1.44287	1.21473
YAR007C	4.84449	6.00578	5.60159	5.14736	5.78788	4.21678	5.38895	4.19958	1.12228	6.62108	4.8105	3.40406	4.55224	6.01136	5.26749	3.96347	4.04682	4.64286	3.80688	3.44492	10.6023	8.06179	6.86588	6.143	4.56166	4.05917	5.32353	3.9503	4.20558	3.85399	5.27881	2.10878	7.6044	6.15354	5.84226	5.21058
YAR008W	1.05221	0.619653	0.703746	0.580427	0.469136	0.464052	0.684724	0.629049	0.68523	1.84305	1.36073	1.12995	0.864524	0.838636	0.525959	0.562785	0.457079	0.5	0.549039	0.576674	1.55657	2.01854	1.40236	1.12215	1.10623	0.656805	0.714932	0.41785	0.481405	0.432773	0.488474	0.410383	1.4022	1.79626	1.76744	1.18672
YAR014C	1.94438	1.88092	2.11464	1.49269	1.62065	2.08279	1.88299	2.12121	5.19007	1.93049	1.89155	1.69137	1.79104	1.84205	1.47178	1.56963	1.6466	1.71224	1.63094	2.12959	3.904	2.42739	2.46137	2.01688	1.70208	1.19763	2.01471	1.56288	1.71384	1.84244	1.6652	3.93449	2.58242	2.29035	2.48332	2.2832
YAR015W	3.97957	2.24855	2.67537	3.53543	3.86532	3.82244	4.77681	6.3396	17.7082	8.69619	6.35274	7.13706	5.62113	2.93409	2.77765	3.33676	3.39242	4.08163	4.17492	6.89093	37.6926	8.69516	9.43455	9.03674	5.26618	1.96923	2.77715	2.82759	3.44731	4.1355	5.23161	15.864	22.6374	8.30118	9.50152	8.91909
YAR018C	0.360953	1.02081	0.859251	0.721035	0.519641	0.253813	0.24052	0.263323	0.152542	0.0795964	0.06621	0.118782	0.510907	1.14886	0.776524	0.699772	0.459309	0.215306	0.211325	0.303456	0.292571	0.161689	0.136266	0.284012	0.501831	0.650888	0.789593	0.710953	0.274793	0.169118	0.162459	0.206428	0.212088	0.126969	0.138524	0.289419
YAR019C	1.17594	1.2185	0.706016	0.87739	1.08081	0.994553	0.618635	0.615465	0.447942	0.459641	0.248858	0.591878	0.95178	0.853409	0.638826	0.734018	0.633222	0.7	0.851365	0.579914	0.753143	0.595263	0.349785	0.458788	1.01587	0.595266	0.902715	0.591278	1.00207	0.844538	0.677278	0.428925	0.624176	0.580709	0.575329	0.540456
YAL033W	2.87514	1.5526	1.72304	1.4027	1.422	1.29412	1.5818	1.85998	6.13923	3.08632	3.49658	2.76142	2.30999	1.86591	1.76637	1.96575	2.40357	1.67449	1.51062	2.68143	5.61371	2.42225	2.6867	2.98312	3.54579	2.34556	1.93665	1.60041	1.87707	1.93487	2.08782	3.72311	2.70769	1.89961	2.92518	3.02905
YAL032C	0.748014	0.909827	0.877412	0.595051	0.620651	0.472767	0.79415	0.680251	0.716707	0.491031	0.60274	0.419289	0.825488	0.889773	0.741535	0.761415	0.785953	0.65	0.544995	0.611231	1.39657	0.499485	0.519313	0.688183	0.915751	1.1432	0.693439	0.58215	0.553719	0.594538	0.823271	0.557478	0.632967	0.459646	0.532861	0.59751
YAL031C	2.33598	2.58728	2.95687	2.35433	2.24691	2.20697	2.35103	2.05852	1.21429	1.58857	2.23858	1.12386	2.52468	2.29205	2.49661	2.69178	2.41695	2.23571	1.91001	1.47192	3.29486	1.62822	1.80794	2.01688	2.27595	2.81183	2.61765	1.99899	2.04752	2.0105	2.34138	1.21261	2.01868	1.58858	1.71385	1.7251
YAL030W	7.23383	13.6266	13.5165	14.9404	12.8709	10.7353	13.4431	10.0397	3.42252	5.73991	7.01142	4.06497	9.10792	13.2966	13.2167	13.0993	8.23969	10.9806	8.15066	6.04968	10.8709	6.35427	7.03219	7.18371	9.22833	10.9503	13.0667	11.1095	11.8151	11.3782	13.4358	7.54512	8.48791	6.07579	6.76845	6.78216
YAL029C	1.96027	0.841619	1.47787	1.47694	1.50954	1.14815	1.49512	1.32184	3.69855	1.84193	2.73516	2.57868	2.19173	1.32273	1.35102	1.73288	1.17503	1.48367	1.15066	4.5594	2.48229	2.36972	2.75751	3.31182	3.00977	1.03432	1.27489	1.43002	1.63223	1.30882	1.35236	8.48826	1.76374	2.32283	2.76946	2.84751
YAL028W	0.650397	2.39884	2.24404	2.27559	1.98653	1.73965	2.22319	1.70115	0.171913	0.257848	0.400685	0.181726	0.84845	2.33977	2.1377	1.74315	1.63768	1.5898	1.52882	0.597192	0.706286	0.529351	0.299356	0.38431	1.03907	1.7503	2.0724	1.64503	1.96384	1.60399	2.09221	0.38937	0.561538	0.481299	0.275025	0.39834
YAL027W	1.8059	1.81503	1.77866	1.71429	1.28507	1.2451	1.67064	1.27482	0.744552	1	1.16667	0.99797	1.7566	1.85341	1.56433	1.57763	1.47157	1.4102	1.26491	0.607991	1.90171	1.36354	1.44528	1.57994	1.42735	1.56686	1.54412	1.5	1.42149	1.36555	1.28101	0.494438	1.31319	1.31496	1.39434	1.61411
YAL026C	1.64018	1.34682	1.3235	1.3667	1.21324	1.33551	1.19718	1.14734	1.35593	0.984305	0.984018	1.11675	1.38117	1.38295	1.21106	1.1484	0.928651	1.35612	1.21132	1.12851	1.54971	1.52111	1.49785	1.18669	1.19292	0.737278	1.26357	1.27789	1.25	1.32668	1.1438	1.73177	1.07363	1.4498	1.66835	1.52178
YAL025C	0.190692	0.115607	0.396141	0.316085	0.364759	0.382353	0.559047	0.924765	3.49758	0.278027	0.308219	0.454822	0.265212	0.232955	0.354402	0.323059	0.392419	0.367347	0.583418	2.4838	0.605714	0.377961	0.428112	0.477656	0.278388	0.190533	0.329186	0.264706	0.280992	0.495798	0.613611	4.20519	0.386813	0.390748	0.542973	0.483402
YAL024C	0.68672	0.752601	0.528944	0.853768	0.567901	0.533769	0.435536	0.473354	0.986683	0.584081	0.528539	0.919797	0.734788	0.892045	0.469526	0.569635	0.362319	0.602041	0.45905	0.718143	1.80686	1.52729	1.27146	1.32274	0.653236	0.468639	0.61086	0.433063	0.46281	0.516807	0.447859	1.10507	1.32857	1.41929	1.29323	1.0166
YAL023C	8.92622	7.89942	6.11124	6.92913	7.14029	5.87909	5.961	5.64681	13.9383	11.3274	7.23516	9.5665	11.1825	7.95795	6.69526	5.27055	4.64994	4.79898	4.94641	7.91793	18.1486	14.4614	15.2521	10.0189	8.88523	5.75976	7.04864	4.3854	4.05062	4.44328	5.25467	12.6489	13.8505	12.1929	11.9252	10.4305
YAL022C	2.65494	2.4763	2.29171	2.32171	2.44781	2.02614	2.40412	2.34169	2.86199	2.41704	1.31621	1.65888	2.58094	2.2	2.17833	1.90753	1.67113	1.68878	1.92012	2.49028	4.92457	2.3656	2.16738	1.9851	2.50794	1.71953	2.43439	1.54868	1.47727	1.81618	1.94292	3.20643	3.65934	2.10728	1.78362	1.94606
YAL021C	4.02611	5.03468	3.62997	5.24297	6.57464	5.2963	4.83965	4.38871	5.15133	2.73991	1.58447	3.75736	4.75545	4.73182	4.93002	4.27055	3.39353	3.79286	4.03134	3.45896	8.33257	4.75283	4.74034	4.44389	3.337	1.7929	5.24095	3.32556	2.91219	3.98214	4.06257	4.99382	5.46813	4.64567	4.28311	4.06846
YAL020C	1.45176	1.19306	1.16459	1.2351	1.79012	1.50327	1.7974	1.75549	2.29298	1.43161	0.998858	1.40711	1.60505	1.41364	1.40181	1.20662	1.32107	1.33163	1.36198	1.59611	3.05829	1.80844	1.4367	1.5005	1.41392	1.1716	1.71719	0.942191	1.27996	1.39391	1.58178	2.09147	2.27582	1.48819	1.39737	1.41909
YAL019W	0.758229	0.47052	0.553916	0.464567	0.809203	0.687364	0.719393	0.61024	4.85472	0.873318	0.473744	1.22335	0.63031	0.388636	0.513544	0.445205	0.432553	0.714286	0.82912	2.51404	2.30514	1.44696	1.29399	1.23635	0.684982	0.319527	0.60181	0.433063	0.545455	0.827731	0.827662	3.30779	1.80879	1.35925	1.27503	1.20954
YAL018C	0.367764	0.308671	0.354143	0.515186	0.7789	0.506536	0.504875	0.260188	0.245763	0.191704	0.165525	0.234518	0.331803	0.403409	0.422122	0.236301	0.275362	0.369388	0.478261	0.25054	0.294857	0.317199	0.332618	0.213505	0.294261	0.364497	0.488688	0.41785	0.489669	0.539916	0.427003	0.227441	0.40989	0.318898	0.377149	0.279046
YAL017W	4.99887	6.36069	3.53916	5.5883	6.71156	5.88889	5.08884	3.17659	0.94431	3.34529	1.98402	3.52081	5.02296	6.95682	5.24492	4.70548	4.67447	5.1898	4.03134	2.07019	4.45829	3.75592	3.60193	3.19364	4.04274	4.63432	7.07692	4.40061	4.59194	5.15546	4.01976	1.5958	4.67473	3.39173	3.29828	3.37759
YAL016W	10.9183	15.5202	12.5244	16.288	17.5971	14.7712	12.7627	9.09927	5.72397	8.58184	4.68265	8.43046	11.2629	17.4136	6.38713	9.62671	11.0736	12.302	11.3347	7.73866	9.368	9.22966	8.6309	6.95233	7.94261	11.5799	17.733	12.3915	8.625	12.7973	8.71021	5.84672	11.7462	9.16634	8.17796	8.20643
YAL015C	2.02951	1.60347	1.12145	1.22947	1.32548	1.3268	1.10184	1.10972	0.992736	0.876682	0.833333	1.38274	2.06889	1.5	0.439052	0.787671	0.814939	0.995918	1.00303	1.21814	1.21486	1.2585	1.12554	1.33863	0.945055	1.20828	1.29751	1.08824	1.17252	1.14181	0.995609	1.10136	1.12308	1.21752	1.30839	1.32469
YAL014C	2.72645	3.24971	3.39274	3.71766	4.16049	3.29739	4.33694	3.46082	1.97942	2.27354	2.38242	2.06396	3.37773	3.15568	1.95598	3.37329	2.78818	2.77857	3.25784	3.03996	2.136	2.76313	2.62124	2.72393	2.07937	3.14201	3.66629	2.68458	2.46074	2.94538	2.83644	2.6712	3.05495	2.39567	2.29323	2.46577
YAL013W	2.91487	3.33757	2.6504	3.4387	3.39282	3.19935	3.73023	3.00522	2.81356	2.6917	1.83676	2.1198	3.63375	3.2875	2.43341	2.13128	2.25975	2.51224	2.57432	3.32289	2.57829	2.47683	2.47854	2.75571	2.77656	3.48047	3.91063	2.1927	2.63017	2.45483	2.89901	3.95303	3.57802	2.32382	2.30536	2.31639
YAL012W	10.9705	2.52139	5.7798	5.90101	6.23457	5.16776	6.75515	10.4086	24.201	16.713	16.2557	14.2975	14.3536	3.01136	4.52483	3.66553	4.42698	4.23878	6.06572	24.0367	21.3051	13.1421	15.471	11.6485	9.76557	2.16213	4.931	3.81846	4.33368	4.40651	6.30955	31.8789	22.1571	14.2963	14.3509	14.9606
YAL054C	38.3655	68.4023	66.1373	69.6907	68.0786	55.2854	59.2286	41.3657	11.345	3.65247	3.00228	5.17056	51.4914	74.4977	64.8363	59.6712	57.0546	39.9878	40.7674	24.9978	5.94971	4.90731	6.44635	6.55909	50.7717	56.0473	70.6584	43.3489	46.8295	48.8845	45.5488	22.4042	5.05165	5.19783	6.77047	9.97095
YAL053W	2.22474	1.89249	2.45743	2.82115	3.03816	3.07843	3.16793	3.23511	3.6368	1.45852	1.51027	2.01827	2.59013	2.12386	2.36569	2.28082	1.85619	2.28061	2.74419	3.98488	2.79086	2.23378	2.14914	2.26614	1.90842	1.24852	2.55995	2.09432	1.84711	2.56303	2.64654	5.56489	2.01429	2.45768	2.6542	2.32054
YAL051W	1.78888	1.58381	1.20431	1.8279	2.0752	1.98911	1.85157	2.14629	1.31235	0.803812	0.900685	1.27107	1.7302	1.61023	1.62754	1.64269	1.71572	1.67041	1.65723	1.15227	3.21829	1.55201	0.924893	1.60675	1.43956	1.02604	2.09615	1.57809	1.50517	1.91807	1.80461	1.21261	2.15165	1.79232	1.44085	1.44191
YAL049C	6.86152	8.02312	5.67083	8.982	9.81257	7.5305	7.39328	6.40543	1.70097	2.34193	2.28539	4.18173	6.3628	8.95682	9.40858	7.49201	6.68896	6.53776	6.17796	3.70086	4.91657	4.08548	3.62446	3.66336	6.44811	6.23787	10.6595	7.26166	7.16116	7.96744	6.48628	3.29048	4.55165	4.16339	3.77452	4.38278
YAL048C	0.140749	0.0554913	0.0397276	0.100112	0.20202	0.142702	0.170098	0.0961338	0.139225	0.106502	0.0125571	0.080203	0.241102	0.131818	0.116253	0.146119	0.0267559	0.0887755	0.106168	0.0885529	0.0948571	0.0731205	0.107296	0.139027	0.125763	0.105325	0.126697	0.0973631	0.0454545	0.132353	0.189901	0.0605686	0.12967	0.108268	0.123357	0.0995851
YAL047C	0.128263	0.0543353	0.116913	0.100112	0.124579	0.0272331	0.24377	0.211076	0.115012	0.103139	0.14726	0.109645	0.0780712	0.0795455	0.10158	0.0194064	0.0735786	0.0520408	0.0970677	0.142549	0.379429	0.122554	0.197425	0.108242	0.155067	0.0118343	0.115385	0.108519	0.088843	0.114496	0.150384	0.156984	0.113187	0.17126	0.111223	0.108921
YAL046C	4.84109	3.96532	2.07718	2.42857	2.06173	2.17756	2.28927	1.84117	1.83777	4.8083	3.32763	4.77665	6.85649	3.71023	1.9921	1.60274	1.22854	1.85102	2.22851	2.46868	4.09943	4.79918	4.36588	5.09931	4.8022	2.59172	2.43326	1.51826	1.56921	1.93908	1.72777	2	4.99231	4.5315	5.23054	5.32469
YAL045C	0.38933	0.305202	0.326901	0.346457	0.478114	0.324619	0.43987	0.378265	0.348668	0.393498	0.184932	0.324873	0.45465	0.465909	0.181716	0.277397	0.396878	0.286735	0.383215	0.426566	0.337143	0.23172	0.319742	0.210526	0.368742	0.259172	0.270362	0.292089	0.202479	0.372899	0.333699	0.239802	0.356044	0.366142	0.232558	0.260373
YAL044C	16.3292	12.148	9.23837	11.8403	12.0157	11.6678	13.9469	13.7137	19.0751	22.4383	14.4235	14.2863	17.2101	12.0227	7.09481	10.3995	10.8729	10.6133	11.2063	14.5335	38.6171	14.4099	15.7554	15.4439	12.3211	12.0189	11.8824	8.78398	9.79029	11.3876	13.3019	16.8789	32.333	11.7431	13.6502	15.0498
YAL043C	1.59818	2.13295	1.66629	2.036	1.9147	2.40632	2.53629	2.06897	1.60169	1.98991	1.14269	1.25888	2.09529	2.03182	1.10158	1.61644	1.25307	1.65918	2.08291	2.3067	1.21143	1.78167	1.52468	1.8709	1.34676	1.84142	2.44344	1.29716	1.42562	1.67962	1.47091	1.78986	2.18791	1.54724	1.37007	1.45851
YAL043C-A	0.136209	0.143353	0.172531	0.169854	0.107744	0.169935	0.143012	0.181818	0.0399516	0.147982	0.0513699	0.146193	0.216992	0.194318	0.0790068	0.142694	0.152731	0.102041	0.157735	0.144708	0.00914286	0.110196	0.112661	0.0963257	0.166056	0.133728	0.151584	0.105477	0.140496	0.17542	0.105379	0.0593325	0.0824176	0.213583	0.134479	0.0778008
YAL042W	5.8672	4.96069	5.12372	4.63442	5.24355	4.22767	5.42795	4.99373	4.6477	4.9417	4.84475	4.41624	6.5465	4.73636	3.24492	2.60616	3.35452	3.22449	4.20121	4.85853	3.51771	3.95469	3.75	3.83714	4.49573	4.04379	4.97511	3.73022	3.8812	3.88971	3.58836	4.04326	5.00769	5.25787	4.32053	5.07573
YAL041W	1.63791	1.98382	1.98184	2.07199	2.14141	2.33442	2.36078	2.3093	1.73366	1.63229	1.52626	1.89442	1.58439	1.875	1.78781	1.40183	1.30212	1.81224	2.06876	2.14579	1.20229	1.51802	1.27039	1.7567	1.12698	1.32544	2.14027	1.94625	2.27376	2.38971	1.68496	1.72682	1.87033	1.8376	1.52983	1.62448
YAL040C	3.14188	2.88902	2.81725	3.11586	3.11336	2.71133	2.71723	2.59039	9.28329	4.10987	2.38813	2.46904	3.21929	2.59318	2.98758	1.40753	1.65775	1.84388	2.38119	4.41901	7.68343	3.21318	3.92382	3.71797	2.00977	2.01538	2.70023	1.4503	1.77066	1.71324	2.16356	5.41162	9.05494	3.10827	2.65116	2.90145
YAL039C	9.84449	9.06821	6.56754	8.06862	7.66106	6.76253	8.72589	11.1139	8.05569	11.8419	8.36416	6.20508	12.7577	7.55	7.0079	7.47945	7.09588	5.78469	6.7088	12.8369	17.0971	7.62204	7.53326	8.25025	12.4652	9.18343	7.78167	4.33976	5.5	5.01891	8.00768	11.8949	15.3011	6.12894	5.6451	7.64523
YAL038W	46.5426	37.9595	22.84	41.2047	64.4545	58.6983	71.7952	65.0136	57.1646	41.0684	45.2888	38.4487	41.7876	31.5318	20.5361	42.5845	66.4158	41.9092	54.6936	56.3488	66.368	37.1576	39.6223	42.2026	34.442	32.7349	21.8688	27.855	47.7262	51.6492	55.2569	40.8059	46.0615	34.1762	29.3579	33.9097
YAL037W	0.85017	0.49711	0.393871	0.581552	0.582492	0.423747	0.693391	0.527691	0.476998	1.18386	0.824201	0.744162	0.58783	0.603409	0.471783	0.706621	0.701226	0.5	0.494439	0.4946	1.25029	0.701339	0.620172	0.809335	0.770452	0.518343	0.569005	0.485801	0.573347	0.433824	0.560922	0.352287	0.88022	0.562992	0.493428	0.563278
YAL036C	2.06697	0.563006	2.81498	2.88301	3.84736	3.6634	5.83749	7.52874	18.2821	3.73206	3.17466	4.0467	1.84156	0.622727	2.16704	3.28082	4.75474	4.00612	5.34681	14.2765	6.13829	3.21215	3.33476	5.30387	2.28449	0.895858	2.61765	2.52738	3.72831	4.55357	6.93743	14.8752	3.88901	3.25197	3.44388	3.24689
YAL035W	8.57548	7.30058	7.46538	8.26322	8.1156	6.55447	8.37378	7.73877	18.1646	9.06278	7.39155	7.39086	8.84271	7.2625	7.42889	8.92808	10.1739	6.46633	7.3549	12.1922	15.7189	8.34192	8.07403	10.1311	9.663	6.99645	8.18665	5.68357	6.64773	6.59034	8.9045	10.8517	10.2692	7.71063	7.42973	7.29046
YAL035C-A	0.111237	0.0323699	0.0624291	0.0596176	0.0258137	0.0381264	0.110509	0.0512017	0.0956416	0.0863229	0.0399543	0.0436548	0.102181	0.0943182	0.0609481	0.122146	0.105909	0.0142857	0.0606673	0.0550756	0.157714	0.0576725	0.0622318	0.0158888	0.13431	0.143195	0.0667421	0.030426	0.0485537	0.0703782	0.090011	0.0494438	0.105495	0.0226378	0.0384226	0.0591286
YAL034W-A	1.12599	0.937572	0.867196	0.527559	0.410774	0.383442	0.490791	0.518286	0.710654	0.882287	1.52283	1.2203	0.89093	0.969318	0.293454	0.308219	0.828317	0.362245	0.436805	0.305616	1.32229	1.21215	0.98176	0.852036	0.826618	0.83787	0.647059	0.418864	0.623967	0.396008	0.482986	0.380717	1.00659	1.04626	1.20829	0.889004
YAL034C	4.79115	7.58381	8.29852	7.89201	8.71717	9.47712	9.42579	7.32079	3.20702	3.02018	3.64612	2.09949	3.93571	6.34886	5.75621	7.84018	10.5206	7.53469	6.93933	3.72462	6.944	3.11843	2.60622	2.17776	3.2674	7.19527	8.4095	5.33063	6.92252	6.43698	7.83205	3.20025	3.77253	2.31988	2.17492	1.75726
ALD1	0.127128	0.0774566	0.0669694	0.0753656	0.0639731	0.100218	0.063922	0.0700104	0.158596	0.144619	0.130137	0.0335025	0.17566	0.0545455	0.159142	0.0947489	0.139353	0.0428571	0.112235	0.0291577	0.147429	0.0741504	0.0879828	0.0119166	0.15873	0.095858	0.150452	0.0649087	0.0630165	0.0556723	0.115258	0.0556242	0.0538462	0.0295276	0.0262892	0.0674274
YAL067C	0.0749149	0.0566474	0.0363224	0.0809899	0.0460157	0.0217865	0.0303359	0.0334378	0.0520581	0.0784753	0.0547945	0.0121827	0.0746269	0.0840909	0.11851	0.0901827	0.0345596	0.00510204	0.101112	0.0388769	0.0228571	0.0298661	0.0257511	0.0377359	0.043956	0.132544	0.0248869	0.0486815	0.0702479	0.0651261	0.0472009	0.0370828	0.0923077	0.0433071	0.00707786	0.0383817
YAL066W	0.203178	0.0739884	0.14983	0.0967379	0.0280584	0.137255	0.126761	0.0741902	0.123487	0.147982	0.0742009	0.0659898	0.161883	0.121591	0.11851	0.140411	0.138239	0.0316327	0.101112	0.0885529	0.162286	0.07724	0.0171674	0.0158888	0.152625	0.151479	0.154977	0.0618661	0.0382231	0.0609244	0.177827	0.0457355	0.121978	0.0423228	0.0940344	0.0757261
YAL065C	0.169126	0.0728324	0.132804	0.124859	0.125701	0.137255	0.0444204	0.0386625	0.062954	0.0986547	0.0285388	0.0913706	0.125144	0.189773	0.146727	0.043379	0.0345596	0.0377551	0.0717897	0.0259179	0.197714	0.101957	0.0611588	0.0724926	0.0903541	0.166864	0.134615	0.0527383	0.0154959	0.0766807	0.0208562	0.126082	0.137363	0.0748032	0.0667341	0.0871369
YAL064W-B	0.0238365	0.0901734	0.0340522	0.015748	0.0538721	0.0119826	0.0195016	0.0449321	0.102906	0.10426	0.11758	0.0385787	0.112514	0.139773	0.0361174	0.113014	0.166109	0.0163265	0.057634	0.0323974	0.0994286	0.0257467	0.0504292	0.0873883	0.115995	0.0497041	0.128959	0.0162272	0.0681818	0.0535714	0.0153677	0.0160692	0.0747253	0.0610236	0.0192113	0.096473
YAL064C-A	0.00567537	0.00578035	0.00908059	0.0146232	0.0112233	0.0087146	0.0151679	0.0135841	0.00605327	0.0123318	0.076484	0.00507614	0.0172216	0.00681818	0.00790068	0.00684931	0.00780379	0.00612245	0.00707786	0.00647948	0.0137143	0.00514933	0.0246781	0.019861	0.013431	0.00946746	0.0113122	0.00709939	0.00309917	0.00420168	0.0318332	0.00494438	0.010989	0.0177165	0.00707786	0.00414938
YAL064W	0.0102157	0.0728324	0.0646992	0.0112486	0.013468	0.0206972	0.0444204	0.0804598	0.0871671	0.0661435	0.0627854	0.0213198	0.104478	0.120455	0.010158	0.143836	0.0992196	0.0632653	0.100101	0.0442765	0.101714	0.0566426	0.055794	0.0675273	0.014652	0.0627219	0.0723982	0.0476673	0.0278926	0.0241597	0.0417124	0.0605686	0.0120879	0.0433071	0.0586451	0.0653527
YAL063C	1.38138	1.64046	1.71056	1.29021	1.18519	1.11656	1.52871	1.21839	1.19855	1.02242	1.51941	0.727919	1.50976	1.65	1.21558	1.4532	1.07469	1.21837	1.30536	0.650108	1.568	0.937178	1.18562	1.28302	1.34676	1.51953	1.31222	1.07505	1.30165	1.22899	1.32492	0.635352	1.28462	0.653543	0.903943	1.18568
YAL062W	16.8808	23.8624	20.899	19.8245	18.422	16.3638	15	11.7753	6.454	17.4092	9.53196	5.81421	23.6096	24.908	21.4266	23.0525	16.194	12.5776	9.09808	12.797	28.1783	10.5458	10.4249	12.6207	30.6252	25.0533	22.5339	13.5781	15.1539	11.145	12.843	15.0494	23.8615	9.45472	10.818	15.028
YAL061W	7.88536	9.37457	8.44154	7.61755	7.0651	6.38889	8.36945	5.68861	1.4092	1.57623	1.30936	0.932995	8.83812	9.82159	7.85102	8.20548	4.80602	6.42347	4.76643	1.75594	4.72571	1.70443	1.06116	1.80536	8.52381	8.44615	7.89367	5.95842	6.42459	5.94013	7.17783	2.23486	3.66374	1.6063	1.27705	1.73963
YAL060W	11.4166	14.0301	7.24858	8.7919	7.3064	5.63943	6.97183	5.18704	1.77845	5.63677	6.75114	4.42437	12.5281	15.0568	8.57336	8.12557	5.1806	5.84388	4.36704	2.027	11.736	7.41195	6.74464	7.81331	15.9548	10.7089	8.92421	8.57302	7.32231	6.79937	7.30516	2.3733	9.84615	8.24508	7.7998	9.30394
YAL059W	1.05221	0.47052	1.30988	1.4342	1.19304	1.1634	2.29036	3.62696	15.9939	1.34193	0.974886	1.05685	0.874857	0.660227	1.05643	1.26142	1.61538	1.78265	2.19009	8.00216	3.70171	0.949537	1.44206	1.97815	1.21856	0.546746	1.42986	1.48276	1.94628	2.19433	2.9506	15.0309	1.43846	0.726378	1.61881	1.68465
YAL058W	0.363224	0.253179	0.220204	0.311586	0.328844	0.285403	0.328277	0.54023	0.613801	0.286996	0.413242	0.363452	0.375431	0.246591	0.160271	0.376712	0.241918	0.321429	0.336704	0.492441	0.570286	0.404737	0.378755	0.28004	0.357753	0.138462	0.285068	0.155172	0.405992	0.217437	0.311745	0.902349	0.46044	0.307087	0.422649	0.334025
YAL058C-A	0.240636	0.099422	0.167991	0.109111	0.129068	0.149237	0.145179	0.07628	0.262712	0.0964126	0.155251	0.0791878	0.198622	0.240909	0.030474	0.125571	0.140468	0.0530612	0.113246	0.180346	0.210286	0.145211	0.0536481	0.107249	0.241758	0.152663	0.113122	0.102434	0.123967	0.133403	0.210757	0.18047	0.121978	0.0964567	0.11729	0.0726141
YAL056W	0.876277	0.982659	0.887628	1.13836	1.24804	1.07952	1.23402	0.959248	0.162228	0.341928	0.289954	0.31066	0.753157	1.22955	0.927765	0.966895	1.01561	1.08061	0.82002	0.309935	1.11771	0.566426	0.449571	0.47567	0.672772	0.684024	1.10294	1.29513	1.20248	1.21008	0.774973	0.205192	0.50989	0.715551	0.538928	0.589212
YAL055W	0.37798	0.477457	0.832009	0.694038	0.928171	0.781046	0.778982	0.631139	0.381356	0.269058	0.27968	0.424365	0.598163	0.869318	0.655756	0.696347	0.657748	0.594898	0.744186	0.433045	0.965714	0.501545	0.706009	0.595829	0.434676	0.455621	0.587104	0.431035	0.617769	0.609244	0.512623	0.307787	0.568132	0.567913	0.650152	0.540456
NC_001140	7.55392	8.07399	7.563	10.0619	16.7217	8.80392	8.62622	10.4023	9.33898	6.25224	5.01027	8.65888	14.6188	12.5148	12.1986	12.0845	11.291	7.82755	12.905	15.7365	15.9943	10.1462	6.38305	6.46574	15.7985	5.08284	11.6708	6.33367	10.0558	9.3687	10.6663	13.4895	8.50659	13.5906	7.33165	5.23548
NC_001139	35.3802	16.8879	13.7571	14.6029	14.4108	12.4771	13.7725	18.0794	33.4867	18.7803	23.4943	31.7624	41.8266	23.3114	18.2573	15.0925	12.5072	11.1531	16.4206	21.46	55.6571	27.6262	34.1534	36.6087	41.4054	16.2757	19.8563	11.0781	8.93492	12.7952	17.0999	29.131	39.5473	29.4291	36.6815	33.9875
NC_001143	21.6833	25.948	43.2281	29.1001	21.78	28.0468	30.7346	31.7733	15.9613	18.1446	23.4509	14.469	20.9059	23.9659	22.4763	31.9749	40.9666	21.6959	26.3397	20.9384	17.5017	19.0402	17.9442	14.147	23.4737	37.7172	33.5328	17.1318	26.2056	26.5242	24.6048	22.1112	17.6527	16.6526	15.2659	17.0737
YILCDELTA1	0.464245	0.645087	0.526674	0.485939	0.579125	0.477124	0.370531	0.384535	0.556901	0.59417	0.550228	0.437563	0.447761	0.579545	0.735892	0.575342	1.02007	0.934694	0.538928	0.281857	0.268571	0.322348	0.457082	0.106256	0.787546	1.01302	0.540724	1.42901	0.774793	0.728992	0.481888	0.357231	0.373626	0.499016	0.64914	0.684647
YILWTY3-1	0.584563	0.685549	0.658343	0.618673	0.874299	0.718954	0.612134	0.611285	0.386199	0.390135	0.633562	0.620305	0.593571	0.795455	0.79684	0.55137	0.824972	1.08265	0.606673	0.424406	0.257143	0.487127	0.744635	0.677259	0.699634	0.852071	0.492081	0.965517	0.546488	0.658613	0.841932	0.6267	0.541758	0.637795	0.580384	0.565353
YILCDELTA2	1.87741	2.46705	2.43019	2.06074	3.97531	1.61002	1.50054	1.93521	2.88136	2.12444	1.68265	1.67817	2.4822	2.76591	3.04063	1.54338	2.5039	2.41837	1.59151	1.74406	1.00571	1.19258	1.81223	0.59285	3.01465	2.0284	0.90724	2.06187	1.5	1.55777	1.67289	2.66255	1.66154	1.70079	1.16279	0.710581
YILCDELTA3	1.19637	1.16416	1.05221	0.863892	0.919192	0.700436	0.944745	0.804598	0.621065	0.867713	1.55708	1.06497	0.773823	1.0875	1.1456	0.626712	1.77703	1.48469	1.0364	0.535637	0.432	0.735324	1.03112	0.639523	1.71429	1.49112	0.846154	2.10953	1.06612	1.38025	1.15587	0.663782	0.678022	1.0689	1.01011	1.139
YILWSIGMA3	0.212259	0.252023	0.266742	0.15973	0.26936	0.221133	0.188516	0.14838	0.121065	0.292601	0.339041	0.245685	0.125144	0.365909	0.275395	0.195205	0.35563	0.261224	0.12639	0.12851	0.244571	0.211123	0.216738	0.103277	0.326007	0.310059	0.191176	0.472617	0.238636	0.316176	0.272228	0.168109	0.178022	0.145669	0.153691	0.212656
YILWDELTA4	0.931896	0.819653	0.666288	0.593926	0.805836	0.669935	0.530878	0.737722	0.374092	1.01121	1.60616	1.01523	0.671642	0.925	0.960497	0.488584	1.54069	0.92449	0.568251	0.558315	0.288	0.99794	0.910944	0.526316	1.09158	1.24734	0.578054	1.58316	0.818182	0.980042	0.937431	0.983931	0.604396	1.2313	0.834176	0.562241
YILCDELTA5	0.734393	0.549133	0.323496	0.536558	0.699214	0.481481	0.388949	0.513062	0.366828	0.497758	0.739726	0.790863	0.487945	0.604545	0.554176	0.240868	0.64437	0.743878	0.404449	0.199784	0.297143	0.531411	0.601931	0.342602	0.875458	0.480473	0.191176	0.878296	0.583678	0.586134	0.627881	0.375773	0.493407	0.665354	0.566229	0.56639
YIRCDELTA6	0.0340522	0.016185	0.0839955	0.0112486	0.0123457	0.0522876	0.0140845	0.0208986	0.0217918	0.0112108	0.0114155	0.035533	0.0838117	0.0238636	0.0519187	0.010274	0.0111483	0.0285714	0.0394338	0.0075594	0.0502857	0.0278064	0.0429185	0.0188679	0.0842491	0.0236686	0.0124434	0.0212982	0.0599174	0.0430672	0.0197585	0.00988875	0.0428571	0.0334646	0.0141557	0.0477178
YCR096C	4.25539	3.20231	3.33598	2.79978	4.60382	3.05556	3.35753	3.52038	3.93826	3.25673	4.24087	3.40914	3.78301	4.21932	3.86117	4.69521	6.12486	4.16531	3.43883	2.93305	4.33257	2.86612	3.16202	3.00794	5.09524	4.6355	2.46719	3.65923	3.02376	3.91176	5.07245	4.38319	3.27802	2.76083	2.68756	3.12033
YHRCSIGMA2	1.90579	1.8659	1.54597	1.27109	2.00224	1.46623	1.22752	1.17346	1.24334	1.43946	2.40868	1.79594	1.75431	1.6125	1.55079	1.05822	2.23077	1.60714	1.1274	0.99568	0.933714	1.38208	1.49142	0.99007	2.17827	1.85207	0.849548	2.13489	1.41426	1.79517	1.78485	1.58591	1.2967	1.77756	1.48635	1.50311
YHRWTAU3	0.513053	0.475144	0.459705	0.541057	0.636364	0.64488	0.548212	0.539185	0.301453	0.536996	0.649543	0.420305	0.431688	0.392045	0.554176	0.561644	1.13266	0.49898	0.613751	0.37689	0.322286	0.339856	0.39485	0.292949	0.728938	0.461538	0.29638	0.686613	0.68905	0.787815	0.891328	0.378245	0.371429	0.454724	0.322548	0.425311
YHRCDELTA8	0.150965	0.153757	0.0646992	0.104612	0.0740741	0.0991285	0.118093	0.0752351	0.124697	0.150224	0.255708	0.164467	0.142365	0.131818	0.143341	0.149543	0.222965	0.116327	0.0899899	0.0572354	0.0365714	0.119464	0.138412	0.126117	0.223443	0.0934911	0.0780543	0.133874	0.193182	0.15021	0.159166	0.0877627	0.0835165	0.134843	0.153691	0.149378
YHRCTAU4	0.170261	0.0693642	0.0272418	0.0843645	0.130191	0.0762527	0.12351	0.0741902	0.156174	0.164798	0.25	0.158376	0.15155	0.0965909	0.0440181	0.128995	0.137124	0.0806122	0.0899899	0.0971922	0.0914286	0.0741504	0.120172	0.0983118	0.224664	0.137278	0.0656109	0.0963489	0.088843	0.129202	0.0965972	0.13597	0.0978022	0.115157	0.151668	0.136929
YHRWDELTA9	0.30874	0.27052	0.23269	0.231721	0.23569	0.218954	0.286024	0.184953	0.246973	0.255605	0.300228	0.116751	0.197474	0.217045	0.14447	0.206621	0.296544	0.127551	0.211325	0.183585	0.285714	0.162719	0.193133	0.135055	0.277167	0.297041	0.153846	0.172414	0.133264	0.177521	0.237102	0.173053	0.158242	0.139764	0.0920121	0.169087
YHRCDELTA10	5.76958	6.52832	5.03292	4.22722	7.01684	4.70697	4.2481	3.96343	5.25787	5.44843	7.58448	5.33706	5.05052	7.39205	6.11625	4.34703	7.19064	7.02041	4.95652	3.83369	3.656	5.2482	8.69528	7.90268	7.6105	6.71006	3.4491	7.80223	6.34917	6.3855	6.03732	7.80222	4.98681	6.7185	6.77957	6.25519
YHRCDELTA11	0.177072	0.143353	0.0896708	0.165354	0.0998878	0.157952	0.125677	0.126437	0.157385	0.292601	0.200913	0.216244	0.0884041	0.145455	0.162528	0.190639	0.241918	0.252041	0.091001	0.173866	0.141714	0.126674	0.194206	0.202582	0.242979	0.274556	0.247738	0.321501	0.240702	0.237395	0.178924	0.205192	0.2	0.170276	0.168857	0.191909
YHRCDELTA12	0.177072	0.191908	0.0987514	0.0776153	0.252525	0.0795207	0.0541712	0.0438871	0.118644	0.143498	0.097032	0.208122	0.148106	0.167045	0.164786	0.123288	0.217391	0.223469	0.0475227	0.0669546	0.121143	0.134912	0.167382	0.131082	0.1221	0.190533	0.135747	0.184584	0.121901	0.105042	0.0834248	0.0642769	0.0802198	0.166339	0.131446	0.113071
YHRWDELTA13	0.507378	0.509827	0.407492	0.328459	0.346801	0.271242	0.218852	0.188088	0.38862	0.403587	0.453196	0.384772	0.281286	0.201136	0.216704	0.043379	0.489409	0.370408	0.162791	0.157667	0.321143	0.214212	0.31867	0.365442	0.594628	0.430769	0.260181	0.324544	0.306818	0.347689	0.322722	0.363412	0.441758	0.338583	0.203236	0.238589
YHRCSIGMA3	0.211124	0.198844	0.169126	0.185602	0.0785634	0.140523	0.0704225	0.0731452	0.138015	0.141256	0.186073	0.13198	0.0884041	0.154545	0.165914	0.22032	0.338907	0.166327	0.0556117	0.110151	0.0777143	0.0978373	0.209227	0.157895	0.196581	0.223669	0.161765	0.13286	0.140496	0.137605	0.150384	0.119901	0.201099	0.136811	0.130435	0.172199
YHRCDELTA14	0.0964813	0.0635838	0.0749149	0.129359	0.162739	0.0577342	0.102925	0.0386625	0.121065	0.132287	0.131279	0.205076	0.176808	0.169318	0.123025	0.101598	0.221851	0.12551	0.0434783	0.0572354	0.0137143	0.0587024	0.124464	0.060576	0.19536	0.104142	0.0769231	0.167343	0.161157	0.161765	0.178924	0.0976514	0.110989	0.13189	0.0687563	0.0819502
YHRCTY1-1	6.44835	5.83237	6.61408	4.04387	6.93939	5.40523	4.82882	2.7325	6.90678	4.86323	7.44749	6.86904	5.81745	7.43864	8.91084	5.62785	7.98216	10.8622	3.65622	6.84881	3.84571	6.4964	9.86373	5.27507	7.73016	7.62604	3.34502	9.07302	4.87913	5.53151	6.02854	5.68603	6.82418	8.6998	7.34176	7.34129
YHRCDELTA16	6.62316	7.47861	4.81044	4.47582	7.21212	5.43028	4.63489	2.14316	6.67312	6.43049	8.84932	7.90558	5.12629	7.77841	7.40971	6.13584	8.82163	11.298	4.23155	4.82073	2.39771	5.91452	9.54077	1.60477	7.91087	10.5018	2.40385	11.1329	6.98037	7.77206	6.38639	4.45241	5.44286	8.37402	7.1183	7.65975
YHR217C	0.0249716	0.0878613	0.0215664	0.0911136	0.0157127	0.0185185	0.0216685	0.0135841	0.0217918	0.0717489	0.125571	0.00913706	0.0149254	0.00795455	0.0158014	0.0285388	0.0267559	0.0132653	0.0171891	0.0140389	0.0171429	0.0102987	0.0150215	0	0.019536	0.0272189	0.0158371	0.0131846	0.00929752	0.0115546	0.0186608	0.00865266	0.0131868	0.00787402	0.0111223	0.0114108
YIL177C	36.4563	28.6555	26.6027	23.6468	30.587	25.8562	25.6468	17.8506	27.2397	45.5235	42.8299	28.5046	34.054	27.2886	30.2077	26.8973	31.4002	27.5755	21.6663	21.9201	24.5383	26.6179	33.4421	10.4211	43.116	35.4178	15.3416	24.213	23.3564	21.3088	31.7486	19.4981	34.5956	24.6949	24.822	26.0539
YIL175W	1.36776	0.641618	1.1975	1.05512	0.668911	1.20261	1.32828	1.3396	1.2155	2.23991	2.91324	1.77259	1.44891	0.745455	1.57562	1.40525	1.31438	2.39184	1.80688	3.0216	0.733714	3.91452	3.44099	0.226415	1.77534	1.06509	0.902715	2.10243	1.60847	1.55882	1.72009	1.46848	2.47473	3.22539	2.18908	2.08299
YHL050C	2.68558	2.21503	2.00341	1.85827	2.03928	1.44771	1.51138	0.938349	1.2385	4.80381	1.87443	2.22233	3.42595	2.29318	1.78217	2.35388	1.81159	1.52347	1.02022	1.06695	4.72686	3.14624	3.42167	2.63952	3.82906	2.68639	2.71946	1.80832	1.90083	1.32773	2.42481	1.5204	5.31209	3.54921	2.56825	2.19606
YHL048W	0.265607	0.182659	0.14983	0.145107	0.193042	0.0686275	0.0671723	0.092999	0.174334	0.227578	0.335616	0.192893	0.220436	0.119318	0.0756208	0.119863	0.243032	0.137755	0.0273003	0.0712743	0.0594286	0.15654	0.200644	0.159881	0.300366	0.227219	0.128959	0.148073	0.118802	0.147059	0.126235	0.092707	0.123077	0.155512	0.151668	0.146266
YHLCOMEGA1	0.045403	0.0196532	0.00113507	0.0112486	0.00112233	0.00108932	0.0151679	0.00208986	0.00363196	0.0616592	0.00114155	0	0.0505167	0.0170455	0.0158014	0.105023	0.00557414	0.00612245	0	0	0.0537143	0.0288363	0.0171674	0.00297915	0.00488401	0.016568	0	0	0	0	0.0010977	0.00123609	0	0	0.0111223	0
YHL045W	0.0124858	0.00346821	0.00454029	0.00224972	0.00785634	0.00326797	0.00975081	0.0125392	0.00968523	0.0123318	0.0262557	0.00203046	0.00459242	0.00340909	0.00451467	0.0616438	0.0122631	0.00204082	0.00404449	0.00323974	0.00457143	0.00205973	0.00536481	0.00496524	0.03663	0.0248521	0.0328054	0.0010142	0.0123967	0.0052521	0.00329308	0.00247219	0.0032967	0.00295276	0.00202225	0.00103734
YHLCSIGMA1	2.55619	2.4763	1.6118	1.47694	2.53199	2.15795	1.60672	1.01776	1.61017	3.0639	3.77511	2.80203	2.5178	2.29773	2.23815	2.15868	3.28986	3.22551	1.74722	1.80886	0.785143	2.57158	2.95601	0.528302	3.19414	3.54438	0.788462	3.08215	2.47624	3.25105	2.98024	1.10136	1.91758	2.86811	2.61476	2.97614
YHLWTAU1	3.05675	3.15029	1.50057	1.57593	2.08866	2.17756	1.91441	0.996865	1.07869	2.66368	3.05137	2.81218	2.20207	2.53977	2.26524	2.08676	3.75585	3.52857	2.10516	1.38445	0.892571	2.09269	2.0676	0.273088	3.17094	4.75266	1.20249	3.31339	3.56921	3.68172	2.65423	0.839308	1.5956	2.17618	1.97371	2.25519
YHLCDELTA1	2.7378	1.99306	1.61294	1.63555	0.950617	1.84096	1.74756	1.42215	2.4661	2.43049	3.25685	3.13503	1.88634	1.32159	2.93115	1.90639	2.59978	3.66224	2.07685	1.31857	0.786286	2.24923	3.26395	0.379345	2.89499	3.09941	1.15611	4.38337	2.96074	2.84559	2.12514	2.42398	2.02308	3.15945	3.1729	2.99481
YHLWDELTA2	0.370034	0.25896	0.330306	0.31946	0.18743	0.385621	0.349946	0.39185	0.51937	0.418161	0.567352	0.661929	0.352468	0.144318	0.374718	0.385845	0.548495	0.665306	0.394338	0.263499	0.224	0.38105	0.362661	0.0377359	0.362637	0.676923	0.297511	1.00406	0.533058	0.682773	0.46652	0.479604	0.326374	0.420276	0.574317	0.485477
YHRCDELTA3	4.05562	6.94913	6.6118	5.36108	6.41639	6.10784	5.5493	5.80982	5.57264	7.97758	10.5046	7.31675	5.83467	5.35114	7.39052	6.47945	4.54849	8.44184	7.49242	4.79806	2.92457	6.38517	7.42167	4.37637	9.49084	12.6355	6.74095	9.13286	7.44628	7.88971	7.63227	6.22868	5.01209	7.14665	7.41355	7.68776
YHRCDELTA4	0.045403	0.183815	0.125993	0.113611	0.0852974	0.132898	0.0238353	0.0229885	0.0254237	0.0302691	0.0422374	0.0862944	0.0447761	0.0965909	0.0688488	0.197489	0.204013	0.0377551	0.0434783	0.0637149	0.0262857	0.115345	0.107296	0.0536246	0.144078	0.0426035	0.158371	0.0841785	0.0805785	0.10084	0.117453	0.0840544	0.0659341	0.0364173	0.0637007	0.06639
YHRCDELTA5	0.448354	0.380347	0.271283	0.156355	0.204265	0.234205	0.179848	0.222571	0.158596	0.179372	0.559361	0.537056	0.270953	0.325	0.267494	0.159817	0.607581	0.493878	0.290192	0.157667	0.165714	0.162719	0.383047	0.250248	0.328449	0.553846	0.205882	0.552738	0.356405	0.401261	0.347969	0.179234	0.146154	0.28937	0.447927	0.516597
YHRCDELTA6	1.63564	1.51676	1.37798	0.788526	1.22222	1.02288	0.977248	0.949843	0.464891	0.813901	1.5879	1.87208	1.52928	1.40455	1.40745	0.900685	1.81271	1.47041	1.03438	0.519438	0.285714	0.791967	1.42382	0.764647	2.23199	1.54438	0.684389	1.81339	1.46591	2.15441	1.58068	0.704574	0.767033	1.24311	1.61982	1.8361
YHRWDELTA7	3.29966	3.21503	2.4143	2.0135	2.46914	2.30174	2.16035	2.05434	2.34867	2.71188	4.4395	3.45685	2.31343	2.33636	2.7833	1.7032	4.28094	3.17755	2.47826	2.09395	1.17029	2.35221	3.37768	1.81728	4.15873	3.28047	1.94231	4.53955	2.98141	3.2605	3.43139	2.86527	2.43407	3.34055	3.58038	3.55394
YGRWDELTA22	0.342792	0.271676	0.326901	0.245219	0.18743	0.278867	0.256771	0.195402	0.2954	0.338565	0.389269	0.292386	0.322618	0.290909	0.265237	0.26484	0.363434	0.395918	0.238625	0.12419	0.0937143	0.215242	0.274678	0.0347567	0.623932	0.462722	0.186652	0.462475	0.285124	0.405462	0.327113	0.127318	0.201099	0.283465	0.27907	0.280083
YGRWDELTA23	0.868331	1.57457	1.72872	2.08774	2.4018	2.55011	2.04009	1.68548	1.50605	1.91928	2.37671	1.96345	1.07807	1.28636	2.55643	2.02854	3.25195	3.80306	2.42366	0.844492	0.886857	1.63646	1.45279	0.684211	1.65812	3.06036	0.919683	4.78905	3.55888	3.23529	2.55434	1.24969	1.58681	2.0187	1.74722	1.47925
YGRWDELTA24	0.202043	0.360694	0.38479	0.296963	0.332211	0.245098	0.320693	0.202717	0.153753	0.251121	0.325342	0.228426	0.223881	0.326136	0.320542	0.420091	0.3534	0.407143	0.400404	0.134989	0.108571	0.181256	0.19206	0.138034	0.316239	0.540828	0.168552	0.425964	0.403926	0.407563	0.308452	0.182942	0.187912	0.187992	0.204247	0.185685
YGRCDELTA25	0.586833	1.48092	1.07264	0.812148	1.39282	1.21786	0.95558	1.01776	0.282082	1.00112	0.695206	0.925888	1.02755	1.56591	1.50113	0.85274	0.748049	1.74184	1.31648	0.449244	0.604571	0.572606	0.878755	0.525323	1.74359	1.96923	1.10633	1.53245	1.56508	1.70483	1.74643	0.425216	0.90989	0.656496	0.734075	0.85166
YGRWDELTA26	0.0363224	0.0369942	0.0351873	0.0449944	0.0112233	0.0130719	0.0379198	0.0804598	0.059322	0.0627803	0.0273973	0.0416244	0.00688863	0.05	0.03386	0.043379	0.0769231	0.0234694	0.049545	0.0205184	0.0228571	0.038105	0.0257511	0.0119166	0.047619	0.00710059	0.0339367	0.00912779	0.0309917	0.0619748	0.00439078	0.0284302	0.032967	0.00590551	0.0293225	0.0259336
YGRWTY2-2	11.5006	13.6983	9.15096	8.14286	11.2716	9.73529	8.30878	8.00209	7.52058	9.19058	13.903	10.8315	9.73708	10.3307	11.6298	7.10046	14.0658	12.6643	9.52477	6.98488	4.61143	8.27394	12.2264	7.76763	13.4567	11.9811	6.82014	14.0335	10.6467	10.5168	11.9857	10.9852	9.55824	11.7539	11.5541	11.4336
YGRWDELTA28	6.83314	6.24855	4.33031	3.97525	5.60269	4.90196	3.32719	4.45141	1.72397	5.58184	8.4121	6.79188	4.97359	4.9	5.71896	2.60616	7.97324	6.59286	4.52983	3.89093	1.68914	5.01442	6.33154	3.19364	8.08791	5.49349	4.39027	8.0142	5.47211	6.3666	6.63117	5.90976	3.78571	6.43701	6.22144	6.33299
YGRCTY1-3	8.27696	8.53526	7.85471	5.71991	6.53872	6.33878	7.46804	6.05538	6.08959	6.24103	10.516	6.19188	7.11366	7.35795	7.48194	5.74087	10.0368	6.91429	6.99292	6.57343	4	6.66014	7.78863	4.92155	11.1783	8.39408	4.65271	7.69473	5.5093	6.45798	8.77717	7.54264	5.58462	6.76476	7.17796	7.11307
YGRCDELTA30	7.76163	9.88324	5.40749	5.75703	7.32884	5.93246	4.19285	5.33856	6.7615	6.57623	10.1941	7.21117	5.14466	8.80682	7.42776	5.96233	10.8361	7.03878	5.76744	4.08099	2.52	5.80021	7.17918	5.76763	9.01709	6.4497	3.46267	9.14909	6.37293	7.98004	7.30406	6.77009	4.45495	7.29035	7.21941	7.16701
YGRWSIGMA7	0.358683	0.285549	0.208854	0.229471	0.20651	0.201525	0.145179	0.185998	0.260291	0.2713	0.434931	0.182741	0.413318	0.264773	0.202032	0.240868	0.348941	0.182653	0.120324	0.155508	0.150857	0.140062	0.180257	0.0913605	0.35409	0.269822	0.11991	0.150101	0.110537	0.277311	0.219539	0.169345	0.141758	0.124016	0.224469	0.179461
YGRWDELTA31	2.26561	2.55145	1.76845	1.35208	1.71942	1.60022	1.24919	1.27064	1.77724	1.71076	2.63014	1.67614	1.41561	2.40455	1.4447	1.7968	2.24972	1.77857	1.74621	0.930885	1.50743	1.47168	1.65558	2.40914	2.35775	2.94438	1.02602	2.8286	1.39566	2.6208	2.02195	1.71693	1.17582	2.15354	1.84429	2.43361
YGRCTAU3	3.02951	3.51098	2.25766	1.61305	2.37598	2.1024	1.92958	1.69279	1.546	2.04596	2.56164	1.5401	2.17222	3.40795	2.01354	2.15868	3.21182	2.05204	2.3094	1.18035	2.16	1.65499	1.62768	2.48461	3.63858	4.33254	1.54412	2.63793	2.62603	3.21218	2.66411	1.55624	1.6033	1.93209	1.80384	2.07573
YGRWDELTA32	8.60159	10.7491	9.24631	6.53768	8.8092	7.54575	6.67064	6.35946	8.18886	7.50785	10.7374	6.93401	6.56946	10.108	8.59594	7.82991	11.4292	8.04694	8.27503	5.10799	2.10971	6.81668	7.5676	9.77855	10.9316	12.6473	7.21833	9.31947	8.92769	9.3792	8.8584	7.84178	6.18242	8.25689	8.13145	8.59647
YGR295C	10.9398	17.348	16.3473	14.6063	17.2222	13.9804	12.3142	8.38349	4.1586	10.333	11.379	7.96853	9.69805	18.1557	16.2415	16.0126	16.8796	10.7724	10.4419	3.52808	4.456	9.44078	9.45064	8.89076	14.0537	16.9716	14.0554	10.8712	12.812	11.2647	13.2119	3.93943	11.7692	8.81004	6.96866	6.90249
YGRCDELTA15	5.09989	5.28671	3.75823	2.71091	3.71156	3.05011	2.81473	2.82341	3.02785	3.98094	6.41324	4.7066	3.01378	3.77386	3.6535	2.40069	6.17503	5.47143	4.17189	2.52484	1.40686	3.13182	4.36052	2.21053	5.61783	4.00947	3.3405	7.39655	4.46074	4.97689	4.62459	4.17553	3.18681	4.75984	4.78362	5.29253
YGRCTY1-2	15.5369	15.5618	12.269	10.9111	13.5398	12.0926	10.0163	10.6426	11.1368	12.4395	19.9167	12.8629	11.38	12.9648	14.0034	10.1438	18.8707	13.7531	12.6936	10.1436	6.02857	11.0021	12.3509	8.52334	17.0256	17.6272	8.0871	18.068	12.2355	13.7637	14.6465	13.4425	9.01099	12.8996	12.9798	12.2759
YGRCDELTA16	5.66061	6.77225	4.10102	3.85377	4.63075	4.03595	2.82882	3.66249	5.46973	4.38453	6.93721	5.32995	3.29277	5.85	4.56321	3.94064	7.07469	5.22041	4.29221	3.32073	2.15314	4.29763	5.01073	4.78649	6.15995	5.67574	2.38462	7.97667	3.91839	6.02521	5.30077	5.00124	2.8044	5.46949	5.63094	5.60581
YGRCDELTA17	3.16345	3.40231	2.13167	2.18673	3.26936	2.22222	1.69556	1.99791	2.85351	2.73991	3.75228	3.1665	2.4271	3.47727	2.69074	2.51484	4.04348	2.97245	2.37513	1.75486	1.42629	2.19567	2.6867	3.13505	3.92063	3.65562	1.38235	4.08012	2.03616	3.45798	3.33809	2.91595	1.54286	3.02657	3.16077	3.0166
YGRCTY2-1	8.47219	7.29133	5.96141	5.29584	6.30976	6.33878	6.09426	5.35737	6.59322	6.25224	9.32078	6.13807	5.88175	7.41136	5.84199	7.13927	9.2631	5.91735	6.7179	4.89093	4.984	5.7137	6.21781	5.76564	9.02198	9.05562	3.64593	7.47465	4.16219	8.14601	8.32382	6.66255	4.35824	6.78248	6.39636	7.11203
TL(GAG)G	0.397276	0.524855	0.335982	0.421822	0.501684	0.369281	0.416035	0.321839	0.960048	0.922646	0.907534	0.848731	0.530425	0.646591	0.448081	0.406393	0.698997	0.352041	0.40546	0.450324	0.694857	0.439753	0.70279	0.690169	1.00366	0.895858	0.58371	0.375254	0.371901	0.521008	0.615807	0.512979	0.662637	0.503937	0.635996	0.759336
YGRWDELTA19	0.194098	0.239306	0.216799	0.112486	0.125701	0.151416	0.0910076	0.118077	0.182809	0.229821	0.267123	0.151269	0.167623	0.236364	0.194131	0.206621	0.287625	0.143878	0.21638	0.103672	0.0845714	0.123584	0.195279	0.167825	0.192918	0.363314	0.0938914	0.308316	0.167355	0.254202	0.192097	0.142151	0.0527473	0.170276	0.205258	0.160788
YGRWTY3-1	3.83541	3.69942	3.13848	3.17098	4.41077	3.49455	3.32828	1.54336	2.68402	3.30942	5.05708	4.13604	4.10218	4.05341	4.15576	3.62215	5.32441	5.1102	1.81699	2.63499	1.98057	3.37693	4.89807	3.48461	4.42857	4.80592	1.40837	4.02738	3.59814	3.98214	4.5719	2.79481	3.28571	3.58563	3.8453	3.71058
YGRCDELTA20	1.45403	1.31445	0.83882	1.00675	1.21998	1.15904	1.00758	0.393939	0.966102	1.36435	1.4589	1.49645	0.880597	1.65909	1.43002	1.24315	2.34783	2.18265	0.737108	0.795896	0.649143	0.974253	0.968884	0.440914	1.73138	2.45562	0.571267	2.73631	2.6343	2.5084	1.47201	0.36712	0.72967	0.91437	0.885743	1.1888
YGRWDELTA21	0.0556186	0.0520231	0.00908059	0.0416198	0.00785634	0.0882353	0.0108342	0.0282132	0.00121065	0.0246637	0.00342466	0.0598985	0.0574053	0.0363636	0.00564334	0.0388128	0.0100334	0.0295918	0.00404449	0.00323974	0.0228571	0.00514933	0.0321888	0.020854	0.00732601	0.0745562	0.0373303	0.030426	0.0289256	0.0651261	0.0406147	0.00247219	0.00439561	0.0265748	0.00808898	0.033195
YGRWSIGMA6	3.10329	2.61965	1.70602	2.1991	2.71044	2.60893	1.92308	1.25183	2.31477	3.10987	3.99201	3.3066	2.89437	2.28409	3.09819	2.19977	3.46823	3.57449	2.21132	1.82289	1.17829	2.47992	3.31545	0.453823	3.46886	3.83787	1.47285	3.69473	2.86157	3.01681	3.03952	1.39308	2.68462	2.86811	2.8635	2.96266
YGLCDELTA5	1.72418	2.13757	1.93076	1.55343	2.26038	2.02397	1.64247	0.84535	0.577482	1.11996	1.73288	1.48426	1.32147	2.30341	1.69865	2.58676	3.42698	2.01429	1.37007	0.603672	0.417143	1.18023	1.25644	1.5859	2.16728	3.36331	2.07353	2.59026	3.07645	2.83824	2.44347	0.775031	0.773626	1.13583	1.24874	1.55187
YGLCSIGMA1	5.3235	6.23006	4.22247	3.8009	4.78676	4.23312	3.35211	2.13375	3.8184	5.06614	5.51826	5.1797	5.09415	5.49432	4.4763	5.31963	6.39242	5.24388	2.07786	3.42117	5.11543	4.28321	5.37983	5.31778	6.53724	6.14793	5.84842	4.48377	5.19008	4.7437	5.55214	3.91471	4.70549	3.88681	4.49141	4.81432
[truncated: 5,490 more rows]
