# Supplementary material for: Method for Identifying Essential Proteins by Key Features of Proteins in a Novel Protein-Domain Network
Source: Front Genet. 2021 Jun 29;12:708162. doi: 10.3389/fgene.2021.708162 (PMC8276041; doi:10.3389/fgene.2021.708162)
Supplement: Supplementary file 5 [file Table_5.XLSX]

## Sheet: Sheet1
YKL144C	YPR110C
YKL144C	YOR210W
YKL144C	YPR190C
YKL144C	YOR224C
YKL144C	YDR045C
YKL144C	YNL151C
YKL144C	YNL113W
YKL144C	YKR025W
YKL144C	YOR116C
YKL144C	YPR187W
YKL144C	YBR154C
YKL144C	YDR005C
YKL144C	YJL011C
YKL144C	YNR003C
YKL144C	YDL150W
YKL144C	YOR207C
YPR110C	YBR245C
YPR110C	YOR210W
YPR110C	YPR190C
YPR110C	YOR224C
YPR110C	YNL151C
YPR110C	YBR049C
YPR110C	YPR010C
YPR110C	YKR025W
YPR110C	YOR116C
YPR110C	YGL156W
YPR110C	YPR032W
YPR110C	YPR187W
YPR110C	YBR154C
YPR110C	YJR063W
YPR110C	YOR340C
YPR110C	YDR005C
YPR110C	YNL248C
YPR110C	YNR003C
YPR110C	YOR341W
YPR110C	YDL150W
YPR110C	YOR207C
YML016C	YPR184W
YML016C	YKL193C
YML016C	YKL088W
YML016C	YJL039C
YML016C	YJR077C
YML016C	YBL075C
YPR184W	YJL039C
YPR184W	YJR077C
YPR184W	YBR072W
YDR240C	YGR013W
YDR240C	YLR275W
YDR240C	YER029C
YDR240C	YGR074W
YDR240C	YMR125W
YDR240C	YDL087C
YDR240C	YPL178W
YDR240C	YHR165C
YDR240C	YPR182W
YDR240C	YBR119W
YDR240C	YML046W
YDR240C	YHR086W
YDR240C	YDR235W
YDR240C	YLR147C
YDR240C	YLR298C
YDR240C	YKL012W
YDR240C	YLR345W
YDR240C	YIL061C
YDR240C	YIL129C
YGR013W	YLR275W
YGR013W	YER172C
YGR013W	YER029C
YGR013W	YGR074W
YGR013W	YMR125W
YGR013W	YDL087C
YGR013W	YPL178W
YGR013W	YPR182W
YGR013W	YBR119W
YGR013W	YML046W
YGR013W	YHR086W
YGR013W	YDR235W
YGR013W	YLR147C
YGR013W	YLR298C
YGR013W	YKL012W
YGR013W	YIL061C
YDL083C	YOR234C
YDL083C	YBR086C
YDL083C	YBR181C
YDL083C	YGL120C
YDL083C	YNL224C
YDL083C	YMR230W
YDL083C	YGR034W
YDL083C	YLR221C
YDL083C	YGR281W
YOR234C	YBR142W
YOR234C	YML026C
YOR234C	YMR143W
YOR234C	YGR034W
YOR234C	YLR221C
YOR234C	YGR281W
YOR234C	YPR043W
YOR234C	YDL195W
YOR234C	YDL075W
YOR234C	YOR173W
YOR234C	YDR382W
YOR234C	YDR460W
YOR234C	YPR025C
YBR189W	YOL139C
YBR189W	YDL060W
YBR189W	YHR196W
YBR189W	YOR310C
YBR189W	YNL132W
YBR189W	YGR214W
YBR189W	YGR081C
YBR189W	YBR247C
YBR189W	YOR056C
YBR189W	YPR189W
YBR189W	YPL204W
YOL139C	YML056C
YOL139C	YDL051W
YOL139C	YGL173C
YOL139C	YLR367W
YOL139C	YER029C
YOL139C	YMR125W
YOL139C	YDL087C
YOL139C	YGR162W
YOL139C	YHL034C
YOL139C	YOR276W
YOL139C	YCL011C
YOL139C	YGL049C
YOL139C	YER102W
YOL139C	YNL262W
YOL139C	YKL204W
YML009C	YNL284C
YML009C	YBL038W
YML009C	YBR282W
YML009C	YDR116C
YML009C	YKR006C
YML009C	YKL167C
YML009C	YMR098C
YML009C	YKR085C
YML009C	YNL252C
YML009C	YLR189C
YML009C	YCR046C
YML009C	YLR312W-A
YML009C	YNL005C
YML009C	YJL063C
YML009C	YCL014W
YML009C	YDR462W
YML009C	YCR071C
YML009C	YMR225C
YML009C	YOR201C
YML009C	YFR051C
YML009C	YDR237W
YML009C	YDR322W
YML009C	YLR371W
YML009C	YGR220C
YML009C	YMR193W
YML009C	YDR296W
YML009C	YLR439W
YML009C	YOR150W
YML009C	YHR147C
YML009C	YPL183W-A
YML009C	YCR030C
YML009C	YBR122C
YML009C	YDR405W
YML009C	YPL204W
YNL284C	YBL038W
YNL284C	YBR282W
YNL284C	YKR085C
YNL284C	YLR189C
YNL284C	YDR164C
YNL284C	YJL005W
YNL284C	YPR100W
YNL284C	YNL005C
YNL284C	YCL014W
YNL284C	YDR462W
YNL284C	YCR071C
YNL284C	YMR225C
YNL284C	YOR201C
YNL284C	YDR237W
YNL284C	YDR322W
YNL284C	YBL004W
YNL284C	YLR264W
YNL284C	YMR024W
YNL284C	YLR439W
YNL284C	YOR150W
YNL284C	YHR147C
YNL284C	YBR122C
YNL284C	YBL024W
YHR088W	YMR290C
YHR088W	YOR272W
YHR088W	YLL045C
YHR088W	YHR052W
YHR088W	YOL077C
YHR088W	YER006W
YHR088W	YOR206W
YHR088W	YFL002C
YHR088W	YFR001W
YHR088W	YDR496C
YHR088W	YNL061W
YHR088W	YGL111W
YHR088W	YPR016C
YHR088W	YNL110C
YHR088W	YPL131W
YMR290C	YBR142W
YMR290C	YOR272W
YMR290C	YHR052W
YMR290C	YOL041C
YMR290C	YOL077C
YMR290C	YER126C
YMR290C	YKR081C
YMR290C	YPL043W
YMR290C	YOR206W
YMR290C	YFL002C
YMR290C	YFR001W
YMR290C	YGR103W
YMR290C	YMR229C
YMR290C	YMR049C
YMR290C	YPL211W
YMR290C	YDR060W
YMR290C	YDR496C
YMR290C	YNL061W
YMR290C	YGL111W
YMR290C	YPR016C
YMR290C	YPL093W
YMR290C	YNL110C
YBR142W	YPL249C-A
YBR142W	YOR272W
YBR142W	YOL041C
YBR142W	YML073C
YBR142W	YLR367W
YBR142W	YPL043W
YBR142W	YNL002C
YBR142W	YFR001W
YBR142W	YMR049C
YBR142W	YDR060W
YBR142W	YDR496C
YBR142W	YNL061W
YBR142W	YLR221C
YBR142W	YOL127W
YBR142W	YGL111W
YBR142W	YPL093W
YBR142W	YGR281W
YBR142W	YKL014C
YPL249C-A	YHR052W
YPL249C-A	YFR031C-A
YPL249C-A	YNL301C
YPL249C-A	YDR060W
YPL249C-A	YNL061W
YPL249C-A	YDR101C
YPL249C-A	YGR245C
YER107C	YMR047C
YER107C	YJL041W
YER107C	YJL061W
YER107C	YIL115C
YMR047C	YJL041W
YMR047C	YJL061W
YMR047C	YIL115C
YFR037C	YHR056C
YFR037C	YBR245C
YFR037C	YDR174W
YFR037C	YLR321C
YFR037C	YML127W
YFR037C	YPR034W
YFR037C	YMR072W
YFR037C	YOR116C
YFR037C	YMR091C
YFR037C	YMR033W
YFR037C	YDR303C
YFR037C	YKR008W
YFR037C	YGR056W
YFR037C	YFR013W
YFR037C	YNL030W
YFR037C	YLR357W
YFR037C	YCR052W
YFR037C	YIL126W
YFR037C	YLR033W
YFR037C	YNR003C
YFR037C	YOR207C
YFR037C	YOL090W
YFR037C	YGR275W
YHR056C	YLR321C
YHR056C	YML127W
YHR056C	YMR091C
YHR056C	YDR303C
YHR056C	YGR056W
YHR056C	YLR033W
YBR245C	YKR001C
YBR245C	YBL003C
YBR245C	YDR224C
YBR245C	YPR034W
YBR245C	YMR072W
YBR245C	YMR091C
YBR245C	YBR009C
YBR245C	YDR303C
YBR245C	YKR008W
YBR245C	YFR013W
YBR245C	YGL133W
YBR245C	YPL082C
YBR245C	YLR357W
YBR245C	YCR052W
YBR245C	YDR190C
YBR245C	YLR033W
YBR245C	YOL004W
YBL007C	YHR114W
YBL007C	YLR337C
YBL007C	YOR181W
YBL007C	YJL201W
YBL007C	YFR024C-A
YBL007C	YML001W
YBL007C	YDL191W
YBL007C	YBL027W
YHR114W	YOR181W
YHR114W	YJL201W
YHR114W	YLR150W
YHR114W	YFR024C-A
YHR114W	YCR030C
YHR114W	YDL191W
YHR114W	YBL027W
YDL060W	YNL207W
YDL060W	YDR064W
YDL060W	YBR048W
YDL060W	YGR081C
YDL060W	YOR145C
YDL060W	YPL012W
YDL060W	YDL148C
YDL060W	YJR145C
YDL060W	YJL190C
YDL060W	YPL266W
YDL060W	YOR096W
YDL060W	YBR247C
YDL060W	YKL143W
YDL060W	YDR447C
YDL060W	YOR056C
YDL060W	YGR054W
YDL060W	YPL204W
YDL060W	YIL069C
YDL060W	YML024W
YNL207W	YDR283C
YNL207W	YKR057W
YNL207W	YML026C
YNL207W	YDR064W
YNL207W	YLR367W
YNL207W	YDR025W
YNL207W	YOR145C
YNL207W	YPL012W
YNL207W	YPL266W
YNL207W	YLR264W
YNL207W	YOR290C
YNL207W	YBR247C
YNL207W	YKL143W
YNL207W	YML091C
YNL207W	YOR056C
YNL207W	YGR054W
YNL207W	YPL204W
YNL207W	YER102W
YNL207W	YPL081W
YDR264C	YMR197C
YDR264C	YKL196C
YDR264C	YOR036W
YDR264C	YOR212W
YMR197C	YKL196C
YMR197C	YBL050W
YMR197C	YOR036W
YMR197C	YOR212W
YMR197C	YGL095C
YHR117W	YOR375C
YHR117W	YKL006W
YOR375C	YKL006W
YOR375C	YGL130W
YOR375C	YOR370C
YOR375C	YKR014C
YOR375C	YPL228W
YER094C	YGL011C
YER094C	YGR135W
YER094C	YOR362C
YER094C	YPR103W
YER094C	YGR232W
YER094C	YML092C
YER094C	BLM3
YER094C	YOL038W
YER094C	YFR050C
YER094C	YMR314W
YER094C	YBL041W
YER094C	YER012W
YER094C	YJL001W
YGL011C	YHR200W
YGL011C	YGR135W
YGL011C	YOR362C
YGL011C	YPR103W
YGL011C	YIL075C
YGL011C	YDL147W
YGL011C	YML092C
YGL011C	BLM3
YGL011C	YOL038W
YGL011C	YFR050C
YGL011C	YMR314W
YGL011C	YBL041W
YGL011C	YER012W
YGL011C	YJL001W
YDL097C	YOR259C
YDL097C	YHR027C
YDL097C	YHR200W
YDL097C	YOR261C
YDL097C	YDR427W
YDL097C	YIL075C
YDL097C	YER021W
YDL097C	YHL030W
YDL097C	YLR421C
YDL097C	YFR004W
YDL097C	YFR052W
YDL097C	YPR108W
YDL097C	YDL147W
YDL097C	YFR010W
YDL097C	YOL038W
YDL097C	YKL145W
YDL097C	YDL007W
YDL097C	YGL048C
YDL097C	YDR394W
YDL097C	YOR117W
YOR259C	YHR027C
YOR259C	YHR200W
YOR259C	YML124C
YOR259C	YDR427W
YOR259C	YHL030W
YOR259C	YLR421C
YOR259C	YFR052W
YOR259C	YDL147W
YOR259C	YFR010W
YOR259C	YKL145W
YLR002C	YOR272W
YLR002C	YHR052W
YLR002C	YOL077C
YLR002C	YER006W
YLR002C	YKR081C
YLR002C	YOR206W
YLR002C	YFL002C
YLR002C	YFR001W
YLR002C	YGR103W
YLR002C	YLR449W
YLR002C	YPR016C
YOR272W	YHR052W
YOR272W	YOL077C
YOR272W	YER006W
YOR272W	YKR081C
YOR272W	YPL043W
YOR272W	YNL002C
YOR272W	YOR206W
YOR272W	YFL002C
YOR272W	YFR001W
YOR272W	YGR103W
YOR272W	YMR049C
YOR272W	YLL034C
YOR272W	YPL211W
YOR272W	YDR060W
YOR272W	YDR496C
YOR272W	YNL061W
YOR272W	YKL009W
YOR272W	YDR087C
YOR272W	YGL111W
YOR272W	YPR016C
YOR272W	YNL110C
YOR272W	YLL008W
YOR272W	YDL082W
YOR272W	YDL031W
YOR272W	YKL021C
YGR095C	YGR195W
YGR095C	YGR090W
YGR095C	YGR158C
YGR095C	YCR035C
YGR095C	YHR069C
YGR095C	YNL189W
YGR095C	YOL021C
YGR095C	YOR076C
YGR095C	YHR081W
YGR095C	YNL232W
YGR095C	YDL111C
YGR095C	YDR280W
YGR095C	YOR001W
YGR095C	YOL142W
YGR195W	YMR128W
YGR195W	YGR158C
YGR195W	YML056C
YGR195W	YCR035C
YGR195W	YHR069C
YGR195W	YNL189W
YGR195W	YJL109C
YGR195W	YOL021C
YGR195W	YOR076C
YGR195W	YHR081W
YGR195W	YNL232W
YGR195W	YDL111C
YGR195W	YDR280W
YGR195W	YOR001W
YGR195W	YOL142W
YGR195W	YKL126W
YDL003W	YJL074C
YDL003W	YFL008W
YDL003W	YER147C
YDL003W	YBL027W
YJL074C	YJL008C
YJL074C	YFL008W
YJL074C	YER147C
YJL074C	YDR158W
YGR167W	YNL084C
YGR167W	YOR181W
YGR167W	YGL206C
YGR167W	YFR024C-A
YNL084C	YNL113W
YNL084C	YOR181W
YNL084C	YFR024C-A
YNL084C	YJL011C
YNL084C	YNL243W
YNL084C	YDL150W
YNL084C	YIR006C
YGL099W	YLL045C
YGL099W	YBR084W
YGL099W	YLR074C
YGL099W	YBR267W
YGL099W	YDR101C
YGL099W	YGR245C
YGL099W	YPR016C
YGL099W	YEL054C
YGL099W	YHR170W
YGL099W	YHR010W
YGL099W	YOR063W
YGL099W	YMR194W
YLL045C	YGL246C
YLL045C	YHR170W
YBR143C	YDR172W
YBR143C	YIL074C
YBR143C	YBR136W
YBR143C	YBR079C
YBR143C	YOR096W
YBR143C	YPL083C
YBR143C	YDL058W
YBR143C	YLR386W
YBR143C	YOR069W
YBR143C	YHR203C
YDR172W	YBR136W
YDR172W	YLR371W
YDR172W	YOR150W
YDR172W	YPL083C
YDR172W	YDL058W
YDR172W	YLR386W
YDR172W	YOR069W
YDR172W	YIL129C
YBL038W	YBR282W
YBL038W	YDR116C
YBL038W	YKR006C
YBL038W	YKL167C
YBL038W	YMR098C
YBL038W	YKR085C
YBL038W	YNL252C
YBL038W	YLR189C
YBL038W	YDR164C
YBL038W	YJL005W
YBL038W	YPR100W
YBL038W	YCR046C
YBL038W	YLR312W-A
YBL038W	YNL005C
YBL038W	YJL063C
YBL038W	YML025C
YBL038W	YCL014W
YBL038W	YDR462W
YBL038W	YCR071C
YBL038W	YMR064W
YBL038W	YMR225C
YBL038W	YOR201C
YBL038W	YDR237W
YBL038W	YDR322W
YBL038W	YGR220C
YBL038W	YBL004W
YBL038W	YMR193W
YBL038W	YMR024W
YBL038W	YDR296W
YBL038W	YLR439W
YBL038W	YOR150W
YBL038W	YNL177C
YBL038W	YHR147C
YBL038W	YPL183W-A
YBL038W	YBR122C
YBL038W	YDR405W
YBL038W	YIL104C
YBR282W	YDR116C
YBR282W	YKR006C
YBR282W	YKL167C
YBR282W	YMR098C
YBR282W	YKR085C
YBR282W	YNL252C
YBR282W	YCR046C
YBR282W	YLR312W-A
YBR282W	YNL005C
YBR282W	YJL063C
YBR282W	YML025C
YBR282W	YDR462W
YBR282W	YCR071C
YBR282W	YMR225C
YBR282W	YOR201C
YBR282W	YDR237W
YBR282W	YDR322W
YBR282W	YGR220C
YBR282W	YMR193W
YBR282W	YMR024W
YBR282W	YDR296W
YBR282W	YLR439W
YBR282W	YOR150W
YBR282W	YNL177C
YBR282W	YHR147C
YBR282W	YBR122C
YBR282W	YDR405W
YKL122C	YPL210C
YKL122C	YPL243W
YKL122C	YDL092W
YKL122C	YML105C
YKL122C	YPR088C
YPL210C	YDL051W
YPL210C	YER155C
YPL210C	YPL243W
YPL210C	YPL240C
YPL210C	YDL092W
YPL210C	YML105C
YPL210C	YLR452C
YPL210C	YPR088C
YDR457W	YGR204W
YDR457W	YDL112W
YDR457W	YBR121C
YDR457W	YCL050C
YDR457W	YPL218W
YDR457W	YKL029C
YDR457W	YFL045C
YDR457W	YDR341C
YDR457W	YLR355C
YDR457W	YGL238W
YDR457W	YHR128W
YDR457W	YJL052W
YDR457W	YNR016C
YDR457W	YKL067W
YDR457W	YLL018C
YDR457W	YDR335W
YDR457W	YBL076C
YDR457W	YLL040C
YDR457W	YBL039C
YDR457W	YHL011C
YGR204W	YFR031C-A
YGR204W	YDL112W
YGR204W	YBR263W
YGR204W	YPL009C
YGR204W	YBR121C
YGR204W	YPL218W
YGR204W	YDR341C
YGR204W	YLR355C
YGR204W	YGL238W
YGR204W	YHR128W
YGR204W	YJL052W
YGR204W	YKL067W
YGR204W	YLL018C
YGR204W	YOR048C
YGR204W	YLL040C
YMR128W	YOR078W
YMR128W	YGR090W
YMR128W	YCL059C
YMR128W	YOR310C
YMR128W	YDR324C
YMR128W	YPR144C
YMR128W	YDL213C
YMR128W	YPL139C
YMR128W	YMR229C
YMR128W	YPL070W
YMR128W	YIL084C
YMR128W	YDL148C
YMR128W	YCR057C
YMR128W	YOL010W
YMR128W	YPR137W
YMR128W	YBR247C
YMR128W	YDR280W
YMR128W	YNL097C
YOR078W	YLR197W
YOR078W	YGR090W
YOR078W	YPL126W
YOR078W	YDR299W
YOR078W	YGL171W
YOR078W	YCL059C
YOR078W	YOR310C
YOR078W	YJL109C
YOR078W	YKR060W
YOR078W	YNL132W
YOR078W	YMR143W
YOR078W	YDL213C
YOR078W	YML130C
YOR078W	YBL004W
YOR078W	YER082C
YOR078W	YHR148W
YOR078W	YGR034W
YOR078W	YBR084C-A
YOR078W	YDR365C
YOR078W	YMR093W
YOR078W	YPR137W
YOR078W	YJR002W
YOR078W	YJL033W
YOR078W	YGR145W
YOR078W	YBR247C
YOR078W	YGR128C
YOR078W	YPL217C
YOR078W	YNR043W
YOR078W	YHR169W
YOR078W	YJL069C
YOR078W	YNL075W
YOR078W	YLR222C
YLR180W	YMR012W
YLR180W	YGL195W
YLR180W	YLR106C
YLR180W	YIL075C
YLR180W	YLR335W
YLR180W	YOR151C
YLR180W	YFR052W
YLR180W	YDR127W
YLR180W	YHR019C
YLR180W	YLR304C
YLR180W	YMR205C
YLR180W	YDR502C
YLR180W	YGR218W
YLR180W	YLL040C
YLR180W	YKL152C
YLR180W	YER090W
YLR180W	YKL211C
YMR012W	YMR116C
YMR012W	YML124C
YMR012W	YKL029C
YMR012W	YHR019C
YMR012W	YBL039C
YMR012W	YBR017C
YIL021W	YOR210W
YIL021W	YOR224C
YIL021W	YGR005C
YIL021W	YOL005C
YIL021W	YJL140W
YIL021W	YOR151C
YIL021W	YPR187W
YIL021W	YGR063C
YIL021W	YML010W
YIL021W	YBR154C
YIL021W	YDR404C
YIL021W	YGR186W
YIL021W	YPR093C
YIL021W	YGL070C
YIL021W	YDL115C
YIL021W	YDL117W
YIL021W	YLR450W
YIL021W	YER139C
YOR210W	YDL213C
YOR210W	YGL156W
YOR210W	YPR032W
YOR210W	YJR063W
YOR210W	YOR340C
YOR210W	YGL070C
YOR210W	YDL115C
YOR210W	YNL248C
YOR210W	YOR341W
YOR210W	YFR028C
YGL005C	YPR105C
YGL005C	YGR120C
YGL005C	YNL051W
YGL005C	YML071C
YGL005C	YNL041C
YGL005C	YER157W
YGL005C	YGL223C
YPR105C	YGR120C
YPR105C	YNL051W
YPR105C	YML071C
YPR105C	YNL041C
YPR105C	YER157W
YPR105C	YGL223C
YDR116C	YKR006C
YDR116C	YKL167C
YDR116C	YMR098C
YDR116C	YKR085C
YDR116C	YNL252C
YDR116C	YPR100W
YDR116C	YCR046C
YDR116C	YLR312W-A
YDR116C	YNL005C
YDR116C	YJL063C
YDR116C	YML025C
YDR116C	YCL014W
YDR116C	YDR462W
YDR116C	YCR071C
YDR116C	YMR064W
YDR116C	YJL041W
YDR116C	YMR225C
YDR116C	YOR201C
YDR116C	YDR237W
YDR116C	YDR322W
YDR116C	YGR220C
YDR116C	YMR193W
YDR116C	YMR024W
YDR116C	YDR296W
YDR116C	YLR439W
YDR116C	YOR150W
YDR116C	YNL177C
YDR116C	YHR147C
YDR116C	YPL183W-A
YDR116C	YBR122C
YDR116C	YDR405W
YDR116C	YNL185C
YKR006C	YKL167C
YKR006C	YMR098C
YKR006C	YKR085C
YKR006C	YNL252C
YKR006C	YLR189C
YKR006C	YPR100W
YKR006C	YCR046C
YKR006C	YLR312W-A
YKR006C	YNL005C
YKR006C	YJL063C
YKR006C	YML025C
YKR006C	YCL014W
YKR006C	YDR462W
YKR006C	YCR071C
YKR006C	YMR064W
YKR006C	YMR225C
YKR006C	YDR237W
YKR006C	YDR322W
YKR006C	YGR220C
YKR006C	YMR193W
YKR006C	YMR024W
YKR006C	YDR296W
YKR006C	YLR439W
YKR006C	YOR150W
YKR006C	YNL177C
YKR006C	YHR147C
YKR006C	YPL183W-A
YKR006C	YBR122C
YKR006C	YDR405W
YKR006C	YIL104C
YGR161C	YOR267C
YGR161C	YMR273C
YGR161C	YKR027W
YGR161C	YJL098W
YGR161C	YGL190C
YGR161C	YDL047W
YGR161C	YGL197W
YGR161C	YLR310C
YGR161C	YAL016W
YGR161C	YDL134C
YGR161C	YGR281W
YGR161C	YOR014W
YOR267C	YGL115W
YOR267C	YJL098W
YOR267C	YDL047W
YOR267C	YGL197W
YOR267C	YLR310C
YOR267C	YFR019W
YOR267C	YLR249W
YOR267C	YFR040W
YOR267C	YKR028W
YLR197W	YHR196W
YLR197W	YCL059C
YLR197W	YOR310C
YLR197W	YJL109C
YLR197W	YPL043W
YLR197W	YCR057C
YLR197W	YER082C
YLR197W	YLR175W
YLR197W	YPR137W
YLR197W	YJL033W
YLR197W	YBR247C
YDR283C	YLR384C
YDR283C	YBL074C
YDR283C	YKL143W
YDR283C	YML091C
YDR283C	YPL204W
YLR384C	YPL086C
YLR384C	YPL101W
YLR384C	YGR200C
YLR384C	YML091C
YLR384C	YPL204W
YLR384C	YHR187W
YLR275W	YGL128C
YLR275W	YDR473C
YLR275W	YKL173W
YLR275W	YNL147W
YLR275W	YDR378C
YLR275W	YER029C
YLR275W	YGR091W
YLR275W	YMR125W
YLR275W	YDL087C
YLR275W	YPL178W
YLR275W	YPL213W
YLR275W	YER112W
YLR275W	YHR086W
YLR275W	YLR298C
YHR085W	YNR053C
YHR085W	YHR052W
YHR085W	YKR081C
YHR085W	YLR106C
YHR085W	YNL002C
YHR085W	YHR197W
YHR085W	YNL182C
YHR085W	YDR101C
YHR085W	YLR406C
YHR085W	YPL093W
YHR085W	YMR242C
YHR085W	YGL076C
YNR053C	YHR052W
YNR053C	YCR072C
YNR053C	YER006W
YNR053C	YER126C
YNR053C	YKR081C
YNR053C	YLR106C
YNR053C	YLR074C
YNR053C	YJR065C
YNR053C	YGR103W
YNR053C	YHR197W
YNR053C	YNL182C
YNR053C	YDR101C
YNR053C	YKL009W
YNR053C	YGR245C
YNR053C	YPR016C
YNR053C	YLR406C
YNR053C	YPL093W
YKL167C	YMR098C
YKL167C	YKR085C
YKL167C	YNL252C
YKL167C	YLR189C
YKL167C	YPR100W
YKL167C	YCR046C
YKL167C	YLR312W-A
YKL167C	YNL005C
YKL167C	YJL063C
YKL167C	YML025C
YKL167C	YCL014W
YKL167C	YDR462W
YKL167C	YCR071C
YKL167C	YMR064W
YKL167C	YMR225C
YKL167C	YDR237W
YKL167C	YDR322W
YKL167C	YGR220C
YKL167C	YMR193W
YKL167C	YMR024W
YKL167C	YDR296W
YKL167C	YLR439W
YKL167C	YOR150W
YKL167C	YNL177C
YKL167C	YHR147C
YKL167C	YPL183W-A
YKL167C	YBR122C
YKL167C	YDR405W
YKL167C	YIL104C
YMR098C	YKR085C
YMR098C	YNL252C
YMR098C	YLR189C
YMR098C	YCR046C
YMR098C	YLR312W-A
YMR098C	YNL005C
YMR098C	YJL063C
YMR098C	YML025C
YMR098C	YCL014W
YMR098C	YDR462W
YMR098C	YCR071C
YMR098C	YMR225C
YMR098C	YDR237W
YMR098C	YDR322W
YMR098C	YLR371W
YMR098C	YGR220C
YMR098C	YMR193W
YMR098C	YDR296W
YMR098C	YLR439W
YMR098C	YOR150W
YMR098C	YNL177C
YMR098C	YHR147C
YMR098C	YPL183W-A
YMR098C	YCR030C
YMR098C	YBR122C
YMR098C	YDR405W
YKR085C	YNL252C
YKR085C	YLR189C
YKR085C	YDR164C
YKR085C	YPR100W
YKR085C	YCR046C
YKR085C	YLR312W-A
YKR085C	YNL005C
YKR085C	YJL063C
YKR085C	YML025C
YKR085C	YCL014W
YKR085C	YDR462W
YKR085C	YCR071C
YKR085C	YMR064W
YKR085C	YMR225C
YKR085C	YDR237W
YKR085C	YDR322W
YKR085C	YGR220C
YKR085C	YMR193W
YKR085C	YMR024W
YKR085C	YDR296W
YKR085C	YLR439W
YKR085C	YOR150W
YKR085C	YNL177C
YKR085C	YHR147C
YKR085C	YPL183W-A
YKR085C	YBR122C
YKR085C	YDR405W
YKR085C	YIL104C
YDR174W	YKR001C
YDR174W	YGR261C
YDR174W	YNL030W
YDR174W	YPL082C
YDR174W	YDR507C
YDR174W	YNL216W
YDR174W	YJL076W
YDR174W	YKL112W
YDR174W	YCL024W
YDR174W	YAL027W
YKR001C	YDR224C
YKR001C	YMR072W
YKR001C	YBR049C
YKR001C	YHL025W
YKR001C	YDR303C
YKR001C	YBR114W
YKR001C	YLR052W
YKR001C	YFR013W
YKR001C	YPL082C
YKR001C	YDL002C
YKR001C	YBR289W
YKR001C	YIL126W
YKR001C	YMR075W
YKR001C	YER148W
YKR001C	YPL016W
YKR001C	YDR397C
YKR001C	YDR081C
YKR001C	YOL072W
YAL038W	YFR049W
YFR049W	YDR148C
YFR049W	YFL018C
YFR049W	YMR121C
YFR049W	YIL125W
YNL252C	YLR189C
YNL252C	YPR100W
YNL252C	YCR046C
YNL252C	YLR312W-A
YNL252C	YNL005C
YNL252C	YJL063C
YNL252C	YML025C
YNL252C	YCL014W
YNL252C	YDR462W
YNL252C	YCR071C
YNL252C	YMR064W
YNL252C	YMR225C
YNL252C	YOR201C
YNL252C	YDR237W
YNL252C	YDR322W
YNL252C	YGR220C
YNL252C	YMR193W
YNL252C	YMR024W
YNL252C	YDR296W
YNL252C	YLR439W
YNL252C	YOR150W
YNL252C	YNL177C
YNL252C	YHR147C
YNL252C	YPL183W-A
YNL252C	YBR122C
YNL252C	YDR405W
YNL252C	YIL104C
YDR041W	YDR337W
YDR041W	YNR037C
YDR041W	YOR205C
YDR041W	YHL004W
YDR041W	YKL155C
YDR041W	YDR347W
YDR041W	YGL129C
YDR041W	YDR175C
YDR041W	YMR188C
YDR041W	YBR146W
YDR041W	YGR170W
YDR041W	YDR036C
YDR041W	YGR165W
YDR041W	YNL137C
YDR041W	YOR204W
YDR041W	YNL306W
YDR041W	YBR251W
YDR041W	YGR215W
YDR041W	YBL090W
YDR041W	YGR084C
YDR041W	YOR158W
YDR041W	YPL013C
YDR041W	YKL003C
YDR041W	YOR243C
YDR041W	YMR158W
YDR041W	YJR101W
YDR041W	YJR113C
YDR041W	YPL118W
YDR041W	YNL186W
YDR041W	YIL093C
YDR337W	YNR037C
YDR337W	YOR205C
YDR337W	YHL004W
YDR337W	YKL155C
YDR337W	YDR347W
YDR337W	YGL129C
YDR337W	YDR175C
YDR337W	YMR188C
YDR337W	YBR146W
YDR337W	YDR036C
YDR337W	YNL137C
YDR337W	YDR311W
YDR337W	YNL306W
YDR337W	YBR251W
YDR337W	YGR215W
YDR337W	YBL090W
YDR337W	YGR084C
YDR337W	YOR158W
YDR337W	YPL013C
YDR337W	YKL003C
YDR337W	YMR158W
YDR337W	YJR101W
YDR337W	YJR113C
YDR337W	YPL118W
YDR337W	YIL093C
YHR052W	YOL041C
YHR052W	YOL077C
YHR052W	YER006W
YHR052W	YKR081C
YHR052W	YLR106C
YHR052W	YPL043W
YHR052W	YOR206W
YHR052W	YFL002C
YHR052W	YFR001W
YHR052W	YGR103W
YHR052W	YMR049C
YHR052W	YLL034C
YHR052W	YPL211W
YHR052W	YPL012W
YHR052W	YDR060W
YHR052W	YDR496C
YHR052W	YHR197W
YHR052W	YNL182C
YHR052W	YNL061W
YHR052W	YDR101C
YHR052W	YKL009W
YHR052W	YDR087C
YHR052W	YOL127W
YHR052W	YGL111W
YHR052W	YPR016C
YHR052W	YGL103W
YHR052W	YKL172W
YHR052W	YLR406C
YHR052W	YPL093W
YHR052W	YNL110C
YHR052W	YLL008W
YHR052W	YDL082W
YHR052W	YEL054C
YHR052W	YHR010W
YHR052W	YDL031W
YHR052W	YPL143W
YBR211C	YPL018W
YBR211C	YDR383C
YBR211C	YIR010W
YBR211C	YJR112W
YBR211C	YBR107C
YBR211C	YDR254W
YBR211C	YPL233W
YBR211C	YLR381W
YBR211C	YJR135C
YBR211C	YAL034W-A
YBR211C	YGR179C
YBR211C	YDR318W
YPL018W	YDR383C
YPL018W	YIR010W
YPL018W	YBR107C
YPL018W	YPL243W
YPL018W	YDR254W
YPL018W	YLR381W
YPL018W	YJR135C
YPL018W	YMR308C
YPL018W	YGR179C
YPL018W	YDR318W
YER172C	YGL128C
YER172C	YLL036C
YER172C	YMR288W
YER172C	YML049C
YER172C	YBR055C
YER172C	YDR473C
YER172C	YKL173W
YER172C	YNL147W
YER172C	YBL026W
YER172C	YGL120C
YER172C	YLR424W
YER172C	YDL098C
YER172C	YDR378C
YER172C	YER029C
YER172C	YGR091W
YER172C	YDR416W
YER172C	YLR117C
YER172C	YGR074W
YER172C	YMR125W
YER172C	YDL087C
YER172C	YCR063W
YER172C	YGL100W
YER172C	YPR101W
YER172C	YHR156C
YER172C	YMR240C
YER172C	YPL213W
YER172C	YDL209C
YER172C	YHR165C
YER172C	YBR065C
YER172C	YJR050W
YER172C	YPR182W
YER172C	YBL104C
YER172C	YMR213W
YER172C	YBR152W
YER172C	YER112W
YER172C	YML046W
YER172C	YLR147C
YER172C	YGR278W
YER172C	YOR308C
YER172C	YER146W
YER172C	YPR178W
YER172C	YPL151C
YER172C	YPR082C
YER172C	YAL032C
YER172C	YJL203W
YER172C	YDL030W
YGL128C	YLL036C
YGL128C	YKL173W
YGL128C	YGL120C
YGL128C	YLR424W
YGL128C	YER029C
YGL128C	YLR117C
YGL128C	YCR063W
YGL128C	YHR156C
YGL128C	YHR165C
YGL128C	YBR065C
YGL128C	YJR050W
YGL128C	YBL104C
YGL128C	YMR213W
YGL128C	YAL032C
YGL128C	YKR022C
YHR027C	YHR200W
YHR027C	YOR261C
YHR027C	YDR427W
YHR027C	YER021W
YHR027C	YHL030W
YHR027C	YLR421C
YHR027C	YFR004W
YHR027C	YFR052W
YHR027C	YPR108W
YHR027C	YDL147W
YHR027C	YFR010W
YHR027C	YGR232W
YHR027C	YKL145W
YHR027C	YDL007W
YHR027C	YGL048C
YHR027C	YDR394W
YHR027C	YJL001W
YHR027C	YOR117W
YHR200W	YGR135W
YHR200W	YOR261C
YHR200W	YPR103W
YHR200W	YDR427W
YHR200W	YIL075C
YHR200W	YER021W
YHR200W	YHL030W
YHR200W	YLR421C
YHR200W	YFR004W
YHR200W	YFR052W
YHR200W	YPR108W
YHR200W	YDL147W
YHR200W	YFR010W
YHR200W	YGR232W
YHR200W	YML092C
YHR200W	YOL038W
YHR200W	YFR050C
YHR200W	YKL145W
YHR200W	YMR314W
YHR200W	YDL007W
YHR200W	YGL048C
YHR200W	YBL041W
YHR200W	YER012W
YHR200W	YDR394W
YHR200W	YBL039C
YBR084W	YHR064C
YBR084W	YMR116C
YBR084W	YFR031C-A
YBR084W	YLR448W
YBR084W	YAL035W
YBR084W	YGR285C
YBR084W	YBL022C
YHR064C	YJL080C
YHR064C	YKR057W
YHR064C	YML124C
YHR064C	YDR064W
YHR064C	YDR418W
YHR064C	YAL036C
YHR064C	YER155C
YHR064C	YGR162W
YHR064C	YBR158W
YHR064C	YGR285C
YHR064C	YHR010W
YHR064C	YPR189W
YHR064C	YBR175W
YDR051C	YER048W-A
YER048W-A	YCL017C
YDR383C	YIR010W
YDR383C	YBR107C
YDR383C	YDR254W
YDR383C	YLR381W
YDR383C	YJR135C
YDR383C	YGR179C
YDR383C	YDR318W
YIR010W	YJR112W
YIR010W	YDR254W
YIR010W	YPL233W
YIR010W	YLR381W
YIR010W	YJR135C
YIR010W	YAL034W-A
YIR010W	YGR179C
YIR010W	YDR318W
YDR392W	YOL148C
YDR392W	YHR099W
YDR392W	YLR055C
YDR392W	YDR176W
YDR392W	YDR448W
YDR392W	YGL066W
YDR392W	YGL112C
YDR392W	YGR252W
YDR392W	YBR198C
YDR392W	YPL254W
YDR392W	YMR223W
YDR392W	YCL010C
YDR392W	YBR081C
YOL148C	YHR099W
YOL148C	YLR055C
YOL148C	YDR176W
YOL148C	YML007W
YOL148C	YDR448W
YOL148C	YGL066W
YOL148C	YGL112C
YOL148C	YGR252W
YOL148C	YBR198C
YOL148C	YDR145W
YOL148C	YPL254W
YOL148C	YMR223W
YOL148C	YDR167W
YOL148C	YCL010C
YOL148C	YBR081C
YML062C	YNL253W
YML062C	YIL075C
YML062C	YBR025C
YML062C	YNL004W
YML062C	YDR381W
YML062C	YHR167W
YML062C	YDR138W
YML062C	YNL139C
YML062C	YDL084W
YNL253W	YNL004W
YNL253W	YHR167W
YNL253W	YDR138W
YNL253W	YNL139C
YNL253W	YDL084W
YJL080C	YMR116C
YJL080C	YKR057W
YJL080C	YHL015W
YJL080C	YJR123W
YJL080C	YAL036C
YJL080C	YJR145C
YJL080C	YLR226W
YJL080C	YGR285C
YJL080C	YPR161C
YJL080C	YPR057W
YMR116C	YNL224C
YMR116C	YOR361C
YMR116C	YLR330W
YMR116C	YGR285C
YMR116C	YDL040C
YMR116C	YHR013C
YMR116C	YJL099W
YMR116C	YPR189W
YMR116C	YGL213C
YMR116C	YBL061C
YNL071W	YOR132W
YNL071W	YER118C
YNL071W	YBR221C
YNL071W	YGR193C
YNL071W	YDR430C
YNL071W	YER178W
YNL071W	YDR338C
YOR132W	YOR069W
YOR132W	YJL154C
YOR132W	YHR012W
YAL002W	YLR396C
YAL002W	YMR231W
YAL002W	YPL045W
YAL002W	YDL077C
YAL002W	YLR148W
YAL002W	YDR080W
YLR396C	YMR231W
YLR396C	YPL045W
YLR396C	YDL077C
YLR396C	YLR148W
YLR396C	YDR080W
YLL036C	YMR288W
YLL036C	YKL173W
YLL036C	YDR364C
YLL036C	YDR416W
YLL036C	YLR117C
YLL036C	YCR063W
YLL036C	YPR101W
YLL036C	YHR156C
YLL036C	YPL213W
YLL036C	YDL209C
YLL036C	YHR165C
YLL036C	YBR065C
YLL036C	YJR050W
YLL036C	YMR213W
YLL036C	YGR278W
YLL036C	YPL151C
YLL036C	YAL032C
YLL036C	YDL030W
YLL036C	YLR132C
YMR288W	YML049C
YMR288W	YNL286W
YMR288W	YER029C
YMR288W	YDL087C
YMR288W	YMR240C
YMR288W	YPL213W
YMR288W	YPR182W
YMR288W	YMR213W
YMR288W	YER112W
YMR288W	YGR278W
YMR288W	YAL032C
YMR288W	YJL203W
YFL034W	YKL135C
YFL034W	YHL019C
YFL034W	YHR023W
YFL034W	YLR170C
YFL034W	YPR029C
YKL135C	YHL019C
YKL135C	YLR170C
YKL135C	YPR029C
YKL135C	YPL259C
YKL135C	YBL027W
YKL135C	YBL032W
YPR190C	YOR224C
YPR190C	YDR045C
YPR190C	YNL151C
YPR190C	YKR025W
YPR190C	YOR116C
YPR190C	YPR187W
YPR190C	YBR154C
YPR190C	YDR005C
YPR190C	YNR003C
YPR190C	YDL150W
YPR190C	YOR207C
YLR189C	YDR164C
YLR189C	YJL005W
YLR189C	YPR100W
YLR189C	YLR312W-A
YLR189C	YJL063C
YLR189C	YML025C
YLR189C	YCL014W
YLR189C	YDR462W
YLR189C	YCR071C
YLR189C	YMR225C
YLR189C	YDR237W
YLR189C	YDR322W
YLR189C	YGR220C
YLR189C	YMR193W
YLR189C	YLR439W
YLR189C	YOR150W
YLR189C	YHR147C
YLR189C	YPL183W-A
YLR189C	YCR030C
YLR189C	YBR122C
YLR189C	YDR405W
YLR189C	YGL043W
YOL041C	YOL077C
YOL041C	YPL043W
YOL041C	YOR206W
YOL041C	YMR229C
YOL041C	YLR196W
YOL041C	YDR060W
YOL041C	YOR312C
YOL041C	YLR029C
YOL041C	YPL198W
YOL077C	YER006W
YOL077C	YKR081C
YOL077C	YPL043W
YOL077C	YNL002C
YOL077C	YOR206W
YOL077C	YFL002C
YOL077C	YGR103W
YOL077C	YMR049C
YOL077C	YLL034C
YOL077C	YPL211W
YOL077C	YLR196W
YOL077C	YDR060W
YOL077C	YDR496C
YOL077C	YHR197W
YOL077C	YNL061W
YOL077C	YKL009W
YOL077C	YDR087C
YOL077C	YGL111W
YOL077C	YKL172W
YOL077C	YPL093W
YOL077C	YNL110C
YOL077C	YLL008W
YOL077C	YDL082W
YOL077C	YDL031W
YOL077C	YER117W
YCR073W-A	YLR258W
YCR073W-A	YDR028C
YCR073W-A	YER177W
YCR073W-A	YKL193C
YCR073W-A	YLR028C
YCR073W-A	YER133W
YCR073W-A	YER070W
YCR073W-A	YAR014C
YLR258W	YDR028C
YLR258W	YKL193C
YLR258W	YLR028C
YLR258W	YER133W
YLR258W	YER070W
YLR258W	YAR014C
YCR072C	YER006W
YCR072C	YER126C
YCR072C	YLR106C
YCR072C	YLR074C
YCR072C	YHR197W
YCR072C	YNL182C
YCR072C	YDR101C
YCR072C	YGR245C
YER006W	YER126C
YER006W	YKR081C
YER006W	YLR106C
YER006W	YLR074C
YER006W	YLR325C
YER006W	YPL043W
YER006W	YOR206W
YER006W	YFL002C
YER006W	YFR001W
YER006W	YGR103W
YER006W	YMR049C
YER006W	YPL211W
YER006W	YLR449W
YER006W	YOR349W
YER006W	YGR220C
YER006W	YDR496C
YER006W	YNL175C
YER006W	YDR296W
YER006W	YNL061W
YER006W	YDR101C
YER006W	YGR245C
YER006W	YOL127W
YER006W	YPR016C
YER006W	YPL093W
YER006W	YNL110C
YER006W	YPR043W
YER006W	YHR010W
YER006W	YPR102C
YER006W	YDL031W
YGR135W	YOR261C
YGR135W	YOR362C
YGR135W	YPR103W
YGR135W	YML092C
YGR135W	YOL038W
YGR135W	YFR050C
YGR135W	YBL041W
YGR135W	YJL001W
YGR135W	YKL210W
YDL126C	YDR028C
YDL126C	YGL246C
YDL126C	YBR170C
YDL126C	YDR037W
YDL126C	YDR049W
YDL126C	YNL271C
YDL126C	YBL058W
YDL126C	YKL039W
YDL126C	YML013W
YDL126C	YGR048W
YDR028C	YNL076W
YDR028C	YDR422C
YDR028C	YGL115W
YDR028C	YBR265W
YDR028C	YBL023C
YDR028C	YBR126C
YDR028C	YPR035W
YDR028C	YLR028C
YDR028C	YER133W
YDR028C	YDR049W
YDR028C	YER027C
YDR028C	YGL208W
YDR028C	YNR034W
YDR028C	YAR014C
YDR028C	YER129W
YDR028C	YDR477W
YJR042W	YPL169C
YJR042W	YKL057C
YJR042W	YLR208W
YJR042W	YDL116W
YJR042W	YGL100W
YJR042W	YLR371W
YJR042W	YGL092W
YPL169C	YKL057C
YPL169C	YDL116W
YPL169C	YLR371W
YPL169C	YGL092W
YPL169C	YBR011C
YGR090W	YPL126W
YGR090W	YDR299W
YGR090W	YGL171W
YGR090W	YHR196W
YGR090W	YDR449C
YGR090W	YOR310C
YGR090W	YDR324C
YGR090W	YPR144C
YGR090W	YJL109C
YGR090W	YOL021C
YGR090W	YKR060W
YGR090W	YNL132W
YGR090W	YOR145C
YGR090W	YOR039W
YGR090W	YMR229C
YGR090W	YLR409C
YGR090W	YDL148C
YGR090W	YPL266W
YGR090W	YBL004W
YGR090W	YCR057C
YGR090W	YER082C
YGR090W	YHR148W
YGR090W	YLR186W
YGR090W	YPR137W
YGR090W	YJR002W
YGR090W	YLR003C
YGR090W	YDL014W
YGR090W	YGR145W
YGR090W	YLR129W
YGR090W	YBR247C
YGR090W	YGL019W
YGR090W	YGR128C
YGR090W	YDR280W
YGR090W	YOR061W
YGR090W	YPR112C
YGR090W	YJL069C
YGR090W	YCL031C
YGR090W	YLR223C
YPL126W	YHR196W
YPL126W	YCL059C
YPL126W	YDR449C
YPL126W	YOR310C
YPL126W	YDR324C
YPL126W	YPR144C
YPL126W	YJL109C
YPL126W	YOR145C
YPL126W	YMR229C
YPL126W	YDL148C
YPL126W	YCR057C
YPL126W	YER082C
YPL126W	YHR148W
YPL126W	YMR093W
YPL126W	YPR137W
YPL126W	YGR128C
YPL126W	YNL075W
YGR158C	YML056C
YGR158C	YCR035C
YGR158C	YHR069C
YGR158C	YJL109C
YGR158C	YOL021C
YGR158C	YOR076C
YGR158C	YHR081W
YGR158C	YNL232W
YGR158C	YDL111C
YGR158C	YDR280W
YGR158C	YPR189W
YGR158C	YOR001W
YGR158C	YLR398C
YGR158C	YOL142W
YGR158C	YKL126W
YML056C	YGL173C
YML056C	YKL130C
YML056C	YDL209C
YML056C	YHR216W
YML056C	YJL052W
YML056C	YLR432W
YML056C	YAL029C
YML056C	YDR280W
YML056C	YJR009C
YML056C	YER102W
YGR086C	YPL004C
YGR086C	YDL019C
YGR086C	YER120W
YGR086C	YDR150W
YGR086C	YGR130C
YGR086C	YHL020C
YGR086C	YKL142W
YGR086C	YMR031C
YGR086C	YDR490C
YPL004C	YKL142W
YER081W	YIL074C
YIL074C	YAR042W
YDR164C	YJL005W
YDR164C	YPR100W
YDR164C	YJR138W
YDR164C	YJL063C
YDR164C	YCL014W
YDR164C	YDR462W
YDR164C	YOR204W
YDR164C	YOR150W
YDR164C	YBR196C
YJL005W	YFL039C
YJL005W	YPR100W
YJL005W	YCL014W
YJL005W	YNL138W
YJL005W	YGR233C
YJL005W	YOL001W
YER126C	YKR081C
YER126C	YLR074C
YER126C	YNL002C
YER126C	YOR206W
YER126C	YMR049C
YER126C	YHR197W
YER126C	YDR101C
YER126C	YKL009W
YER126C	YGR245C
YER126C	YPR016C
YER126C	YPL093W
YER126C	YNL110C
YER126C	YOR063W
YKR081C	YLR074C
YKR081C	YNL002C
YKR081C	YOR206W
YKR081C	YFL002C
YKR081C	YGR103W
YKR081C	YMR049C
YKR081C	YLL034C
YKR081C	YPL211W
YKR081C	YDR060W
YKR081C	YDR496C
YKR081C	YHR197W
YKR081C	YNL061W
YKR081C	YDR101C
YKR081C	YDR087C
YKR081C	YGR245C
YKR081C	YOL127W
YKR081C	YGL111W
YKR081C	YPR016C
YKR081C	YKL172W
YKR081C	YLR406C
YKR081C	YPL093W
YKR081C	YNL110C
YKR081C	YLL008W
YKR081C	YDL031W
YKR081C	YLR276C
YKR081C	YGR085C
YBR136W	YDR097C
YBR136W	YIR002C
YBR136W	YBR114W
YBR136W	YPL083C
YBR136W	YAR007C
YBR136W	YJL173C
YBR136W	YLR386W
YBR136W	YNL312W
YBR136W	YCR092C
YBR136W	YML032C
YBR136W	YDR499W
YBR136W	YDL156W
YBR136W	YHR164C
YBR136W	YOL090W
YDR097C	YIR002C
YDR097C	YBR114W
YDR097C	YAR007C
YDR097C	YNL312W
YDR097C	YCR092C
YDR097C	YML032C
YDR097C	YDR499W
YDR097C	YDL156W
YDR097C	YHR164C
YDR097C	YOL090W
YLL004W	YPR162C
YLL004W	YNL261W
YLL004W	YHR118C
YLL004W	YML065W
YLL004W	YBR060C
YPR162C	YNL261W
YPR162C	YHR118C
YPR162C	YML065W
YPR162C	YBR060C
YFL039C	YMR109W
YFL039C	YMR072W
YFL039C	YOR244W
YFL039C	YNL138W
YFL039C	YNL059C
YFL039C	YHR023W
YFL039C	YFL024C
YFL039C	YDL002C
YFL039C	YAL029C
YFL039C	YDR190C
YFL039C	YNL218W
YFL039C	YGL150C
YFL039C	YFL013C
YFL039C	YDR129C
YFL039C	YLR454W
YMR109W	YDL019C
YMR109W	YKL057C
YMR109W	YKL130C
YMR109W	YLR429W
YMR109W	YBR202W
YMR109W	YBR130C
YMR109W	YPL153C
YMR109W	YGL157W
YMR109W	YBR177C
YMR109W	YIL034C
YMR109W	YBR109C
YMR109W	YKL007W
YBL003C	YDR224C
YBL003C	YHR099W
YBL003C	YDR303C
YBL003C	YFR013W
YBL003C	YNL030W
YBL003C	YPL082C
YBL003C	YDR083W
YBL003C	YOR217W
YBL003C	YOL004W
YBL003C	YGL241W
YBL003C	YKR048C
YBL003C	YOR207C
YBL003C	YPL128C
YDR224C	YOR116C
YDR224C	YBR009C
YDR224C	YDR303C
YDR224C	YDL167C
YDR224C	YGL133W
YDR224C	YPL082C
YDR224C	YLR357W
YDR224C	YGL241W
YDR224C	YPL084W
YDR224C	YOR304W
YDR224C	YPL128C
YLR321C	YML127W
YLR321C	YPR034W
YLR321C	YMR091C
YLR321C	YMR033W
YLR321C	YDR303C
YLR321C	YKR008W
YLR321C	YGR056W
YLR321C	YLR357W
YLR321C	YCR052W
YLR321C	YIL126W
YLR321C	YLR033W
YLR321C	YGR275W
YML127W	YMR091C
YML127W	YDR303C
YML127W	YKR008W
YML127W	YGR056W
YML127W	YLR357W
YML127W	YCR052W
YML127W	YLR033W
YGR020C	YHR039C-A
YGR020C	YLR447C
YGR020C	YPR036W
YGR020C	YEL051W
YGR020C	YOR270C
YGR020C	YKL119C
YGR020C	YDR202C
YGR020C	YDR516C
YGR020C	YOR332W
YGR020C	YDL185W
YGR020C	YKL080W
YGR020C	YJR033C
YHR039C-A	YBR127C
YHR039C-A	YPR036W
YHR039C-A	YEL051W
YHR039C-A	YOR270C
YHR039C-A	YOR332W
YHR039C-A	YKL080W
YHR039C-A	YJR033C
YKR057W	YOR145C
YKR057W	YLR264W
YKR057W	YGR285C
YKR057W	YKL143W
YKR057W	YOR056C
YKR057W	YGR054W
YKR057W	YPL204W
YML049C	YNL286W
YML049C	YDR378C
YML049C	YER029C
YML049C	YLR117C
YML049C	YMR125W
YML049C	YDL087C
YML049C	YPL178W
YML049C	YMR240C
YML049C	YPL213W
YML049C	YDL209C
YML049C	YHR165C
YML049C	YPR182W
YML049C	YOR319W
YML049C	YMR213W
YML049C	YER112W
YML049C	YAL032C
YML049C	YJL203W
YDR395W	YGL195W
YDR395W	YKR060W
YDR395W	YBR115C
YDR395W	YAL059W
YGL195W	YBR025C
YGL195W	YFL045C
YGL195W	YIL094C
YGL195W	YOR136W
YGL195W	YJR077C
YGL195W	YBL030C
YGL195W	YFR009W
YGL195W	YER110C
YGL195W	YDR214W
YCR002C	YNL233W
YCR002C	YHR107C
YCR002C	YLR314C
YCR002C	YDL225W
YCR002C	YJR076C
YCR002C	YJR092W
YNL233W	YHR107C
YNL233W	YLR314C
YNL233W	YDL225W
YNL233W	YJR076C
YGR274C	YNL236W
YGR274C	YCR042C
YGR274C	YDR448W
YGR274C	YHR023W
YGR274C	YMR005W
YGR274C	YGL112C
YGR274C	YMR236W
YGR274C	YBR198C
YGR274C	YML015C
YGR274C	YPL011C
YGR274C	YMR227C
YGR274C	YDR145W
YGR274C	YER148W
YGR274C	YML114C
YNL236W	YPR070W
YNL236W	YBR193C
YNL236W	YLR071C
YNL236W	YER022W
YNL236W	YNL025C
YNL236W	YML007W
YNL236W	YOL135C
YNL236W	YGL151W
YNL236W	YOL051W
YNL236W	YBR253W
YNL236W	YHR041C
YNL236W	YDR308C
YNL236W	YCR081W
YNL236W	YDR443C
YNL236W	YGR104C
YNL236W	YDR145W
YNL236W	YPL254W
YPR100W	YCR046C
YPR100W	YLR312W-A
YPR100W	YJR138W
YPR100W	YNL005C
YPR100W	YJL063C
YPR100W	YML025C
YPR100W	YCL014W
YPR100W	YDR462W
YPR100W	YCR071C
YPR100W	YMR064W
YPR100W	YDR237W
YPR100W	YDR322W
YPR100W	YGR220C
YPR100W	YMR024W
YPR100W	YDR296W
YPR100W	YLR439W
YPR100W	YOR150W
YPR100W	YNL177C
YPR100W	YPL183W-A
YPR100W	YBR122C
YPR100W	YIL104C
YDR299W	YGL171W
YDR299W	YCL059C
YDR299W	YPR144C
YDR299W	YKR060W
YDR299W	YML130C
YDR299W	YDL148C
YDR299W	YCR057C
YDR299W	YER082C
YDR299W	YHR148W
YDR299W	YLR186W
YDR299W	YDR365C
YDR299W	YJR002W
YDR299W	YLR003C
YDR299W	YJL033W
YDR299W	YGR145W
YDR299W	YBR247C
YDR299W	YNR043W
YDR299W	YHR169W
YDR299W	YDL166C
YDR299W	YNL308C
YDR299W	YCL031C
YGL171W	YDR449C
YGL171W	YPR144C
YGL171W	YKR060W
YGL171W	YML130C
YGL171W	YCR057C
YGL171W	YER082C
YGL171W	YHR148W
[truncated: 5,669 more rows]
