# Supplementary material for: Method for Identifying Essential Proteins by Key Features of Proteins in a Novel Protein-Domain Network
Source: Front Genet. 2021 Jun 29;12:708162. doi: 10.3389/fgene.2021.708162 (PMC8276041; doi:10.3389/fgene.2021.708162)
Supplement: Supplementary file 7 [file Table_7.XLSX]

## Sheet: Sheet1
YAL007C	Endoplasmic
YAL009W	Endoplasmic
YAL010C	Endoplasmic
YAL023C	Endoplasmic
YAL028W	Endoplasmic
YAL042W	Endoplasmic
YAL048C	Endoplasmic
YAL053W	Endoplasmic
YAL054C	Endoplasmic
YAL058W	Endoplasmic
YAR002C-A	Endoplasmic
YAR031W	Endoplasmic
YAR033W	Endoplasmic
YAR042W	Endoplasmic
YBL011W	Endoplasmic
YBL020W	Endoplasmic
YBL040C	Endoplasmic
YBL041W	Endoplasmic
YBL082C	Endoplasmic
YBR002C	Endoplasmic
YBR004C	Endoplasmic
YBR005W	Endoplasmic
YBR014C	Endoplasmic
YBR029C	Endoplasmic
YBR036C	Endoplasmic
YBR041W	Endoplasmic
YBR058C-A	Endoplasmic
YBR070C	Endoplasmic
YBR086C	Endoplasmic
YBR096W	Endoplasmic
YBR110W	Endoplasmic
YBR130C	Endoplasmic
YBR132C	Endoplasmic
YBR159W	Endoplasmic
YBR160W	Endoplasmic
YBR162W-A	Endoplasmic
YBR170C	Endoplasmic
YBR171W	Endoplasmic
YBR172C	Endoplasmic
YBR183W	Endoplasmic
YBR201W	Endoplasmic
YBR229C	Endoplasmic
YBR243C	Endoplasmic
YBR254C	Endoplasmic
YBR265W	Endoplasmic
YBR273C	Endoplasmic
YBR283C	Endoplasmic
YBR287W	Endoplasmic
YBR290W	Endoplasmic
YCL043C	Endoplasmic
YCL045C	Endoplasmic
YCL052C	Endoplasmic
YCR011C	Endoplasmic
YCR017C	Endoplasmic
YCR034W	Endoplasmic
YCR044C	Endoplasmic
YCR048W	Endoplasmic
YCR067C	Endoplasmic
YCR068W	Endoplasmic
YDL010W	Endoplasmic
YDL015C	Endoplasmic
YDL018C	Endoplasmic
YDL019C	Endoplasmic
YDL058W	Endoplasmic
YDL065C	Endoplasmic
YDL072C	Endoplasmic
YDL093W	Endoplasmic
YDL095W	Endoplasmic
YDL100C	Endoplasmic
YDL121C	Endoplasmic
YDL122W	Endoplasmic
YDL126C	Endoplasmic
YDL149W	Endoplasmic
YDL193W	Endoplasmic
YDL195W	Endoplasmic
YDL204W	Endoplasmic
YDL212W	Endoplasmic
YDL226C	Endoplasmic
YDL232W	Endoplasmic
YDR049W	Endoplasmic
YDR056C	Endoplasmic
YDR057W	Endoplasmic
YDR062W	Endoplasmic
YDR086C	Endoplasmic
YDR126W	Endoplasmic
YDR150W	Endoplasmic
YDR182W	Endoplasmic
YDR189W	Endoplasmic
YDR196C	Endoplasmic
YDR200C	Endoplasmic
YDR205W	Endoplasmic
YDR221W	Endoplasmic
YDR233C	Endoplasmic
YDR236C	Endoplasmic
YDR245W	Endoplasmic
YDR246W	Endoplasmic
YDR292C	Endoplasmic
YDR294C	Endoplasmic
YDR297W	Endoplasmic
YDR302W	Endoplasmic
YDR304C	Endoplasmic
YDR307W	Endoplasmic
YDR320C	Endoplasmic
YDR329C	Endoplasmic
YDR331W	Endoplasmic
YDR349C	Endoplasmic
YDR410C	Endoplasmic
YDR411C	Endoplasmic
YDR414C	Endoplasmic
YDR434W	Endoplasmic
YDR437W	Endoplasmic
YDR472W	Endoplasmic
YDR476C	Endoplasmic
YDR492W	Endoplasmic
YDR498C	Endoplasmic
YDR518W	Endoplasmic
YDR519W	Endoplasmic
YEL001C	Endoplasmic
YEL002C	Endoplasmic
YEL004W	Endoplasmic
YEL031W	Endoplasmic
YEL036C	Endoplasmic
YEL043W	Endoplasmic
YEL064C	Endoplasmic
YER004W	Endoplasmic
YER012W	Endoplasmic
YER019C-A	Endoplasmic
YER019W	Endoplasmic
YER039C	Endoplasmic
YER044C	Endoplasmic
YER053C-A	Endoplasmic
YER072W	Endoplasmic
YER074W-A	Endoplasmic
YER083C	Endoplasmic
YER087C-B	Endoplasmic
YER094C	Endoplasmic
YER100W	Endoplasmic
YER120W	Endoplasmic
YER122C	Endoplasmic
YER140W	Endoplasmic
YFL004W	Endoplasmic
YFL025C	Endoplasmic
YFL038C	Endoplasmic
YFL048C	Endoplasmic
YFR008W	Endoplasmic
YFR041C	Endoplasmic
YFR042W	Endoplasmic
YFR050C	Endoplasmic
YGL001C	Endoplasmic
YGL002W	Endoplasmic
YGL010W	Endoplasmic
YGL012W	Endoplasmic
YGL020C	Endoplasmic
YGL022W	Endoplasmic
YGL027C	Endoplasmic
YGL038C	Endoplasmic
YGL047W	Endoplasmic
YGL051W	Endoplasmic
YGL053W	Endoplasmic
YGL054C	Endoplasmic
YGL055W	Endoplasmic
YGL065C	Endoplasmic
YGL084C	Endoplasmic
YGL098W	Endoplasmic
YGL126W	Endoplasmic
YGL139W	Endoplasmic
YGL142C	Endoplasmic
YGL145W	Endoplasmic
YGL160W	Endoplasmic
YGL200C	Endoplasmic
YGL219C	Endoplasmic
YGL225W	Endoplasmic
YGL226C-A	Endoplasmic
YGL231C	Endoplasmic
YGR036C	Endoplasmic
YGR038W	Endoplasmic
YGR048W	Endoplasmic
YGR060W	Endoplasmic
YGR089W	Endoplasmic
YGR105W	Endoplasmic
YGR106C	Endoplasmic
YGR157W	Endoplasmic
YGR172C	Endoplasmic
YGR175C	Endoplasmic
YGR177C	Endoplasmic
YGR199W	Endoplasmic
YGR212W	Endoplasmic
YGR216C	Endoplasmic
YGR227W	Endoplasmic
YGR263C	Endoplasmic
YGR270W	Endoplasmic
YGR284C	Endoplasmic
YHL003C	Endoplasmic
YHL020C	Endoplasmic
YHL028W	Endoplasmic
YHR001W	Endoplasmic
YHR004C	Endoplasmic
YHR007C	Endoplasmic
YHR027C	Endoplasmic
YHR036W	Endoplasmic
YHR039C	Endoplasmic
YHR042W	Endoplasmic
YHR045W	Endoplasmic
YHR060W	Endoplasmic
YHR072W	Endoplasmic
YHR073W	Endoplasmic
YHR079C	Endoplasmic
YHR098C	Endoplasmic
YHR101C	Endoplasmic
YHR110W	Endoplasmic
YHR133C	Endoplasmic
YHR135C	Endoplasmic
YHR140W	Endoplasmic
YHR142W	Endoplasmic
YHR176W	Endoplasmic
YHR181W	Endoplasmic
YHR188C	Endoplasmic
YHR190W	Endoplasmic
YHR192W	Endoplasmic
YHR204W	Endoplasmic
YIL004C	Endoplasmic
YIL005W	Endoplasmic
YIL016W	Endoplasmic
YIL023C	Endoplasmic
YIL027C	Endoplasmic
YIL030C	Endoplasmic
YIL039W	Endoplasmic
YIL040W	Endoplasmic
YIL043C	Endoplasmic
YIL049W	Endoplasmic
YIL089W	Endoplasmic
YIL090W	Endoplasmic
YIL102C-A	Endoplasmic
YIL109C	Endoplasmic
YIL124W	Endoplasmic
YIR022W	Endoplasmic
YIR033W	Endoplasmic
YIR038C	Endoplasmic
YJL001W	Endoplasmic
YJL002C	Endoplasmic
YJL005W	Endoplasmic
YJL012C	Endoplasmic
YJL034W	Endoplasmic
YJL062W	Endoplasmic
YJL073W	Endoplasmic
YJL079C	Endoplasmic
YJL080C	Endoplasmic
YJL091C	Endoplasmic
YJL097W	Endoplasmic
YJL117W	Endoplasmic
YJL134W	Endoplasmic
YJL145W	Endoplasmic
YJL158C	Endoplasmic
YJL167W	Endoplasmic
YJL192C	Endoplasmic
YJL196C	Endoplasmic
YJR010C-A	Endoplasmic
YJR013W	Endoplasmic
YJR015W	Endoplasmic
YJR040W	Endoplasmic
YJR073C	Endoplasmic
YJR088C	Endoplasmic
YJR117W	Endoplasmic
YJR118C	Endoplasmic
YJR131W	Endoplasmic
YJR143C	Endoplasmic
YKL008C	Endoplasmic
YKL020C	Endoplasmic
YKL044W	Endoplasmic
YKL046C	Endoplasmic
YKL065C	Endoplasmic
YKL073W	Endoplasmic
YKL094W	Endoplasmic
YKL100C	Endoplasmic
YKL119C	Endoplasmic
YKL154W	Endoplasmic
YKL165C	Endoplasmic
YKL207W	Endoplasmic
YKL212W	Endoplasmic
YKR003W	Endoplasmic
YKR014C	Endoplasmic
YKR022C	Endoplasmic
YKR030W	Endoplasmic
YKR053C	Endoplasmic
YKR067W	Endoplasmic
YKR068C	Endoplasmic
YLL006W	Endoplasmic
YLL014W	Endoplasmic
YLL023C	Endoplasmic
YLL031C	Endoplasmic
YLL052C	Endoplasmic
YLL053C	Endoplasmic
YLL055W	Endoplasmic
YLL061W	Endoplasmic
YLR004C	Endoplasmic
YLR023C	Endoplasmic
YLR034C	Endoplasmic
YLR050C	Endoplasmic
YLR056W	Endoplasmic
YLR057W	Endoplasmic
YLR064W	Endoplasmic
YLR066W	Endoplasmic
YLR074C	Endoplasmic
YLR078C	Endoplasmic
YLR080W	Endoplasmic
YLR088W	Endoplasmic
YLR100W	Endoplasmic
YLR155C	Endoplasmic
YLR160C	Endoplasmic
YLR205C	Endoplasmic
YLR207W	Endoplasmic
YLR208W	Endoplasmic
YLR238W	Endoplasmic
YLR242C	Endoplasmic
YLR246W	Endoplasmic
YLR268W	Endoplasmic
YLR286C	Endoplasmic
YLR292C	Endoplasmic
YLR301W	Endoplasmic
YLR310C	Endoplasmic
YLR350W	Endoplasmic
YLR372W	Endoplasmic
YLR378C	Endoplasmic
YLR404W	Endoplasmic
YLR440C	Endoplasmic
YLR450W	Endoplasmic
YLR459W	Endoplasmic
YML008C	Endoplasmic
YML012W	Endoplasmic
YML013W	Endoplasmic
YML019W	Endoplasmic
YML029W	Endoplasmic
YML048W	Endoplasmic
YML055W	Endoplasmic
YML059C	Endoplasmic
YML066C	Endoplasmic
YML067C	Endoplasmic
YML072C	Endoplasmic
YML075C	Endoplasmic
YML077W	Endoplasmic
YML101C	Endoplasmic
YML115C	Endoplasmic
YML125C	Endoplasmic
YML128C	Endoplasmic
YML130C	Endoplasmic
YMR008C	Endoplasmic
YMR013C	Endoplasmic
YMR015C	Endoplasmic
YMR022W	Endoplasmic
YMR029C	Endoplasmic
YMR040W	Endoplasmic
YMR052W	Endoplasmic
YMR065W	Endoplasmic
YMR122W-A	Endoplasmic
YMR123W	Endoplasmic
YMR134W	Endoplasmic
YMR149W	Endoplasmic
YMR161W	Endoplasmic
YMR165C	Endoplasmic
YMR183C	Endoplasmic
YMR200W	Endoplasmic
YMR202W	Endoplasmic
YMR214W	Endoplasmic
YMR238W	Endoplasmic
YMR251W-A	Endoplasmic
YMR264W	Endoplasmic
YMR272C	Endoplasmic
YMR274C	Endoplasmic
YMR281W	Endoplasmic
YMR292W	Endoplasmic
YMR296C	Endoplasmic
YMR297W	Endoplasmic
YMR298W	Endoplasmic
YMR305C	Endoplasmic
YNL012W	Endoplasmic
YNL024C-A	Endoplasmic
YNL038W	Endoplasmic
YNL044W	Endoplasmic
YNL046W	Endoplasmic
YNL048W	Endoplasmic
YNL049C	Endoplasmic
YNL080C	Endoplasmic
YNL087W	Endoplasmic
YNL098C	Endoplasmic
YNL111C	Endoplasmic
YNL125C	Endoplasmic
YNL127W	Endoplasmic
YNL130C	Endoplasmic
YNL146W	Endoplasmic
YNL149C	Endoplasmic
YNL156C	Endoplasmic
YNL158W	Endoplasmic
YNL181W	Endoplasmic
YNL194C	Endoplasmic
YNL219C	Endoplasmic
YNL231C	Endoplasmic
YNL258C	Endoplasmic
YNL263C	Endoplasmic
YNL280C	Endoplasmic
YNL291C	Endoplasmic
YNL304W	Endoplasmic
YNL305C	Endoplasmic
YNL321W	Endoplasmic
YNL323W	Endoplasmic
YNR008W	Endoplasmic
YNR016C	Endoplasmic
YNR019W	Endoplasmic
YNR021W	Endoplasmic
YNR026C	Endoplasmic
YNR030W	Endoplasmic
YNR039C	Endoplasmic
YNR075W	Endoplasmic
YOL003C	Endoplasmic
YOL009C	Endoplasmic
YOL013C	Endoplasmic
YOL031C	Endoplasmic
YOL044W	Endoplasmic
YOL065C	Endoplasmic
YOL081W	Endoplasmic
YOL088C	Endoplasmic
YOL101C	Endoplasmic
YOL110W	Endoplasmic
YOL147C	Endoplasmic
YOR002W	Endoplasmic
YOR016C	Endoplasmic
YOR044W	Endoplasmic
YOR049C	Endoplasmic
YOR056C	Endoplasmic
YOR060C	Endoplasmic
YOR067C	Endoplasmic
YOR075W	Endoplasmic
YOR085W	Endoplasmic
YOR086C	Endoplasmic
YOR092W	Endoplasmic
YOR103C	Endoplasmic
YOR115C	Endoplasmic
YOR149C	Endoplasmic
YOR154W	Endoplasmic
YOR157C	Endoplasmic
YOR165W	Endoplasmic
YOR171C	Endoplasmic
YOR175C	Endoplasmic
YOR198C	Endoplasmic
YOR223W	Endoplasmic
YOR245C	Endoplasmic
YOR254C	Endoplasmic
YOR285W	Endoplasmic
YOR288C	Endoplasmic
YOR307C	Endoplasmic
YOR311C	Endoplasmic
YOR317W	Endoplasmic
YOR321W	Endoplasmic
YOR324C	Endoplasmic
YOR336W	Endoplasmic
YPL019C	Endoplasmic
YPL050C	Endoplasmic
YPL076W	Endoplasmic
YPL085W	Endoplasmic
YPL087W	Endoplasmic
YPL094C	Endoplasmic
YPL096C-A	Endoplasmic
YPL137C	Endoplasmic
YPL175W	Endoplasmic
YPL186C	Endoplasmic
YPL200W	Endoplasmic
YPL207W	Endoplasmic
YPL210C	Endoplasmic
YPL218W	Endoplasmic
YPL221W	Endoplasmic
YPL227C	Endoplasmic
YPL244C	Endoplasmic
YPL274W	Endoplasmic
YPR003C	Endoplasmic
YPR028W	Endoplasmic
YPR037C	Endoplasmic
YPR063C	Endoplasmic
YPR071W	Endoplasmic
YPR091C	Endoplasmic
YPR103W	Endoplasmic
YPR105C	Endoplasmic
YPR113W	Endoplasmic
YPR114W	Endoplasmic
YPR139C	Endoplasmic
YPR149W	Endoplasmic
YPR159W	Endoplasmic
YPR173C	Endoplasmic
YPR181C	Endoplasmic
YPR183W	Endoplasmic
YPR192W	Endoplasmic
YAL016W	Cytoskeleton
YAL029C	Cytoskeleton
YAL034W-A	Cytoskeleton
YAL047C	Cytoskeleton
YAR019C	Cytoskeleton
YBL007C	Cytoskeleton
YBL031W	Cytoskeleton
YBL034C	Cytoskeleton
YBL047C	Cytoskeleton
YBL063W	Cytoskeleton
YBL105C	Cytoskeleton
YBR108W	Cytoskeleton
YBR109C	Cytoskeleton
YBR118W	Cytoskeleton
YBR133C	Cytoskeleton
YBR148W	Cytoskeleton
YBR156C	Cytoskeleton
YBR200W	Cytoskeleton
YBR211C	Cytoskeleton
YBR233W-A	Cytoskeleton
YBR234C	Cytoskeleton
YBR260C	Cytoskeleton
YCL014W	Cytoskeleton
YCL024W	Cytoskeleton
YCL029C	Cytoskeleton
YCL034W	Cytoskeleton
YCR002C	Cytoskeleton
YCR009C	Cytoskeleton
YCR088W	Cytoskeleton
YDL028C	Cytoskeleton
YDL029W	Cytoskeleton
YDL058W	Cytoskeleton
YDL117W	Cytoskeleton
YDL161W	Cytoskeleton
YDL225W	Cytoskeleton
YDL226C	Cytoskeleton
YDL239C	Cytoskeleton
YDR016C	Cytoskeleton
YDR022C	Cytoskeleton
YDR063W	Cytoskeleton
YDR106W	Cytoskeleton
YDR113C	Cytoskeleton
YDR126W	Cytoskeleton
YDR129C	Cytoskeleton
YDR130C	Cytoskeleton
YDR171W	Cytoskeleton
YDR201W	Cytoskeleton
YDR218C	Cytoskeleton
YDR309C	Cytoskeleton
YDR320C-A	Cytoskeleton
YDR356W	Cytoskeleton
YDR379W	Cytoskeleton
YDR388W	Cytoskeleton
YDR389W	Cytoskeleton
YDR409W	Cytoskeleton
YDR424C	Cytoskeleton
YDR484W	Cytoskeleton
YDR488C	Cytoskeleton
YDR510W	Cytoskeleton
YDR532C	Cytoskeleton
YEL040W	Cytoskeleton
YEL061C	Cytoskeleton
YER007W	Cytoskeleton
YER016W	Cytoskeleton
YER114C	Cytoskeleton
YER125W	Cytoskeleton
YER133W	Cytoskeleton
YFL005W	Cytoskeleton
YFL037W	Cytoskeleton
YFL039C	Cytoskeleton
YFR028C	Cytoskeleton
YGL061C	Cytoskeleton
YGL075C	Cytoskeleton
YGL093W	Cytoskeleton
YGL106W	Cytoskeleton
YGL170C	Cytoskeleton
YGL173C	Cytoskeleton
YGL181W	Cytoskeleton
YGL216W	Cytoskeleton
YGR032W	Cytoskeleton
YGR059W	Cytoskeleton
YGR080W	Cytoskeleton
YGR092W	Cytoskeleton
YGR098C	Cytoskeleton
YGR113W	Cytoskeleton
YGR136W	Cytoskeleton
YGR140W	Cytoskeleton
YGR198W	Cytoskeleton
YGR218W	Cytoskeleton
YGR241C	Cytoskeleton
YHR014W	Cytoskeleton
YHR016C	Cytoskeleton
YHR023W	Cytoskeleton
YHR061C	Cytoskeleton
YHR107C	Cytoskeleton
YHR114W	Cytoskeleton
YHR129C	Cytoskeleton
YHR161C	Cytoskeleton
YHR172W	Cytoskeleton
YHR185C	Cytoskeleton
YHR199C-A	Cytoskeleton
YIL002C	Cytoskeleton
YIL034C	Cytoskeleton
YIL062C	Cytoskeleton
YIL095W	Cytoskeleton
YIL106W	Cytoskeleton
YIL138C	Cytoskeleton
YIL140W	Cytoskeleton
YIL149C	Cytoskeleton
YIR003W	Cytoskeleton
YIR006C	Cytoskeleton
YIR010W	Cytoskeleton
YJL019W	Cytoskeleton
YJL020C	Cytoskeleton
YJL042W	Cytoskeleton
YJR053W	Cytoskeleton
YJR065C	Cytoskeleton
YJR076C	Cytoskeleton
YJR089W	Cytoskeleton
YJR090C	Cytoskeleton
YJR092W	Cytoskeleton
YJR125C	Cytoskeleton
YKL007W	Cytoskeleton
YKL013C	Cytoskeleton
YKL042W	Cytoskeleton
YKL048C	Cytoskeleton
YKL052C	Cytoskeleton
YKL056C	Cytoskeleton
YKL079W	Cytoskeleton
YKL101W	Cytoskeleton
YKL129C	Cytoskeleton
YKL138C-A	Cytoskeleton
YKL222C	Cytoskeleton
YKR001C	Cytoskeleton
YKR037C	Cytoskeleton
YKR041W	Cytoskeleton
YKR054C	Cytoskeleton
YKR083C	Cytoskeleton
YLL003W	Cytoskeleton
YLL038C	Cytoskeleton
YLL049W	Cytoskeleton
YLL050C	Cytoskeleton
YLR045C	Cytoskeleton
YLR175W	Cytoskeleton
YLR186W	Cytoskeleton
YLR206W	Cytoskeleton
YLR212C	Cytoskeleton
YLR227C	Cytoskeleton
YLR229C	Cytoskeleton
YLR254C	Cytoskeleton
YLR313C	Cytoskeleton
YLR314C	Cytoskeleton
YLR319C	Cytoskeleton
YLR337C	Cytoskeleton
YLR342W	Cytoskeleton
YLR370C	Cytoskeleton
YLR410W	Cytoskeleton
YLR412W	Cytoskeleton
YLR429W	Cytoskeleton
YLR457C	Cytoskeleton
YML031W	Cytoskeleton
YML064C	Cytoskeleton
YML085C	Cytoskeleton
YML104C	Cytoskeleton
YML124C	Cytoskeleton
YMR001C	Cytoskeleton
YMR032W	Cytoskeleton
YMR055C	Cytoskeleton
YMR092C	Cytoskeleton
YMR109W	Cytoskeleton
YMR198W	Cytoskeleton
YMR294W	Cytoskeleton
YMR299C	Cytoskeleton
YNL020C	Cytoskeleton
YNL079C	Cytoskeleton
YNL084C	Cytoskeleton
YNL094W	Cytoskeleton
YNL106C	Cytoskeleton
YNL116W	Cytoskeleton
YNL126W	Cytoskeleton
YNL138W	Cytoskeleton
YNL148C	Cytoskeleton
YNL152W	Cytoskeleton
YNL164C	Cytoskeleton
YNL166C	Cytoskeleton
YNL172W	Cytoskeleton
YNL188W	Cytoskeleton
YNL225C	Cytoskeleton
YNL233W	Cytoskeleton
YNL243W	Cytoskeleton
YNL271C	Cytoskeleton
YNR035C	Cytoskeleton
YOL069W	Cytoskeleton
YOL091W	Cytoskeleton
YOR014W	Cytoskeleton
YOR058C	Cytoskeleton
YOR060C	Cytoskeleton
YOR073W	Cytoskeleton
YOR109W	Cytoskeleton
YOR122C	Cytoskeleton
YOR127W	Cytoskeleton
YOR141C	Cytoskeleton
YOR177C	Cytoskeleton
YOR181W	Cytoskeleton
YOR195W	Cytoskeleton
YOR233W	Cytoskeleton
YOR239W	Cytoskeleton
YOR257W	Cytoskeleton
YOR265W	Cytoskeleton
YOR269W	Cytoskeleton
YOR326W	Cytoskeleton
YOR329C	Cytoskeleton
YOR367W	Cytoskeleton
YOR373W	Cytoskeleton
YPL017C	Cytoskeleton
YPL124W	Cytoskeleton
YPL155C	Cytoskeleton
YPL174C	Cytoskeleton
YPL192C	Cytoskeleton
YPL204W	Cytoskeleton
YPL209C	Cytoskeleton
YPL233W	Cytoskeleton
YPL241C	Cytoskeleton
YPL242C	Cytoskeleton
YPL253C	Cytoskeleton
YPL255W	Cytoskeleton
YPL269W	Cytoskeleton
YPR080W	Cytoskeleton
YPR111W	Cytoskeleton
YPR119W	Cytoskeleton
YPR141C	Cytoskeleton
YPR154W	Cytoskeleton
YPR171W	Cytoskeleton
YPR174C	Cytoskeleton
YPR188C	Cytoskeleton
YAL002W	Golgi
YAL026C	Golgi
YAL042W	Golgi
YAR033W	Golgi
YAR042W	Golgi
YBL017C	Golgi
YBL069W	Golgi
YBL102W	Golgi
YBR014C	Golgi
YBR015C	Golgi
YBR029C	Golgi
YBR080C	Golgi
YBR097W	Golgi
YBR164C	Golgi
YBR183W	Golgi
YBR187W	Golgi
YBR199W	Golgi
YBR254C	Golgi
YBR288C	Golgi
YCL001W	Golgi
YCL057W	Golgi
YCR043C	Golgi
YCR067C	Golgi
YCR068W	Golgi
YDL010W	Golgi
YDL058W	Golgi
YDL099W	Golgi
YDL100C	Golgi
YDL137W	Golgi
YDL145C	Golgi
YDL149W	Golgi
YDL192W	Golgi
YDL226C	Golgi
YDR027C	Golgi
YDR084C	Golgi
YDR100W	Golgi
YDR108W	Golgi
YDR137W	Golgi
YDR141C	Golgi
YDR170C	Golgi
YDR189W	Golgi
YDR233C	Golgi
YDR238C	Golgi
YDR245W	Golgi
YDR246W	Golgi
YDR264C	Golgi
YDR270W	Golgi
YDR351W	Golgi
YDR358W	Golgi
YDR367W	Golgi
YDR372C	Golgi
YDR373W	Golgi
YDR407C	Golgi
YDR468C	Golgi
YDR472W	Golgi
YDR483W	Golgi
YDR484W	Golgi
YDR503C	Golgi
YDR517W	Golgi
YEL022W	Golgi
YEL036C	Golgi
YEL042W	Golgi
YEL048C	Golgi
YER001W	Golgi
YER005W	Golgi
YER031C	Golgi
YER039C	Golgi
YER074W-A	Golgi
YER083C	Golgi
YER113C	Golgi
YER122C	Golgi
YER125W	Golgi
YER157W	Golgi
YER166W	Golgi
YFL038C	Golgi
YFL048C	Golgi
YFR051C	Golgi
YGL005C	Golgi
YGL020C	Golgi
YGL038C	Golgi
YGL051W	Golgi
YGL054C	Golgi
YGL095C	Golgi
YGL137W	Golgi
YGL161C	Golgi
YGL167C	Golgi
YGL198W	Golgi
YGL200C	Golgi
YGL203C	Golgi
YGL206C	Golgi
YGL210W	Golgi
YGL223C	Golgi
YGL225W	Golgi
YGL257C	Golgi
YGR120C	Golgi
YGR166W	Golgi
YGR167W	Golgi
YGR170W	Golgi
YGR172C	Golgi
YGR202C	Golgi
YGR209C	Golgi
YGR247W	Golgi
YGR261C	Golgi
YHL017W	Golgi
YHL019C	Golgi
YHL031C	Golgi
YHR098C	Golgi
YHR103W	Golgi
YHR108W	Golgi
YHR123W	Golgi
YHR181W	Golgi
YIL004C	Golgi
YIL014W	Golgi
YIL041W	Golgi
YIL044C	Golgi
YIL048W	Golgi
YIL076W	Golgi
YIL085C	Golgi
YIL109C	Golgi
YIL173W	Golgi
YJL004C	Golgi
YJL024C	Golgi
YJL029C	Golgi
YJL094C	Golgi
YJL099W	Golgi
YJL123C	Golgi
YJL139C	Golgi
YJL178C	Golgi
YJL183W	Golgi
YJL186W	Golgi
YJL204C	Golgi
YJL207C	Golgi
YJL222W	Golgi
YJR031C	Golgi
YJR040W	Golgi
YJR066W	Golgi
YJR075W	Golgi
YJR125C	Golgi
YJR134C	Golgi
YKL004W	Golgi
YKL006C-A	Golgi
YKL034W	Golgi
YKL039W	Golgi
YKL063C	Golgi
YKL135C	Golgi
YKL165C	Golgi
YKL174C	Golgi
YKL179C	Golgi
YKL196C	Golgi
YKL209C	Golgi
YKL212W	Golgi
YKR020W	Golgi
YKR027W	Golgi
YKR030W	Golgi
YKR061W	Golgi
YKR068C	Golgi
YKR088C	Golgi
YLL040C	Golgi
YLR026C	Golgi
YLR039C	Golgi
YLR043C	Golgi
YLR078C	Golgi
YLR080W	Golgi
YLR170C	Golgi
YLR220W	Golgi
YLR240W	Golgi
YLR242C	Golgi
YLR260W	Golgi
YLR262C	Golgi
YLR268W	Golgi
YLR309C	Golgi
YLR330W	Golgi
YLR360W	Golgi
YML012W	Golgi
YML038C	Golgi
YML067C	Golgi
YML071C	Golgi
YML077W	Golgi
YML115C	Golgi
YMR052W	Golgi
YMR054W	Golgi
YMR071C	Golgi
YMR079W	Golgi
YMR162C	Golgi
YMR192W	Golgi
YMR197C	Golgi
YMR218C	Golgi
YMR237W	Golgi
YMR292W	Golgi
YNL006W	Golgi
YNL024C-A	Golgi
YNL029C	Golgi
YNL041C	Golgi
YNL044W	Golgi
YNL049C	Golgi
YNL051W	Golgi
YNL127W	Golgi
YNL130C	Golgi
YNL183C	Golgi
YNL238W	Golgi
YNL263C	Golgi
YNL287W	Golgi
YNL297C	Golgi
YNR026C	Golgi
YOL018C	Golgi
YOL107W	Golgi
YOL137W	Golgi
YOR034C	Golgi
YOR036W	Golgi
YOR069W	Golgi
YOR070C	Golgi
YOR079C	Golgi
YOR094W	Golgi
YOR099W	Golgi
YOR115C	Golgi
YOR171C	Golgi
YOR216C	Golgi
YOR299W	Golgi
YOR311C	Golgi
YOR320C	Golgi
YOR322C	Golgi
YOR357C	Golgi
YPL010W	Golgi
YPL050C	Golgi
YPL051W	Golgi
YPL085W	Golgi
YPL087W	Golgi
YPL145C	Golgi
YPL195W	Golgi
YPL218W	Golgi
YPL246C	Golgi
YPL249C	Golgi
YPL259C	Golgi
YPR028W	Golgi
YPR029C	Golgi
YPR079W	Golgi
YPR089W	Golgi
YPR095C	Golgi
YPR105C	Golgi
YPR113W	Golgi
YPR159W	Golgi
YPR165W	Golgi
YPR181C	Golgi
YPR194C	Golgi
YAL035W	Cytosol
YAL054C	Cytosol
YAR002W	Cytosol
YAR007C	Cytosol
YBL015W	Cytosol
YBL018C	Cytosol
YBL027W	Cytosol
YBL041W	Cytosol
YBL050W	Cytosol
YBL072C	Cytosol
YBL075C	Cytosol
YBL076C	Cytosol
YBL078C	Cytosol
YBL087C	Cytosol
YBL092W	Cytosol
YBR017C	Cytosol
YBR019C	Cytosol
YBR030W	Cytosol
YBR031W	Cytosol
YBR048W	Cytosol
YBR084C-A	Cytosol
YBR095C	Cytosol
YBR097W	Cytosol
YBR101C	Cytosol
YBR128C	Cytosol
YBR137W	Cytosol
YBR143C	Cytosol
YBR149W	Cytosol
YBR152W	Cytosol
YBR164C	Cytosol
YBR181C	Cytosol
YBR189W	Cytosol
YBR191W	Cytosol
YBR218C	Cytosol
YBR231C	Cytosol
YBR236C	Cytosol
YBR261C	Cytosol
YBR272C	Cytosol
YBR276C	Cytosol
YBR289W	Cytosol
YCL011C	Cytosol
YCL018W	Cytosol
YCL028W	Cytosol
YCL040W	Cytosol
YCR020C	Cytosol
YCR031C	Cytosol
YCR032W	Cytosol
YCR033W	Cytosol
YCR073W-A	Cytosol
YCR077C	Cytosol
YDL005C	Cytosol
YDL022W	Cytosol
YDL061C	Cytosol
YDL065C	Cytosol
YDL075W	Cytosol
YDL081C	Cytosol
YDL082W	Cytosol
YDL083C	Cytosol
YDL087C	Cytosol
YDL097C	Cytosol
YDL106C	Cytosol
YDL108W	Cytosol
YDL126C	Cytosol
YDL130W	Cytosol
YDL133C-A	Cytosol
YDL135C	Cytosol
YDL136W	Cytosol
YDL143W	Cytosol
YDL147W	Cytosol
YDL184C	Cytosol
YDL191W	Cytosol
YDR012W	Cytosol
YDR025W	Cytosol
YDR044W	Cytosol
YDR049W	Cytosol
YDR064W	Cytosol
YDR073W	Cytosol
YDR079C-A	Cytosol
YDR091C	Cytosol
YDR096W	Cytosol
YDR098C	Cytosol
YDR142C	Cytosol
YDR165W	Cytosol
YDR170C	Cytosol
YDR174W	Cytosol
YDR180W	Cytosol
YDR188W	Cytosol
YDR195W	Cytosol
YDR212W	Cytosol
YDR226W	Cytosol
YDR228C	Cytosol
YDR244W	Cytosol
YDR255C	Cytosol
YDR267C	Cytosol
YDR283C	Cytosol
YDR295C	Cytosol
YDR311W	Cytosol
YDR334W	Cytosol
YDR353W	Cytosol
YDR357C	Cytosol
YDR363W-A	Cytosol
YDR372C	Cytosol
YDR382W	Cytosol
YDR392W	Cytosol
YDR409W	Cytosol
YDR416W	Cytosol
YDR418W	Cytosol
YDR427W	Cytosol
YDR447C	Cytosol
YDR450W	Cytosol
YDR464W	Cytosol
YDR471W	Cytosol
YDR487C	Cytosol
YDR490C	Cytosol
YDR500C	Cytosol
YDR513W	Cytosol
YEL003W	Cytosol
YEL005C	Cytosol
YEL018W	Cytosol
YEL021W	Cytosol
YEL022W	Cytosol
YEL034W	Cytosol
YEL046C	Cytosol
YEL047C	Cytosol
YEL054C	Cytosol
YEL058W	Cytosol
YER007C-A	Cytosol
YER012W	Cytosol
YER024W	Cytosol
YER040W	Cytosol
YER046W	Cytosol
YER057C	Cytosol
YER074W	Cytosol
YER094C	Cytosol
YER102W	Cytosol
YER117W	Cytosol
YER131W	Cytosol
YER161C	Cytosol
YER162C	Cytosol
YER175C	Cytosol
YFL007W	Cytosol
YFL013C	Cytosol
YFL014W	Cytosol
YFL021W	Cytosol
YFL023W	Cytosol
YFL034C-A	Cytosol
YFL045C	Cytosol
YFL049W	Cytosol
YFR004W	Cytosol
YFR009W	Cytosol
YFR021W	Cytosol
YFR031C-A	Cytosol
YFR032C-A	Cytosol
YFR036W	Cytosol
YFR050C	Cytosol
YFR052W	Cytosol
YFR053C	Cytosol
YGL004C	Cytosol
YGL009C	Cytosol
YGL011C	Cytosol
YGL013C	Cytosol
YGL030W	Cytosol
YGL031C	Cytosol
YGL047W	Cytosol
YGL048C	Cytosol
YGL062W	Cytosol
YGL066W	Cytosol
YGL076C	Cytosol
YGL079W	Cytosol
YGL095C	Cytosol
YGL099W	Cytosol
YGL103W	Cytosol
YGL112C	Cytosol
YGL123W	Cytosol
YGL124C	Cytosol
YGL135W	Cytosol
YGL147C	Cytosol
YGL180W	Cytosol
YGL189C	Cytosol
YGL195W	Cytosol
YGL211W	Cytosol
YGL220W	Cytosol
YGL246C	Cytosol
YGL253W	Cytosol
YGL258W	Cytosol
YGR019W	Cytosol
YGR027C	Cytosol
YGR030C	Cytosol
YGR034W	Cytosol
YGR054W	Cytosol
YGR058W	Cytosol
YGR074W	Cytosol
YGR078C	Cytosol
YGR085C	Cytosol
YGR093W	Cytosol
YGR118W	Cytosol
YGR129W	Cytosol
YGR135W	Cytosol
YGR142W	Cytosol
YGR144W	Cytosol
YGR148C	Cytosol
YGR156W	Cytosol
YGR198W	Cytosol
YGR206W	Cytosol
YGR209C	Cytosol
YGR214W	Cytosol
YGR232W	Cytosol
YGR234W	Cytosol
YGR239C	Cytosol
YGR240C	Cytosol
YGR248W	Cytosol
YGR252W	Cytosol
YGR253C	Cytosol
YGR254W	Cytosol
YGR256W	Cytosol
YGR270W	Cytosol
YGR274C	Cytosol
YHL001W	Cytosol
YHL015W	Cytosol
YHL025W	Cytosol
YHL033C	Cytosol
YHR010W	Cytosol
YHR018C	Cytosol
YHR019C	Cytosol
YHR021C	Cytosol
YHR027C	Cytosol
YHR035W	Cytosol
YHR053C	Cytosol
YHR055C	Cytosol
YHR062C	Cytosol
YHR085W	Cytosol
YHR090C	Cytosol
YHR109W	Cytosol
YHR111W	Cytosol
YHR133C	Cytosol
YHR141C	Cytosol
YHR160C	Cytosol
YHR170W	Cytosol
YHR171W	Cytosol
YHR174W	Cytosol
YHR197W	Cytosol
YHR201C	Cytosol
YHR202W	Cytosol
YHR203C	Cytosol
YHR206W	Cytosol
YIL007C	Cytosol
YIL008W	Cytosol
YIL018W	Cytosol
YIL026C	Cytosol
YIL036W	Cytosol
YIL052C	Cytosol
YIL063C	Cytosol
YIL069C	Cytosol
YIL075C	Cytosol
YIL084C	Cytosol
YIL104C	Cytosol
YIL113W	Cytosol
YIL118W	Cytosol
YIL131C	Cytosol
YIL133C	Cytosol
YIL142W	Cytosol
YIL143C	Cytosol
YIL148W	Cytosol
YIR004W	Cytosol
YIR012W	Cytosol
YJL001W	Cytosol
YJL006C	Cytosol
YJL008C	Cytosol
YJL011C	Cytosol
YJL014W	Cytosol
YJL036W	Cytosol
YJL061W	Cytosol
YJL068C	Cytosol
YJL088W	Cytosol
YJL111W	Cytosol
YJL115W	Cytosol
YJL121C	Cytosol
YJL136C	Cytosol
YJL145W	Cytosol
YJL168C	Cytosol
YJL176C	Cytosol
YJL177W	Cytosol
YJL179W	Cytosol
YJL189W	Cytosol
YJL190C	Cytosol
YJL191W	Cytosol
YJR006W	Cytosol
YJR031C	Cytosol
YJR032W	Cytosol
YJR047C	Cytosol
YJR064W	Cytosol
YJR094W-A	Cytosol
YJR103W	Cytosol
YJR104C	Cytosol
YJR123W	Cytosol
YJR145C	Cytosol
YKL006W	Cytosol
YKL022C	Cytosol
YKL056C	Cytosol
YKL059C	Cytosol
YKL060C	Cytosol
YKL061W	Cytosol
YKL062W	Cytosol
YKL067W	Cytosol
YKL113C	Cytosol
YKL126W	Cytosol
YKL127W	Cytosol
YKL152C	Cytosol
YKL156W	Cytosol
YKL180W	Cytosol
YKL182W	Cytosol
YKL206C	Cytosol
YKR057W	Cytosol
YKR071C	Cytosol
YKR080W	Cytosol
YKR082W	Cytosol
YKR094C	Cytosol
YKR097W	Cytosol
YLL009C	Cytosol
YLL018C-A	Cytosol
YLL024C	Cytosol
YLL026W	Cytosol
YLL029W	Cytosol
YLL036C	Cytosol
YLL045C	Cytosol
YLR011W	Cytosol
YLR027C	Cytosol
YLR028C	Cytosol
YLR029C	Cytosol
YLR043C	Cytosol
YLR044C	Cytosol
YLR048W	Cytosol
YLR061W	Cytosol
YLR075W	Cytosol
YLR116W	Cytosol
YLR131C	Cytosol
YLR153C	Cytosol
YLR167W	Cytosol
YLR174W	Cytosol
YLR185W	Cytosol
YLR195C	Cytosol
YLR200W	Cytosol
YLR211C	Cytosol
YLR240W	Cytosol
YLR244C	Cytosol
YLR249W	Cytosol
YLR262C	Cytosol
YLR264W	Cytosol
YLR287C-A	Cytosol
YLR304C	Cytosol
YLR309C	Cytosol
YLR310C	Cytosol
YLR325C	Cytosol
YLR333C	Cytosol
YLR340W	Cytosol
YLR344W	Cytosol
YLR360W	Cytosol
YLR367W	Cytosol
YLR377C	Cytosol
YLR380W	Cytosol
YLR388W	Cytosol
YLR396C	Cytosol
YLR406C	Cytosol
YLR408C	Cytosol
YLR421C	Cytosol
YLR438W	Cytosol
YLR441C	Cytosol
YLR448W	Cytosol
YLR455W	Cytosol
YML024W	Cytosol
YML026C	Cytosol
YML028W	Cytosol
YML063W	Cytosol
YML073C	Cytosol
YML092C	Cytosol
YML094W	Cytosol
YML097C	Cytosol
YML102W	Cytosol
YML113W	Cytosol
YMR016C	Cytosol
YMR018W	Cytosol
YMR028W	Cytosol
YMR037C	Cytosol
YMR038C	Cytosol
YMR043W	Cytosol
YMR061W	Cytosol
YMR070W	Cytosol
YMR076C	Cytosol
YMR079W	Cytosol
YMR105C	Cytosol
YMR116C	Cytosol
YMR120C	Cytosol
YMR121C	Cytosol
YMR142C	Cytosol
YMR143W	Cytosol
YMR165C	Cytosol
YMR182C	Cytosol
YMR194W	Cytosol
YMR205C	Cytosol
YMR230W	Cytosol
YMR235C	Cytosol
YMR242C	Cytosol
YMR277W	Cytosol
YMR278W	Cytosol
YMR314W	Cytosol
YMR323W	Cytosol
YNL007C	Cytosol
YNL014W	Cytosol
YNL035C	Cytosol
YNL053W	Cytosol
YNL064C	Cytosol
YNL067W	Cytosol
YNL068C	Cytosol
YNL069C	Cytosol
YNL086W	Cytosol
YNL096C	Cytosol
YNL117W	Cytosol
YNL119W	Cytosol
YNL141W	Cytosol
YNL153C	Cytosol
YNL162W	Cytosol
YNL167C	Cytosol
YNL178W	Cytosol
YNL207W	Cytosol
YNL216W	Cytosol
YNL223W	Cytosol
YNL227C	Cytosol
YNL229C	Cytosol
YNL240C	Cytosol
YNL246W	Cytosol
YNL247W	Cytosol
YNL259C	Cytosol
YNL264C	Cytosol
YNL272C	Cytosol
YNL273W	Cytosol
YNL282W	Cytosol
YNL290W	Cytosol
YNL293W	Cytosol
YNL297C	Cytosol
YNL301C	Cytosol
YNL302C	Cytosol
YNL329C	Cytosol
YNR007C	Cytosol
YNR010W	Cytosol
YNR023W	Cytosol
YNR024W	Cytosol
YNR031C	Cytosol
YNR035C	Cytosol
YNR043W	Cytosol
YOL038W	Cytosol
YOL039W	Cytosol
YOL040C	Cytosol
YOL055C	Cytosol
YOL058W	Cytosol
YOL059W	Cytosol
YOL094C	Cytosol
YOL111C	Cytosol
YOL115W	Cytosol
YOL120C	Cytosol
YOL121C	Cytosol
YOL126C	Cytosol
YOL127W	Cytosol
YOR007C	Cytosol
YOR038C	Cytosol
YOR063W	Cytosol
YOR069W	Cytosol
YOR096W	Cytosol
YOR113W	Cytosol
YOR122C	Cytosol
YOR157C	Cytosol
YOR164C	Cytosol
YOR167C	Cytosol
YOR168W	Cytosol
YOR182C	Cytosol
YOR197W	Cytosol
YOR229W	Cytosol
YOR234C	Cytosol
YOR236W	Cytosol
YOR261C	Cytosol
YOR274W	Cytosol
YOR293W	Cytosol
YOR302W	Cytosol
YOR312C	Cytosol
YOR322C	Cytosol
YOR357C	Cytosol
YOR359W	Cytosol
YOR362C	Cytosol
YOR369C	Cytosol
YOR387C	Cytosol
YOR388C	Cytosol
YOR393W	Cytosol
YPL061W	Cytosol
YPL070W	Cytosol
YPL079W	Cytosol
YPL081W	Cytosol
YPL090C	Cytosol
YPL091W	Cytosol
YPL096W	Cytosol
YPL100W	Cytosol
YPL111W	Cytosol
YPL120W	Cytosol
YPL123C	Cytosol
YPL131W	Cytosol
YPL138C	Cytosol
YPL143W	Cytosol
YPL149W	Cytosol
YPL153C	Cytosol
YPL198W	Cytosol
YPL201C	Cytosol
YPL203W	Cytosol
YPL214C	Cytosol
YPL220W	Cytosol
YPL231W	Cytosol
YPL249C	Cytosol
YPL249C-A	Cytosol
YPL262W	Cytosol
YPL281C	Cytosol
YPR017C	Cytosol
YPR032W	Cytosol
YPR041W	Cytosol
YPR043W	Cytosol
YPR102C	Cytosol
YPR103W	Cytosol
YPR107C	Cytosol
YPR132W	Cytosol
YPR144C	Cytosol
YPR179C	Cytosol
YPR180W	Cytosol
YAL005C	Vacuole
YAL022C	Vacuole
YAR028W	Vacuole
YBL050W	Vacuole
YBL078C	Vacuole
YBL089W	Vacuole
YBL104C	Vacuole
YBR014C	Vacuole
YBR074W	Vacuole
YBR077C	Vacuole
YBR097W	Vacuole
YBR127C	Vacuole
YBR128C	Vacuole
YBR131W	Vacuole
YBR132C	Vacuole
YBR139W	Vacuole
YBR147W	Vacuole
YBR161W	Vacuole
YBR162C	Vacuole
YBR187W	Vacuole
YBR205W	Vacuole
YBR207W	Vacuole
YBR235W	Vacuole
YBR241C	Vacuole
YBR286W	Vacuole
YBR290W	Vacuole
YBR293W	Vacuole
YBR298C	Vacuole
YBR302C	Vacuole
YCL001W	Vacuole
YCL005W-A	Vacuole
YCL038C	Vacuole
YCL057W	Vacuole
YCL063W	Vacuole
YCL069W	Vacuole
YCL073C	Vacuole
YCR010C	Vacuole
YCR011C	Vacuole
YCR023C	Vacuole
YCR028C	Vacuole
YCR044C	Vacuole
YCR068W	Vacuole
YCR075C	Vacuole
YDL010W	Vacuole
YDL046W	Vacuole
YDL054C	Vacuole
YDL077C	Vacuole
YDL123W	Vacuole
YDL128W	Vacuole
YDL180W	Vacuole
YDL185W	Vacuole
YDL210W	Vacuole
YDL211C	Vacuole
YDR003W	Vacuole
YDR080W	Vacuole
YDR089W	Vacuole
YDR105C	Vacuole
YDR107C	Vacuole
YDR119W	Vacuole
YDR128W	Vacuole
YDR131C	Vacuole
YDR135C	Vacuole
YDR229W	Vacuole
YDR262W	Vacuole
YDR281C	Vacuole
YDR284C	Vacuole
YDR313C	Vacuole
YDR323C	Vacuole
YDR352W	Vacuole
YDR422C	Vacuole
YDR452W	Vacuole
YDR456W	Vacuole
YDR477W	Vacuole
YDR481C	Vacuole
YDR486C	Vacuole
YDR497C	Vacuole
YDR525W-A	Vacuole
YEL005C	Vacuole
YEL013W	Vacuole
YEL027W	Vacuole
YEL051W	Vacuole
YEL060C	Vacuole
YEL062W	Vacuole
YEL064C	Vacuole
YER056C	Vacuole
YER072W	Vacuole
YER093C	Vacuole
YER119C	Vacuole
YER123W	Vacuole
YFL004W	Vacuole
YFL041W	Vacuole
YFL048C	Vacuole
YFL062W	Vacuole
YFR019W	Vacuole
YFR021W	Vacuole
YGL006W	Vacuole
YGL023C	Vacuole
YGL095C	Vacuole
YGL100W	Vacuole
YGL114W	Vacuole
YGL124C	Vacuole
YGL156W	Vacuole
YGL180W	Vacuole
YGL190C	Vacuole
YGL212W	Vacuole
YGR020C	Vacuole
YGR106C	Vacuole
YGR125W	Vacuole
YGR138C	Vacuole
YGR141W	Vacuole
YGR163W	Vacuole
YGR170W	Vacuole
YGR209C	Vacuole
YGR223C	Vacuole
YGR254W	Vacuole
YGR279C	Vacuole
YGR295C	Vacuole
YHL008C	Vacuole
YHL023C	Vacuole
YHL035C	Vacuole
YHR026W	Vacuole
YHR028C	Vacuole
YHR039C-A	Vacuole
YHR050W	Vacuole
YHR113W	Vacuole
YHR132C	Vacuole
YHR174W	Vacuole
YHR175W	Vacuole
YHR186C	Vacuole
YHR202W	Vacuole
YHR205W	Vacuole
YHR215W	Vacuole
YIL067C	Vacuole
YIL088C	Vacuole
YIL089W	Vacuole
YIL099W	Vacuole
YIL146C	Vacuole
YIL158W	Vacuole
YIR014W	Vacuole
YJL012C	Vacuole
YJL053W	Vacuole
YJL058C	Vacuole
YJL059W	Vacuole
YJL079C	Vacuole
YJL097W	Vacuole
YJL100W	Vacuole
YJL151C	Vacuole
YJL154C	Vacuole
YJL172W	Vacuole
YJR001W	Vacuole
YJR040W	Vacuole
YJR054W	Vacuole
YJR066W	Vacuole
YJR124C	Vacuole
YJR138W	Vacuole
YJR161C	Vacuole
YKL064W	Vacuole
YKL077W	Vacuole
YKL080W	Vacuole
YKL103C	Vacuole
YKL124W	Vacuole
YKL146W	Vacuole
YKL165C	Vacuole
YKL175W	Vacuole
YKL196C	Vacuole
YKL203C	Vacuole
YKR001C	Vacuole
YKR007W	Vacuole
YKR013W	Vacuole
YKR039W	Vacuole
YKR103W	Vacuole
YKR105C	Vacuole
YKR106W	Vacuole
YLL015W	Vacuole
YLL024C	Vacuole
YLL028W	Vacuole
YLL043W	Vacuole
YLL048C	Vacuole
YLL051C	Vacuole
YLR001C	Vacuole
YLR034C	Vacuole
YLR043C	Vacuole
YLR047C	Vacuole
YLR083C	Vacuole
YLR093C	Vacuole
YLR148W	Vacuole
YLR173W	Vacuole
YLR178C	Vacuole
YLR208W	Vacuole
YLR220W	Vacuole
YLR229C	Vacuole
YLR240W	Vacuole
YLR241W	Vacuole
YLR297W	Vacuole
YLR299W	Vacuole
YLR360W	Vacuole
YLR386W	Vacuole
YLR396C	Vacuole
YLR447C	Vacuole
YML001W	Vacuole
YML018C	Vacuole
YML116W	Vacuole
YML121W	Vacuole
YML132W	Vacuole
YMR054W	Vacuole
YMR068W	Vacuole
YMR077C	Vacuole
YMR088C	Vacuole
YMR160W	Vacuole
YMR165C	Vacuole
YMR171C	Vacuole
YMR195W	Vacuole
YMR221C	Vacuole
YMR231W	Vacuole
YMR243C	Vacuole
YMR266W	Vacuole
YMR297W	Vacuole
YNL006W	Vacuole
YNL015W	Vacuole
YNL054W	Vacuole
YNL058C	Vacuole
YNL101W	Vacuole
YNL115C	Vacuole
YNL176C	Vacuole
YNL180C	Vacuole
YNL217W	Vacuole
YNL275W	Vacuole
YNL293W	Vacuole
YNL298W	Vacuole
YNL305C	Vacuole
YNL321W	Vacuole
YNL325C	Vacuole
YNL326C	Vacuole
YNL336W	Vacuole
YNR013C	Vacuole
YNR028W	Vacuole
YNR061C	Vacuole
YOL007C	Vacuole
YOL019W	Vacuole
YOL052C-A	Vacuole
YOL060C	Vacuole
YOL075C	Vacuole
YOL078W	Vacuole
YOL084W	Vacuole
YOL092W	Vacuole
YOL119C	Vacuole
YOL129W	Vacuole
YOL138C	Vacuole
YOL154W	Vacuole
YOR034C	Vacuole
YOR068C	Vacuole
YOR087W	Vacuole
YOR099W	Vacuole
YOR106W	Vacuole
YOR219C	Vacuole
YOR223W	Vacuole
YOR247W	Vacuole
YOR270C	Vacuole
YOR273C	Vacuole
YOR288C	Vacuole
YOR291W	Vacuole
YOR292C	Vacuole
YOR316C	Vacuole
YOR320C	Vacuole
YOR332W	Vacuole
YPL006W	Vacuole
YPL019C	Vacuole
YPL045W	Vacuole
YPL057C	Vacuole
YPL087W	Vacuole
YPL100W	Vacuole
YPL120W	Vacuole
YPL123C	Vacuole
YPL149W	Vacuole
YPL154C	Vacuole
YPL162C	Vacuole
YPL163C	Vacuole
YPL176C	Vacuole
YPL180W	Vacuole
YPL221W	Vacuole
YPL232W	Vacuole
YPL234C	Vacuole
YPL236C	Vacuole
YPL265W	Vacuole
YPR026W	Vacuole
YPR036W	Vacuole
YPR049C	Vacuole
YPR075C	Vacuole
YPR091C	Vacuole
YPR156C	Vacuole
Q0045	Mitochondrion
Q0050	Mitochondrion
Q0055	Mitochondrion
Q0060	Mitochondrion
Q0065	Mitochondrion
Q0070	Mitochondrion
Q0075	Mitochondrion
Q0080	Mitochondrion
Q0085	Mitochondrion
Q0105	Mitochondrion
Q0110	Mitochondrion
Q0115	Mitochondrion
Q0120	Mitochondrion
Q0130	Mitochondrion
Q0140	Mitochondrion
Q0160	Mitochondrion
Q0250	Mitochondrion
Q0255	Mitochondrion
Q0275	Mitochondrion
YAL001C	Mitochondrion
YAL008W	Mitochondrion
YAL010C	Mitochondrion
YAL011W	Mitochondrion
YAL015C	Mitochondrion
YAL019W	Mitochondrion
YAL029C	Mitochondrion
YAL035W	Mitochondrion
YAL039C	Mitochondrion
YAL044C	Mitochondrion
YAL048C	Mitochondrion
YAL054C	Mitochondrion
YAL056W	Mitochondrion
YAL062W	Mitochondrion
YAR002C-A	Mitochondrion
YAR008W	Mitochondrion
YAR035W	Mitochondrion
YBL013W	Mitochondrion
YBL015W	Mitochondrion
YBL016W	Mitochondrion
YBL022C	Mitochondrion
YBL030C	Mitochondrion
YBL038W	Mitochondrion
YBL045C	Mitochondrion
YBL057C	Mitochondrion
YBL059C-A	Mitochondrion
YBL059W	Mitochondrion
YBL064C	Mitochondrion
YBL080C	Mitochondrion
YBL088C	Mitochondrion
YBL090W	Mitochondrion
YBL095W	Mitochondrion
YBL098W	Mitochondrion
YBL099W	Mitochondrion
YBL107C	Mitochondrion
YBL111C	Mitochondrion
YBR001C	Mitochondrion
YBR003W	Mitochondrion
YBR004C	Mitochondrion
YBR024W	Mitochondrion
YBR026C	Mitochondrion
YBR035C	Mitochondrion
YBR037C	Mitochondrion
YBR039W	Mitochondrion
YBR044C	Mitochondrion
YBR047W	Mitochondrion
YBR054W	Mitochondrion
YBR056W	Mitochondrion
YBR078W	Mitochondrion
YBR081C	Mitochondrion
YBR084W	Mitochondrion
YBR085W	Mitochondrion
YBR091C	Mitochondrion
YBR097W	Mitochondrion
YBR104W	Mitochondrion
YBR106W	Mitochondrion
YBR111C	Mitochondrion
YBR120C	Mitochondrion
YBR121C	Mitochondrion
YBR122C	Mitochondrion
YBR129C	Mitochondrion
YBR136W	Mitochondrion
YBR140C	Mitochondrion
YBR146W	Mitochondrion
YBR147W	Mitochondrion
YBR150C	Mitochondrion
YBR163W	Mitochondrion
YBR170C	Mitochondrion
YBR176W	Mitochondrion
YBR177C	Mitochondrion
YBR179C	Mitochondrion
YBR185C	Mitochondrion
YBR192W	Mitochondrion
YBR196C	Mitochondrion
YBR200W	Mitochondrion
YBR203W	Mitochondrion
YBR221C	Mitochondrion
YBR227C	Mitochondrion
YBR229C	Mitochondrion
YBR230C	Mitochondrion
YBR238C	Mitochondrion
YBR244W	Mitochondrion
YBR251W	Mitochondrion
YBR262C	Mitochondrion
YBR263W	Mitochondrion
YBR265W	Mitochondrion
YBR268W	Mitochondrion
YBR269C	Mitochondrion
YBR282W	Mitochondrion
YBR291C	Mitochondrion
YCL004W	Mitochondrion
YCL005W	Mitochondrion
YCL009C	Mitochondrion
YCL017C	Mitochondrion
YCL033C	Mitochondrion
YCL044C	Mitochondrion
YCL057C-A	Mitochondrion
YCL057W	Mitochondrion
YCL064C	Mitochondrion
YCR003W	Mitochondrion
YCR004C	Mitochondrion
YCR005C	Mitochondrion
YCR008W	Mitochondrion
YCR010C	Mitochondrion
YCR012W	Mitochondrion
YCR024C	Mitochondrion
YCR028C-A	Mitochondrion
YCR032W	Mitochondrion
YCR046C	Mitochondrion
YCR071C	Mitochondrion
YCR079W	Mitochondrion
YCR083W	Mitochondrion
YDL003W	Mitochondrion
YDL004W	Mitochondrion
YDL015C	Mitochondrion
YDL027C	Mitochondrion
YDL029W	Mitochondrion
YDL033C	Mitochondrion
YDL036C	Mitochondrion
YDL040C	Mitochondrion
YDL044C	Mitochondrion
YDL045W-A	Mitochondrion
YDL048C	Mitochondrion
YDL066W	Mitochondrion
YDL067C	Mitochondrion
YDL069C	Mitochondrion
YDL085W	Mitochondrion
YDL086W	Mitochondrion
YDL104C	Mitochondrion
YDL107W	Mitochondrion
YDL119C	Mitochondrion
YDL120W	Mitochondrion
YDL126C	Mitochondrion
YDL130W-A	Mitochondrion
YDL131W	Mitochondrion
YDL140C	Mitochondrion
YDL142C	Mitochondrion
YDL148C	Mitochondrion
YDL149W	Mitochondrion
YDL157C	Mitochondrion
YDL164C	Mitochondrion
YDL168W	Mitochondrion
YDL171C	Mitochondrion
YDL174C	Mitochondrion
YDL178W	Mitochondrion
YDL181W	Mitochondrion
YDL182W	Mitochondrion
YDL183C	Mitochondrion
YDL198C	Mitochondrion
YDL202W	Mitochondrion
YDL203C	Mitochondrion
YDL207W	Mitochondrion
YDL215C	Mitochondrion
YDL217C	Mitochondrion
YDL222C	Mitochondrion
YDL226C	Mitochondrion
YDL230W	Mitochondrion
YDL240W	Mitochondrion
YDL248W	Mitochondrion
YDR011W	Mitochondrion
YDR019C	Mitochondrion
YDR027C	Mitochondrion
YDR031W	Mitochondrion
YDR032C	Mitochondrion
YDR033W	Mitochondrion
YDR035W	Mitochondrion
YDR036C	Mitochondrion
YDR039C	Mitochondrion
YDR041W	Mitochondrion
YDR046C	Mitochondrion
YDR049W	Mitochondrion
YDR050C	Mitochondrion
YDR058C	Mitochondrion
YDR061W	Mitochondrion
YDR065W	Mitochondrion
YDR069C	Mitochondrion
YDR070C	Mitochondrion
YDR074W	Mitochondrion
YDR077W	Mitochondrion
YDR079W	Mitochondrion
YDR096W	Mitochondrion
YDR115W	Mitochondrion
YDR116C	Mitochondrion
YDR119W-A	Mitochondrion
YDR120C	Mitochondrion
YDR125C	Mitochondrion
YDR132C	Mitochondrion
YDR141C	Mitochondrion
YDR148C	Mitochondrion
YDR150W	Mitochondrion
YDR155C	Mitochondrion
YDR175C	Mitochondrion
YDR178W	Mitochondrion
YDR185C	Mitochondrion
YDR194C	Mitochondrion
[truncated: 3,899 more rows]
